# Supplementary material for: Influenza A genomic diversity during human infections underscores the strength of genetic drift and the existence of tight transmission bottlenecks
Source: Virus Evol. 2024 Jun 1;10(1):veae042. doi: 10.1093/ve/veae042 (PMC11179161; doi:10.1093/ve/veae042)
Supplement: veae042_Supp [file veae042_supp.zip]

Archive with 3 entries (3 files):
- suppl_data/influenza_human_dvg_supplement_combined.pdf
- suppl_data/S3_table.txt
- suppl_data/S4_table.txt
