# Supplementary material for: Influenza A genomic diversity during human infections underscores the strength of genetic drift and the existence of tight transmission bottlenecks
Source: Virus Evol. 2024 Jun 1;10(1):veae042. doi: 10.1093/ve/veae042 (PMC11179161; doi:10.1093/ve/veae042)
Supplement: veae042_Supp [file veae042_supp.zip › suppl_data/S3_table.txt]

RID: W59HT62K016	
Job Title:Nucleotide Sequence 				
Program: BLASTN 
Database: nt Nucleotide collection (nt)
Query #1:  Query ID: lcl|Query_1302331 Length: 632

Sequences producing significant alignments:
                                                                  Scientific      Common                     Max    Total Query   E    Per.   Acc.                        
Description                                                       Name            Name            Taxid      Score  Score cover Value  Ident  Len        Accession        
Influenza A virus (A/Hawaii/20/2020(H3N2)) segment 8 nuclear...   Influenza A ... NA              11320      636    1156  100%  2e-177 99.71  865        MT467031.1       
Influenza A virus (A/Texas/42/2020(H3N2)) segment 8 nuclear...    Influenza A ... NA              11320      636    1150  100%  2e-177 99.71  865        MT422949.1       
Influenza A virus (A/Hawaii/16/2020(H3N2)) segment 8 nuclear...   Influenza A ... NA              11320      636    1161  100%  2e-177 99.71  865        MT375644.1       
Influenza A virus (A/Michigan/18/2020(H3N2)) segment 8 nuclear... Influenza A ... NA              11320      636    1161  100%  2e-177 99.71  865        MT342420.1       
Influenza A virus (A/Massachusetts/14/2020(H3N2)) segment 8...    Influenza A ... NA              11320      636    1161  100%  2e-177 99.71  865        MT342401.1       
Influenza A virus (A/District Of Columbia/07/2020(H3N2)) segme... Influenza A ... NA              11320      636    1156  100%  2e-177 99.71  865        MT342117.1       
Influenza A virus (A/Connecticut/08/2020(H3N2)) segment 8...      Influenza A ... NA              11320      636    1161  100%  2e-177 99.71  865        MT342006.1       
Influenza A virus (A/Virginia/03/2020(H3N2)) segment 8 nuclear... Influenza A ... NA              11320      636    1150  100%  2e-177 99.71  865        MT306657.1       
Influenza A virus (A/Louisiana/06/2020(H3N2)) segment 8 nuclea... Influenza A ... NA              11320      636    1156  100%  2e-177 99.71  865        MT306346.1       
Influenza A virus (A/Rhode Island/12/2020(H3N2)) segment 8...     Influenza A ... NA              11320      636    1156  100%  2e-177 99.71  865        MT246052.1       
Influenza A virus (A/Santiago/op001d1-CK1/2018(H3N2)) segment ... Influenza A ... NA              11320      636    1178  100%  2e-177 99.71  890        MN055432.1       
Influenza A virus (A/Santiago/PUC-MVL_UNK002/2018(H3N2)) segme... Influenza A ... NA              11320      636    1167  100%  2e-177 99.71  890        MN055314.1       
Influenza A virus (A/Santiago/PUC-MVL_UNK003/2019(H3N2)) segme... Influenza A ... NA              11320      636    1178  100%  2e-177 99.71  890        MN055142.1       
Influenza A virus (A/Maine/44/2019(H3N2)) segment 8 nuclear...    Influenza A ... NA              11320      636    1152  100%  2e-177 99.71  865        MT168993.1       
Influenza A virus (A/California/242/2019(H3N2)) segment 8...      Influenza A ... NA              11320      636    1156  100%  2e-177 99.71  865        MT168745.1       
Influenza A virus (A/District Of Columbia/54/2019(H3N2)) segme... Influenza A ... NA              11320      636    1160  99%   2e-177 99.71  865        MT105422.1       
Influenza A virus (A/New York/61/2019(H3N2)) segment 8 nuclear... Influenza A ... NA              11320      636    1161  100%  2e-177 99.71  865        MT056526.1       
Influenza A virus (A/Maine/43/2019(H3N2)) segment 8 nuclear...    Influenza A ... NA              11320      636    1156  100%  2e-177 99.71  865        MT056350.1       
Influenza A virus (A/Ohio/30/2019(H3N2)) segment 8 nuclear...     Influenza A ... NA              11320      636    1158  100%  2e-177 99.71  865        MN948922.1       
Influenza A virus (A/Wuhan/458/2017(H3N2)) segment 8 nuclear...   Influenza A ... NA              11320      636    1167  100%  2e-177 99.71  890        MN594971.1       
Influenza A virus (A/Wuhan/279/2017(H3N2)) segment 8 nuclear...   Influenza A ... NA              11320      636    1178  100%  2e-177 99.71  890        MN594947.1       
Influenza A virus (A/Wuhan/2153/2018(H3N2)) segment 8 nuclear...  Influenza A ... NA              11320      636    1173  100%  2e-177 99.71  890        MN594915.1       
Influenza A virus (A/Wuhan/1978/2018(H3N2)) segment 8 nuclear...  Influenza A ... NA              11320      636    1161  100%  2e-177 99.71  890        MN594907.1       
Influenza A virus (A/Wuhan/556/2018(H3N2)) segment 8 nuclear...   Influenza A ... NA              11320      636    1173  100%  2e-177 99.71  890        MN594871.1       
Influenza A virus (A/Wuhan/1001/2017(H3N2)) segment 8 nuclear...  Influenza A ... NA              11320      636    1174  100%  2e-177 99.71  890        MN594870.1       
Influenza A virus (A/Pennsylvania/1020/2019(H3N2)) segment 8...   Influenza A ... NA              11320      636    1161  100%  2e-177 99.71  865        MN820335.1       
Influenza A virus (A/Massachusetts/39/2019(H3N2)) segment 8...    Influenza A ... NA              11320      636    1167  100%  2e-177 99.71  865        MN820175.1       
Influenza A virus (A/Pernambuco/9511/2018(H3N2)) segment 8...     Influenza A ... NA              11320      636    1184  100%  2e-177 99.71  890        MN787824.1       
Influenza A virus (A/Ohio/30/2019(H3N2)) segment 8 nuclear...     Influenza A ... NA              11320      636    1156  100%  2e-177 99.71  865        MN755453.1       
Influenza A virus (A/Santiago/PUC-MVL_146/2018(H3N2)) segment ... Influenza A ... NA              11320      636    1173  100%  2e-177 99.71  890        MN055223.1       
Influenza A virus (A/Osorno/PUC-MVL_COL015/2018(H3N2)) segment... Influenza A ... NA              11320      636    1173  100%  2e-177 99.71  890        MN055130.1       
Influenza A virus (A/Osorno/PUC-MVL_COL122/2018(H3N2)) segment... Influenza A ... NA              11320      636    1173  100%  2e-177 99.71  890        MN055084.1       
Influenza A virus (A/Santiago/PUC-MVL_186-2018/2018(H3N2))...     Influenza A ... NA              11320      636    1184  100%  2e-177 99.71  890        MN055033.1       
Influenza A virus (A/Rio Negro/PUC-MVL_COL090/2018(H3N2))...      Influenza A ... NA              11320      636    1178  100%  2e-177 99.71  890        MN054548.1       
Influenza A virus (A/Santiago/PUC-MVL_UNK005-2018/2018(H3N2))...  Influenza A ... NA              11320      636    1173  100%  2e-177 99.71  890        MN054353.1       
Influenza A virus (A/Puerto Montt/PUC-MVL_COL057/2018(H3N2))...   Influenza A ... NA              11320      636    1167  100%  2e-177 99.71  890        MN054166.1       
Influenza A virus (A/South Africa/K158-002-048/2017) segment 8... Influenza A ... NA              11320      636    1187  100%  2e-177 99.71  865        MN716179.1       
Influenza A virus (A/South Africa/A113-014-063/2017) segment 8... Influenza A ... NA              11320      636    1167  100%  2e-177 99.71  865        MN715942.1       
Influenza A virus (A/Singapore/G2-51.1/2014(H3N2)) segment 8...   Influenza A ... NA              11320      636    1189  100%  2e-177 99.71  890        MN394177.1       
Influenza A virus (A/Minnesota/44/2019(H3N2)) segment 8 nuclea... Influenza A ... NA              11320      636    1167  100%  2e-177 99.71  865        MN319226.1       
Influenza A virus (A/MUWRP-Uganda/707/2017(H3N2)) segment 8...    Influenza A ... NA              11320      636    1178  100%  2e-177 99.71  890        MN250850.1       
Influenza A virus (A/Pennsylvania/639/2019(H3N2)) segment 8...    Influenza A ... NA              11320      636    1167  100%  2e-177 99.71  865        MN222915.1       
Influenza A virus (A/Hawaii/32/2023(H3N2)) segment 8 nuclear...   Influenza A ... NA              11320      636    1134  100%  2e-177 99.71  865        OR627889.1       
Influenza A virus (A/Wujiaqu/XJ58/2017(H3N2)) segment 8 nuclea... Influenza A ... NA              11320      636    1178  100%  2e-177 99.71  890        ON740924.1       
Influenza A virus (A/Colorado/21/2015(H3N2)) segment 8 nuclear... Influenza A ... NA              1788636    636    1189  100%  2e-177 99.71  865        KU591179.1       
Influenza A virus (A/California/94/2015(H3N2)) segment 8 nucle... Influenza A ... NA              1788628    636    1189  100%  2e-177 99.71  865        KU590824.1       
Influenza A virus (A/Alaska/242/2015(H3N2)) segment 8 nuclear...  Influenza A ... NA              1788575    636    1189  100%  2e-177 99.71  865        KU590805.1       
Influenza A virus (A/Alaska/239/2015(H3N2)) segment 8 nuclear...  Influenza A ... NA              1788572    636    1184  100%  2e-177 99.71  865        KU590782.1       
Influenza A virus (A/Washington/45/2015(H3N2)) segment 8 nucle... Influenza A ... NA              1788806    636    1189  100%  2e-177 99.71  865        KU590758.1       
Influenza A virus (A/Texas/75/2015(H3N2)) segment 8 nuclear...    Influenza A ... NA              1788797    636    1173  100%  2e-177 99.71  865        KU590639.1       
Influenza A virus (A/New York City/PV00328/2017(H3N2)) segment... Influenza A ... NA              11320      636    1178  100%  2e-177 99.71  877        OP871992.1       
Influenza A virus (A/New York City/PV00100/2017(H3N2)) segment... Influenza A ... NA              11320      636    1184  100%  2e-177 99.71  890        OP871984.1       
Influenza A virus (A/New York City/PV00190/2017(H3N2)) segment... Influenza A ... NA              11320      636    1189  100%  2e-177 99.71  886        OP871952.1       
Influenza A virus (A/New York City/PV00073/2017(H3N2)) segment... Influenza A ... NA              11320      636    1173  100%  2e-177 99.71  890        OP871968.1       
Influenza A virus (A/New York City/PV00105/2017(H3N2)) segment... Influenza A ... NA              11320      636    1156  100%  2e-177 99.71  890        OP871960.1       
Influenza A virus (A/New York City/PV00058/2017(H3N2)) segment... Influenza A ... NA              11320      636    1178  100%  2e-177 99.71  886        OP871944.1       
Influenza A virus (A/New York City/PV00098/2017(H3N2)) segment... Influenza A ... NA              11320      636    1167  100%  2e-177 99.71  890        OP871936.1       
Influenza A virus (A/New York City/PV00109/2017(H3N2)) segment... Influenza A ... NA              11320      636    1189  100%  2e-177 99.71  890        OP871912.1       
Influenza A virus (A/New York City/PV00034/2017(H3N2)) segment... Influenza A ... NA              11320      636    1182  100%  2e-177 99.71  877        OP871896.1       
Influenza A virus (A/Human/New York City/PV63247/2022(H3N2))...   Influenza A ... NA              11320      636    1145  100%  2e-177 99.71  890        OQ023568.1       
Influenza A virus (A/Indiana/17/2022(H3N2)) segment 8 nuclear...  Influenza A ... NA              11320      636    1145  100%  2e-177 99.71  865        OQ246558.1       
Influenza A virus (A/Human/New York City/PV42662/2022(H3N2))...   Influenza A ... NA              11320      636    1145  100%  2e-177 99.71  890        ON531546.1       
Influenza A virus (A/New York City/PV00012/2017(H3N2)) segment... Influenza A ... NA              11320      636    1187  100%  2e-177 99.71  890        OP872040.1       
Influenza A virus (A/New York City/PV00528/2018(H3N2)) segment... Influenza A ... NA              11320      636    1178  100%  2e-177 99.71  890        OP871976.1       
Influenza A virus genome assembly, segment: 8                     Influenza A ... NA              11320      636    1145  100%  2e-177 99.71  890        OX381539.1       
Influenza A virus (A/Connecticut/09/2021(H3N2)) segment 8...      Influenza A ... NA              11320      636    1150  100%  2e-177 99.71  865        OP840963.1       
Influenza A virus (A/Arizona/40/2022(H3N2)) segment 8 nuclear...  Influenza A ... NA              11320      636    1150  100%  2e-177 99.71  865        OP840203.1       
Influenza A virus (A/Utah/30/2022(H3N2)) segment 8 nuclear...     Influenza A ... NA              11320      636    1145  100%  2e-177 99.71  865        OP214270.1       
Influenza A virus (A/Minnesota/23/2022(H3N2)) segment 8 nuclea... Influenza A ... NA              11320      636    1156  100%  2e-177 99.71  865        ON904476.1       
Influenza A virus (A/Pakistan/654054.8/2017(H3N2)) segment 8...   Influenza A ... NA              11320      636    1184  100%  2e-177 99.71  865        MZ819785.1       
Influenza A virus (A/Pakistan/654018.8/2017(H3N2)) segment 8...   Influenza A ... NA              11320      636    1195  100%  2e-177 99.71  865        MZ819746.1       
Influenza A virus (A/Pakistan/654016.8/2017(H3N2)) segment 8...   Influenza A ... NA              11320      636    1189  100%  2e-177 99.71  865        MZ819738.1       
Influenza A virus (A/Pakistan/653656.8/2017(H3N2)) segment 8...   Influenza A ... NA              11320      636    1189  100%  2e-177 99.71  865        MZ819722.1       
Influenza A virus (A/New York City/PV00012/2017(H3N2)) segment... Influenza A ... NA              11320      636    1187  100%  2e-177 99.71  877        MZ714010.1       
Influenza A virus (A/Qatar/F-CACO2-134-P3-1_NS/2018(H3N2))...     Influenza A ... NA              11320      636    1178  100%  2e-177 99.71  875        MZ198310.1       
Influenza A virus (A/Qatar/F-BT-195-P3_NS/2018(H3N2)) segment ... Influenza A ... NA              11320      636    1178  100%  2e-177 99.71  871        MZ198287.1       
Influenza A virus (A/Qatar/F-BT-129-P3_NS/2018(H3N2)) segment ... Influenza A ... NA              11320      636    1178  100%  2e-177 99.71  874        MZ198275.1       
Influenza A virus (A/Taiwan/07/2017(H3N2)) segment 8 nuclear...   Influenza A ... NA              11320      636    1178  100%  2e-177 99.71  881        MW940809.1       
Influenza A virus (A/Singapore/01/2017(H3N2)) segment 8 nuclea... Influenza A ... NA              11320      636    1178  100%  2e-177 99.71  880        MW888222.1       
Influenza A virus (A/Human/New York City/PV07990/2020(H3N2))...   Influenza A ... NA              11320      636    1161  100%  2e-177 99.71  890        MW855456.1       
Influenza A virus (A/Keelung/R0036/2019(H3N2)) segment 8 nucle... Influenza A ... NA              11320      636    1178  100%  2e-177 99.71  879        MW841725.1       
Influenza A virus (A/Bethesda/T0173/2018(H3N2)) segment 8...      Influenza A ... NA              11320      636    1178  100%  2e-177 99.71  879        MW841178.1       
Influenza A virus (A/District of Columbia/T0221/2017(H3N2))...    Influenza A ... NA              11320      636    1173  100%  2e-177 99.71  879        MW841109.1       
Influenza A virus (A/Bethesda/T0191/2017(H3N2)) segment 8...      Influenza A ... NA              11320      636    1173  100%  2e-177 99.71  879        MW841089.1       
Influenza A virus (A/Bethesda/T0196/2018(H3N2)) segment 8...      Influenza A ... NA              11320      636    1178  100%  2e-177 99.71  879        MW841075.1       
Influenza A virus (A/Bethesda/T0204/2017(H3N2)) segment 8...      Influenza A ... NA              11320      636    1173  100%  2e-177 99.71  879        MW841051.1       
Influenza A virus (A/Linkou/R0059/2018(H3N2)) segment 8 nuclea... Influenza A ... NA              11320      636    1167  100%  2e-177 99.71  879        MW841028.1       
Influenza A virus (A/Bethesda/T0205/2018(H3N2)) segment 8...      Influenza A ... NA              11320      636    1184  100%  2e-177 99.71  879        MW840767.1       
Influenza A virus (A/District of Columbia/T0215/2018(H3N2))...    Influenza A ... NA              11320      636    1178  100%  2e-177 99.71  879        MW840755.1       
Influenza A virus (A/District of Columbia/T0234/2017(H3N2))...    Influenza A ... NA              11320      636    1173  100%  2e-177 99.71  879        MW840747.1       
Influenza A virus (A/District of Columbia/T0228/2018(H3N2))...    Influenza A ... NA              11320      636    1173  100%  2e-177 99.71  879        MW840706.1       
Influenza A virus (A/Linkou/R0147/2018(H3N2)) segment 8 nuclea... Influenza A ... NA              11320      636    1178  100%  2e-177 99.71  879        MW840690.1       
Influenza A virus (A/Linkou/R0133/2018(H3N2)) segment 8 nuclea... Influenza A ... NA              11320      636    1173  100%  2e-177 99.71  879        MW840676.1       
Influenza A virus (A/Linkou/R0127/2018(H3N2)) segment 8 nuclea... Influenza A ... NA              11320      636    1173  100%  2e-177 99.71  879        MW840606.1       
Influenza A virus (A/New York City/PV00077/2017(H3N2)) segment... Influenza A ... NA              11320      636    1184  100%  2e-177 99.71  890        MW651814.1       
Influenza A virus (A/New York City/PV01536/2018(H3N2)) segment... Influenza A ... NA              11320      636    1178  100%  2e-177 99.71  890        MW651805.1       
Influenza A virus (A/New York City/PV00099/2017(H3N2)) segment... Influenza A ... NA              11320      636    1167  100%  2e-177 99.71  886        MW651792.1       
Influenza A virus (A/Thailand/B30632/2018(H3N2)) segment 8...     Influenza A ... NA              11320      636    1173  100%  2e-177 99.71  865        MN566002.1       
Influenza A virus (A/Thailand/B29296/2018(H3N2)) segment 8...     Influenza A ... NA              11320      636    1173  100%  2e-177 99.71  865        MN561357.1       
Influenza A virus (A/Thailand/B24411/2017(H3N2)) segment 8...     Influenza A ... NA              11320      636    1161  100%  2e-177 99.71  865        MN561311.1       


Alignments:

>Influenza A virus (A/Hawaii/20/2020(H3N2)) segment 8 nuclear export protein (NEP) and nonstructural protein 1 (NS1) genes, complete cds
Sequence ID: MT467031.1 Length: 865
>Influenza A virus (A/Hawaii/20/2020(H3N2)) segment 8 nuclear export protein (NEP) and nonstructural protein 1 (NS1) genes, complete cds
Sequence ID: MT499746.1 Length: 865 
Range 1: 517 to 863

Score:636 bits(344), Expect:2e-177, 
Identities:347/348(99%),  Gaps:1/348(0%), Strand: Plus/Plus

Query  285  GACATGACTATTGAGGATGTCAAAAATGCAATTGGGGTCCTCATCGGAGGACTTGAATGG  344
            ||||| ||||||||||||||||||||||||||||||||||||||||||||||||||||||
Sbjct  517  GACAT-ACTATTGAGGATGTCAAAAATGCAATTGGGGTCCTCATCGGAGGACTTGAATGG  575

Query  345  AATGATAACACAGTTCGAGTCTCTAAAAATCTACAGAGATTCGCTTGGAGAAGCAGTAAT  404
            ||||||||||||||||||||||||||||||||||||||||||||||||||||||||||||
Sbjct  576  AATGATAACACAGTTCGAGTCTCTAAAAATCTACAGAGATTCGCTTGGAGAAGCAGTAAT  635

Query  405  GAGAATGGGGGACCTCCACTTACTCCAAAACAGAAACGGGAAATGGCGAGAACAGCTAGG  464
            ||||||||||||||||||||||||||||||||||||||||||||||||||||||||||||
Sbjct  636  GAGAATGGGGGACCTCCACTTACTCCAAAACAGAAACGGGAAATGGCGAGAACAGCTAGG  695

Query  465  TCAGAAGTTTGAAGAGATAAGATGGCTAATTGAAGAGGTGAGACACAGATTAAGAACAAC  524
            ||||||||||||||||||||||||||||||||||||||||||||||||||||||||||||
Sbjct  696  TCAGAAGTTTGAAGAGATAAGATGGCTAATTGAAGAGGTGAGACACAGATTAAGAACAAC  755

Query  525  TGAAAATAGCTTTGAACAAATAACATTCATGCAAGCATTACAACTACTGTTTGAAGTGGA  584
            ||||||||||||||||||||||||||||||||||||||||||||||||||||||||||||
Sbjct  756  TGAAAATAGCTTTGAACAAATAACATTCATGCAAGCATTACAACTACTGTTTGAAGTGGA  815

Query  585  ACAGGAGATAAGAACTTTCTCATTTCAGCTTATTTAATGATAAAAAAC  632
            ||||||||||||||||||||||||||||||||||||||||||||||||
Sbjct  816  ACAGGAGATAAGAACTTTCTCATTTCAGCTTATTTAATGATAAAAAAC  863


Range 2: 4 to 316

Score:520 bits(281), Expect:3e-142, 
Identities:303/313(97%),  Gaps:3/313(0%), Strand: Plus/Plus

Query  1    ACAAAGACATAATGGATTCCAACACTGTGTCAAGTTTCCAGGTAGATTGCTTTCTTTGGC  60
            ||||||||||||||||||||||||||||||||||||||||||||||||||||||||||||
Sbjct  4    ACAAAGACATAATGGATTCCAACACTGTGTCAAGTTTCCAGGTAGATTGCTTTCTTTGGC  63

Query  61   ATATCCGGAAACAAGTTGTAGACCAAAAACTGAGTGATGCCCCATTCCTCGATCGGCTTC  120
            || ||||||||||||||||||||||||| |||||||||||||||||||||||||||||||
Sbjct  64   ATGTCCGGAAACAAGTTGTAGACCAAAACCTGAGTGATGCCCCATTCCTCGATCGGCTTC  123

Query  121  GCCGAGATCAGAGGTCCCTAAGGGGAAGAGGCAATACTCTCGGTCTAGACATCAAAGCAG  180
            |||||||||||||||||||||||||||||||||||||||||||||||||||||||| |||
Sbjct  124  GCCGAGATCAGAGGTCCCTAAGGGGAAGAGGCAATACTCTCGGTCTAGACATCAAATCAG  183

Query  181  CCACCCATGTTGGAAAGCAAATTGTAGAAAAGATTCTGAAAGAAGAATCTGATGAGGCAC  240
            ||||||||| |||||||||||| ||||||||||||||||||| |||||||||||||||||
Sbjct  184  CCACCCATGCTGGAAAGCAAATCGTAGAAAAGATTCTGAAAGGAGAATCTGATGAGGCAC  243

Query  241  TTAAAATGACCATGGTCTCAACACCTGCTTCGCGATACATAACTGACATGACTATTGAGG  300
            ||||||||||||||||||||||||||||||||||||||||||||||||||||||| ||||
Sbjct  244  TTAAAATGACCATGGTCTCAACACCTGCTTCGCGATACATAACTGACATGACTATGGAGG  303

Query  301  A-T-GTCAA-AAA  310
            | | ||||| |||
Sbjct  304  AATTGTCAAGAAA  316


>Influenza A virus (A/Texas/42/2020(H3N2)) segment 8 nuclear export protein (NEP) and nonstructural protein 1 (NS1) genes, complete cds
Sequence ID: MT422949.1 Length: 865
Range 1: 517 to 863

Score:636 bits(344), Expect:2e-177, 
Identities:347/348(99%),  Gaps:1/348(0%), Strand: Plus/Plus

Query  285  GACATGACTATTGAGGATGTCAAAAATGCAATTGGGGTCCTCATCGGAGGACTTGAATGG  344
            ||||| ||||||||||||||||||||||||||||||||||||||||||||||||||||||
Sbjct  517  GACAT-ACTATTGAGGATGTCAAAAATGCAATTGGGGTCCTCATCGGAGGACTTGAATGG  575

Query  345  AATGATAACACAGTTCGAGTCTCTAAAAATCTACAGAGATTCGCTTGGAGAAGCAGTAAT  404
            ||||||||||||||||||||||||||||||||||||||||||||||||||||||||||||
Sbjct  576  AATGATAACACAGTTCGAGTCTCTAAAAATCTACAGAGATTCGCTTGGAGAAGCAGTAAT  635

Query  405  GAGAATGGGGGACCTCCACTTACTCCAAAACAGAAACGGGAAATGGCGAGAACAGCTAGG  464
            ||||||||||||||||||||||||||||||||||||||||||||||||||||||||||||
Sbjct  636  GAGAATGGGGGACCTCCACTTACTCCAAAACAGAAACGGGAAATGGCGAGAACAGCTAGG  695

Query  465  TCAGAAGTTTGAAGAGATAAGATGGCTAATTGAAGAGGTGAGACACAGATTAAGAACAAC  524
            ||||||||||||||||||||||||||||||||||||||||||||||||||||||||||||
Sbjct  696  TCAGAAGTTTGAAGAGATAAGATGGCTAATTGAAGAGGTGAGACACAGATTAAGAACAAC  755

Query  525  TGAAAATAGCTTTGAACAAATAACATTCATGCAAGCATTACAACTACTGTTTGAAGTGGA  584
            ||||||||||||||||||||||||||||||||||||||||||||||||||||||||||||
Sbjct  756  TGAAAATAGCTTTGAACAAATAACATTCATGCAAGCATTACAACTACTGTTTGAAGTGGA  815

Query  585  ACAGGAGATAAGAACTTTCTCATTTCAGCTTATTTAATGATAAAAAAC  632
            ||||||||||||||||||||||||||||||||||||||||||||||||
Sbjct  816  ACAGGAGATAAGAACTTTCTCATTTCAGCTTATTTAATGATAAAAAAC  863


Range 2: 4 to 316

Score:514 bits(278), Expect:1e-140, 
Identities:302/313(96%),  Gaps:3/313(0%), Strand: Plus/Plus

Query  1    ACAAAGACATAATGGATTCCAACACTGTGTCAAGTTTCCAGGTAGATTGCTTTCTTTGGC  60
            ||||||||||||||||||||||||||||||||||||||||||||||||||||||||||||
Sbjct  4    ACAAAGACATAATGGATTCCAACACTGTGTCAAGTTTCCAGGTAGATTGCTTTCTTTGGC  63

Query  61   ATATCCGGAAACAAGTTGTAGACCAAAAACTGAGTGATGCCCCATTCCTCGATCGGCTTC  120
            || ||||||||||||||||||||||||| ||||||||||||||||||||||||||||| |
Sbjct  64   ATGTCCGGAAACAAGTTGTAGACCAAAACCTGAGTGATGCCCCATTCCTCGATCGGCTCC  123

Query  121  GCCGAGATCAGAGGTCCCTAAGGGGAAGAGGCAATACTCTCGGTCTAGACATCAAAGCAG  180
            |||||||||||||||||||||||||||||||||||||||||||||||||||||||| |||
Sbjct  124  GCCGAGATCAGAGGTCCCTAAGGGGAAGAGGCAATACTCTCGGTCTAGACATCAAATCAG  183

Query  181  CCACCCATGTTGGAAAGCAAATTGTAGAAAAGATTCTGAAAGAAGAATCTGATGAGGCAC  240
            ||||||||| |||||||||||| ||||||||||||||||||| ||||||||||||| |||
Sbjct  184  CCACCCATGCTGGAAAGCAAATCGTAGAAAAGATTCTGAAAGGAGAATCTGATGAGTCAC  243

Query  241  TTAAAATGACCATGGTCTCAACACCTGCTTCGCGATACATAACTGACATGACTATTGAGG  300
            ||||||||||||||||||||||||||||||||||||||||||||||||||||||||||||
Sbjct  244  TTAAAATGACCATGGTCTCAACACCTGCTTCGCGATACATAACTGACATGACTATTGAGG  303

Query  301  A-T-GTCAA-AAA  310
            | | ||||| |||
Sbjct  304  AATTGTCAAGAAA  316


>Influenza A virus (A/Hawaii/16/2020(H3N2)) segment 8 nuclear export protein (NEP) and nonstructural protein 1 (NS1) genes, complete cds
Sequence ID: MT375644.1 Length: 865
>Influenza A virus (A/Hawaii/16/2020(H3N2)) segment 8 nuclear export protein (NEP) and nonstructural protein 1 (NS1) genes, complete cds
Sequence ID: MT422861.1 Length: 865 
Range 1: 517 to 863

Score:636 bits(344), Expect:2e-177, 
Identities:347/348(99%),  Gaps:1/348(0%), Strand: Plus/Plus

Query  285  GACATGACTATTGAGGATGTCAAAAATGCAATTGGGGTCCTCATCGGAGGACTTGAATGG  344
            ||||| ||||||||||||||||||||||||||||||||||||||||||||||||||||||
Sbjct  517  GACAT-ACTATTGAGGATGTCAAAAATGCAATTGGGGTCCTCATCGGAGGACTTGAATGG  575

Query  345  AATGATAACACAGTTCGAGTCTCTAAAAATCTACAGAGATTCGCTTGGAGAAGCAGTAAT  404
            ||||||||||||||||||||||||||||||||||||||||||||||||||||||||||||
Sbjct  576  AATGATAACACAGTTCGAGTCTCTAAAAATCTACAGAGATTCGCTTGGAGAAGCAGTAAT  635

Query  405  GAGAATGGGGGACCTCCACTTACTCCAAAACAGAAACGGGAAATGGCGAGAACAGCTAGG  464
            ||||||||||||||||||||||||||||||||||||||||||||||||||||||||||||
Sbjct  636  GAGAATGGGGGACCTCCACTTACTCCAAAACAGAAACGGGAAATGGCGAGAACAGCTAGG  695

Query  465  TCAGAAGTTTGAAGAGATAAGATGGCTAATTGAAGAGGTGAGACACAGATTAAGAACAAC  524
            ||||||||||||||||||||||||||||||||||||||||||||||||||||||||||||
Sbjct  696  TCAGAAGTTTGAAGAGATAAGATGGCTAATTGAAGAGGTGAGACACAGATTAAGAACAAC  755

Query  525  TGAAAATAGCTTTGAACAAATAACATTCATGCAAGCATTACAACTACTGTTTGAAGTGGA  584
            ||||||||||||||||||||||||||||||||||||||||||||||||||||||||||||
Sbjct  756  TGAAAATAGCTTTGAACAAATAACATTCATGCAAGCATTACAACTACTGTTTGAAGTGGA  815

Query  585  ACAGGAGATAAGAACTTTCTCATTTCAGCTTATTTAATGATAAAAAAC  632
            ||||||||||||||||||||||||||||||||||||||||||||||||
Sbjct  816  ACAGGAGATAAGAACTTTCTCATTTCAGCTTATTTAATGATAAAAAAC  863


Range 2: 4 to 316

Score:525 bits(284), Expect:6e-144, 
Identities:304/313(97%),  Gaps:3/313(0%), Strand: Plus/Plus

Query  1    ACAAAGACATAATGGATTCCAACACTGTGTCAAGTTTCCAGGTAGATTGCTTTCTTTGGC  60
            ||||||||||||||||||||||||||||||||||||||||||||||||||||||||||||
Sbjct  4    ACAAAGACATAATGGATTCCAACACTGTGTCAAGTTTCCAGGTAGATTGCTTTCTTTGGC  63

Query  61   ATATCCGGAAACAAGTTGTAGACCAAAAACTGAGTGATGCCCCATTCCTCGATCGGCTTC  120
            || ||||||||||||||||||||||||| |||||||||||||||||||||||||||||||
Sbjct  64   ATGTCCGGAAACAAGTTGTAGACCAAAACCTGAGTGATGCCCCATTCCTCGATCGGCTTC  123

Query  121  GCCGAGATCAGAGGTCCCTAAGGGGAAGAGGCAATACTCTCGGTCTAGACATCAAAGCAG  180
            |||||||||||||||||||||||||||||||||||||||||||||||||||||||| |||
Sbjct  124  GCCGAGATCAGAGGTCCCTAAGGGGAAGAGGCAATACTCTCGGTCTAGACATCAAATCAG  183

Query  181  CCACCCATGTTGGAAAGCAAATTGTAGAAAAGATTCTGAAAGAAGAATCTGATGAGGCAC  240
            ||||||||| |||||||||||| ||||||||||||||||||| |||||||||||||||||
Sbjct  184  CCACCCATGCTGGAAAGCAAATCGTAGAAAAGATTCTGAAAGGAGAATCTGATGAGGCAC  243

Query  241  TTAAAATGACCATGGTCTCAACACCTGCTTCGCGATACATAACTGACATGACTATTGAGG  300
            ||||||||||||||||||||||||||||||||||||||||||||||||||||||||||||
Sbjct  244  TTAAAATGACCATGGTCTCAACACCTGCTTCGCGATACATAACTGACATGACTATTGAGG  303

Query  301  A-T-GTCAA-AAA  310
            | | ||||| |||
Sbjct  304  AATTGTCAAGAAA  316


>Influenza A virus (A/Michigan/18/2020(H3N2)) segment 8 nuclear export protein (NEP) and nonstructural protein 1 (NS1) genes, complete cds
Sequence ID: MT342420.1 Length: 865
>Influenza A virus (A/Michigan/18/2020(H3N2)) segment 8 nuclear export protein (NEP) and nonstructural protein 1 (NS1) genes, complete cds
Sequence ID: MT422917.1 Length: 865 
Range 1: 517 to 863

Score:636 bits(344), Expect:2e-177, 
Identities:347/348(99%),  Gaps:1/348(0%), Strand: Plus/Plus

Query  285  GACATGACTATTGAGGATGTCAAAAATGCAATTGGGGTCCTCATCGGAGGACTTGAATGG  344
            ||||| ||||||||||||||||||||||||||||||||||||||||||||||||||||||
Sbjct  517  GACAT-ACTATTGAGGATGTCAAAAATGCAATTGGGGTCCTCATCGGAGGACTTGAATGG  575

Query  345  AATGATAACACAGTTCGAGTCTCTAAAAATCTACAGAGATTCGCTTGGAGAAGCAGTAAT  404
            ||||||||||||||||||||||||||||||||||||||||||||||||||||||||||||
Sbjct  576  AATGATAACACAGTTCGAGTCTCTAAAAATCTACAGAGATTCGCTTGGAGAAGCAGTAAT  635

Query  405  GAGAATGGGGGACCTCCACTTACTCCAAAACAGAAACGGGAAATGGCGAGAACAGCTAGG  464
            ||||||||||||||||||||||||||||||||||||||||||||||||||||||||||||
Sbjct  636  GAGAATGGGGGACCTCCACTTACTCCAAAACAGAAACGGGAAATGGCGAGAACAGCTAGG  695

Query  465  TCAGAAGTTTGAAGAGATAAGATGGCTAATTGAAGAGGTGAGACACAGATTAAGAACAAC  524
            ||||||||||||||||||||||||||||||||||||||||||||||||||||||||||||
Sbjct  696  TCAGAAGTTTGAAGAGATAAGATGGCTAATTGAAGAGGTGAGACACAGATTAAGAACAAC  755

Query  525  TGAAAATAGCTTTGAACAAATAACATTCATGCAAGCATTACAACTACTGTTTGAAGTGGA  584
            ||||||||||||||||||||||||||||||||||||||||||||||||||||||||||||
Sbjct  756  TGAAAATAGCTTTGAACAAATAACATTCATGCAAGCATTACAACTACTGTTTGAAGTGGA  815

Query  585  ACAGGAGATAAGAACTTTCTCATTTCAGCTTATTTAATGATAAAAAAC  632
            ||||||||||||||||||||||||||||||||||||||||||||||||
Sbjct  816  ACAGGAGATAAGAACTTTCTCATTTCAGCTTATTTAATGATAAAAAAC  863


Range 2: 4 to 316

Score:525 bits(284), Expect:6e-144, 
Identities:304/313(97%),  Gaps:3/313(0%), Strand: Plus/Plus

Query  1    ACAAAGACATAATGGATTCCAACACTGTGTCAAGTTTCCAGGTAGATTGCTTTCTTTGGC  60
            ||||||||||||||||||||||||||||||||||||||||||||||||||||||||||||
Sbjct  4    ACAAAGACATAATGGATTCCAACACTGTGTCAAGTTTCCAGGTAGATTGCTTTCTTTGGC  63

Query  61   ATATCCGGAAACAAGTTGTAGACCAAAAACTGAGTGATGCCCCATTCCTCGATCGGCTTC  120
            || ||||||||||||||||||||||||| |||||||||||||||||||||||||||||||
Sbjct  64   ATGTCCGGAAACAAGTTGTAGACCAAAACCTGAGTGATGCCCCATTCCTCGATCGGCTTC  123

Query  121  GCCGAGATCAGAGGTCCCTAAGGGGAAGAGGCAATACTCTCGGTCTAGACATCAAAGCAG  180
            |||||||||||||||||||||||||||||||||||||||||||||||||||||||| |||
Sbjct  124  GCCGAGATCAGAGGTCCCTAAGGGGAAGAGGCAATACTCTCGGTCTAGACATCAAATCAG  183

Query  181  CCACCCATGTTGGAAAGCAAATTGTAGAAAAGATTCTGAAAGAAGAATCTGATGAGGCAC  240
            ||||||||| |||||||||||| ||||||||||||||||||| |||||||||||||||||
Sbjct  184  CCACCCATGCTGGAAAGCAAATCGTAGAAAAGATTCTGAAAGGAGAATCTGATGAGGCAC  243

Query  241  TTAAAATGACCATGGTCTCAACACCTGCTTCGCGATACATAACTGACATGACTATTGAGG  300
            ||||||||||||||||||||||||||||||||||||||||||||||||||||||||||||
Sbjct  244  TTAAAATGACCATGGTCTCAACACCTGCTTCGCGATACATAACTGACATGACTATTGAGG  303

Query  301  A-T-GTCAA-AAA  310
            | | ||||| |||
Sbjct  304  AATTGTCAAGAAA  316


>Influenza A virus (A/Massachusetts/14/2020(H3N2)) segment 8 nuclear export protein (NEP) and nonstructural protein 1 (NS1) genes, complete cds
Sequence ID: MT342401.1 Length: 865
>Influenza A virus (A/Massachusetts/14/2020(H3N2)) segment 8 nuclear export protein (NEP) and nonstructural protein 1 (NS1) genes, complete cds
Sequence ID: MT467135.1 Length: 865 
Range 1: 517 to 863

Score:636 bits(344), Expect:2e-177, 
Identities:347/348(99%),  Gaps:1/348(0%), Strand: Plus/Plus

Query  285  GACATGACTATTGAGGATGTCAAAAATGCAATTGGGGTCCTCATCGGAGGACTTGAATGG  344
            ||||| ||||||||||||||||||||||||||||||||||||||||||||||||||||||
Sbjct  517  GACAT-ACTATTGAGGATGTCAAAAATGCAATTGGGGTCCTCATCGGAGGACTTGAATGG  575

Query  345  AATGATAACACAGTTCGAGTCTCTAAAAATCTACAGAGATTCGCTTGGAGAAGCAGTAAT  404
            ||||||||||||||||||||||||||||||||||||||||||||||||||||||||||||
Sbjct  576  AATGATAACACAGTTCGAGTCTCTAAAAATCTACAGAGATTCGCTTGGAGAAGCAGTAAT  635

Query  405  GAGAATGGGGGACCTCCACTTACTCCAAAACAGAAACGGGAAATGGCGAGAACAGCTAGG  464
            ||||||||||||||||||||||||||||||||||||||||||||||||||||||||||||
Sbjct  636  GAGAATGGGGGACCTCCACTTACTCCAAAACAGAAACGGGAAATGGCGAGAACAGCTAGG  695

Query  465  TCAGAAGTTTGAAGAGATAAGATGGCTAATTGAAGAGGTGAGACACAGATTAAGAACAAC  524
            ||||||||||||||||||||||||||||||||||||||||||||||||||||||||||||
Sbjct  696  TCAGAAGTTTGAAGAGATAAGATGGCTAATTGAAGAGGTGAGACACAGATTAAGAACAAC  755

Query  525  TGAAAATAGCTTTGAACAAATAACATTCATGCAAGCATTACAACTACTGTTTGAAGTGGA  584
            ||||||||||||||||||||||||||||||||||||||||||||||||||||||||||||
Sbjct  756  TGAAAATAGCTTTGAACAAATAACATTCATGCAAGCATTACAACTACTGTTTGAAGTGGA  815

Query  585  ACAGGAGATAAGAACTTTCTCATTTCAGCTTATTTAATGATAAAAAAC  632
            ||||||||||||||||||||||||||||||||||||||||||||||||
Sbjct  816  ACAGGAGATAAGAACTTTCTCATTTCAGCTTATTTAATGATAAAAAAC  863


Range 2: 4 to 316

Score:525 bits(284), Expect:6e-144, 
Identities:304/313(97%),  Gaps:3/313(0%), Strand: Plus/Plus

Query  1    ACAAAGACATAATGGATTCCAACACTGTGTCAAGTTTCCAGGTAGATTGCTTTCTTTGGC  60
            ||||||||||||||||||||||||||||||||||||||||||||||||||||||||||||
Sbjct  4    ACAAAGACATAATGGATTCCAACACTGTGTCAAGTTTCCAGGTAGATTGCTTTCTTTGGC  63

Query  61   ATATCCGGAAACAAGTTGTAGACCAAAAACTGAGTGATGCCCCATTCCTCGATCGGCTTC  120
            || ||||||||||||||||||||||||| |||||||||||||||||||||||||||||||
Sbjct  64   ATGTCCGGAAACAAGTTGTAGACCAAAACCTGAGTGATGCCCCATTCCTCGATCGGCTTC  123

Query  121  GCCGAGATCAGAGGTCCCTAAGGGGAAGAGGCAATACTCTCGGTCTAGACATCAAAGCAG  180
            |||||||||||||||||||||||||||||||||||||||||||||||||||||||| |||
Sbjct  124  GCCGAGATCAGAGGTCCCTAAGGGGAAGAGGCAATACTCTCGGTCTAGACATCAAATCAG  183

Query  181  CCACCCATGTTGGAAAGCAAATTGTAGAAAAGATTCTGAAAGAAGAATCTGATGAGGCAC  240
            ||||||||| |||||||||||| ||||||||||||||||||| |||||||||||||||||
Sbjct  184  CCACCCATGCTGGAAAGCAAATCGTAGAAAAGATTCTGAAAGGAGAATCTGATGAGGCAC  243

Query  241  TTAAAATGACCATGGTCTCAACACCTGCTTCGCGATACATAACTGACATGACTATTGAGG  300
            ||||||||||||||||||||||||||||||||||||||||||||||||||||||||||||
Sbjct  244  TTAAAATGACCATGGTCTCAACACCTGCTTCGCGATACATAACTGACATGACTATTGAGG  303

Query  301  A-T-GTCAA-AAA  310
            | | ||||| |||
Sbjct  304  AATTGTCAAGAAA  316


>Influenza A virus (A/District Of Columbia/07/2020(H3N2)) segment 8 nuclear export protein (NEP) and nonstructural protein 1 (NS1) genes, complete cds
Sequence ID: MT342117.1 Length: 865
>Influenza A virus (A/District Of Columbia/07/2020(H3N2)) segment 8 nuclear export protein (NEP) and nonstructural protein 1 (NS1) genes, complete cds
Sequence ID: MT342125.1 Length: 865
>Influenza A virus (A/West Virginia/07/2020(H3N2)) segment 8 nuclear export protein (NEP) and nonstructural protein 1 (NS1) genes, complete cds
Sequence ID: MT467175.1 Length: 865
>Influenza A virus (A/West Virginia/07/2020(H3N2)) segment 8 nuclear export protein (NEP) and nonstructural protein 1 (NS1) genes, complete cds
Sequence ID: MT467183.1 Length: 865 
Range 1: 517 to 863

Score:636 bits(344), Expect:2e-177, 
Identities:347/348(99%),  Gaps:1/348(0%), Strand: Plus/Plus

Query  285  GACATGACTATTGAGGATGTCAAAAATGCAATTGGGGTCCTCATCGGAGGACTTGAATGG  344
            ||||| ||||||||||||||||||||||||||||||||||||||||||||||||||||||
Sbjct  517  GACAT-ACTATTGAGGATGTCAAAAATGCAATTGGGGTCCTCATCGGAGGACTTGAATGG  575

Query  345  AATGATAACACAGTTCGAGTCTCTAAAAATCTACAGAGATTCGCTTGGAGAAGCAGTAAT  404
            ||||||||||||||||||||||||||||||||||||||||||||||||||||||||||||
Sbjct  576  AATGATAACACAGTTCGAGTCTCTAAAAATCTACAGAGATTCGCTTGGAGAAGCAGTAAT  635

Query  405  GAGAATGGGGGACCTCCACTTACTCCAAAACAGAAACGGGAAATGGCGAGAACAGCTAGG  464
            ||||||||||||||||||||||||||||||||||||||||||||||||||||||||||||
Sbjct  636  GAGAATGGGGGACCTCCACTTACTCCAAAACAGAAACGGGAAATGGCGAGAACAGCTAGG  695

Query  465  TCAGAAGTTTGAAGAGATAAGATGGCTAATTGAAGAGGTGAGACACAGATTAAGAACAAC  524
            ||||||||||||||||||||||||||||||||||||||||||||||||||||||||||||
Sbjct  696  TCAGAAGTTTGAAGAGATAAGATGGCTAATTGAAGAGGTGAGACACAGATTAAGAACAAC  755

Query  525  TGAAAATAGCTTTGAACAAATAACATTCATGCAAGCATTACAACTACTGTTTGAAGTGGA  584
            ||||||||||||||||||||||||||||||||||||||||||||||||||||||||||||
Sbjct  756  TGAAAATAGCTTTGAACAAATAACATTCATGCAAGCATTACAACTACTGTTTGAAGTGGA  815

Query  585  ACAGGAGATAAGAACTTTCTCATTTCAGCTTATTTAATGATAAAAAAC  632
            ||||||||||||||||||||||||||||||||||||||||||||||||
Sbjct  816  ACAGGAGATAAGAACTTTCTCATTTCAGCTTATTTAATGATAAAAAAC  863


Range 2: 4 to 316

Score:520 bits(281), Expect:3e-142, 
Identities:303/313(97%),  Gaps:3/313(0%), Strand: Plus/Plus

Query  1    ACAAAGACATAATGGATTCCAACACTGTGTCAAGTTTCCAGGTAGATTGCTTTCTTTGGC  60
            ||||||||||||||||| ||||||||||||||||||||||||||||||||||||||||||
Sbjct  4    ACAAAGACATAATGGATCCCAACACTGTGTCAAGTTTCCAGGTAGATTGCTTTCTTTGGC  63

Query  61   ATATCCGGAAACAAGTTGTAGACCAAAAACTGAGTGATGCCCCATTCCTCGATCGGCTTC  120
            || ||||||||||||||||||||||||| |||||||||||||||||||||||||||||||
Sbjct  64   ATGTCCGGAAACAAGTTGTAGACCAAAACCTGAGTGATGCCCCATTCCTCGATCGGCTTC  123

Query  121  GCCGAGATCAGAGGTCCCTAAGGGGAAGAGGCAATACTCTCGGTCTAGACATCAAAGCAG  180
            |||||||||||||||||||||||||||||||||||||||||||||||||||||||| |||
Sbjct  124  GCCGAGATCAGAGGTCCCTAAGGGGAAGAGGCAATACTCTCGGTCTAGACATCAAATCAG  183

Query  181  CCACCCATGTTGGAAAGCAAATTGTAGAAAAGATTCTGAAAGAAGAATCTGATGAGGCAC  240
            ||||||||| |||||||||||| ||||||||||||||||||| |||||||||||||||||
Sbjct  184  CCACCCATGCTGGAAAGCAAATCGTAGAAAAGATTCTGAAAGGAGAATCTGATGAGGCAC  243

Query  241  TTAAAATGACCATGGTCTCAACACCTGCTTCGCGATACATAACTGACATGACTATTGAGG  300
            ||||||||||||||||||||||||||||||||||||||||||||||||||||||||||||
Sbjct  244  TTAAAATGACCATGGTCTCAACACCTGCTTCGCGATACATAACTGACATGACTATTGAGG  303

Query  301  A-T-GTCAA-AAA  310
            | | ||||| |||
Sbjct  304  AATTGTCAAGAAA  316


>Influenza A virus (A/Connecticut/08/2020(H3N2)) segment 8 nuclear export protein (NEP) and nonstructural protein 1 (NS1) genes, complete cds
Sequence ID: MT342006.1 Length: 865
>Influenza A virus (A/Connecticut/08/2020(H3N2)) segment 8 nuclear export protein (NEP) and nonstructural protein 1 (NS1) genes, complete cds
Sequence ID: MT342014.1 Length: 865 
Range 1: 517 to 863

Score:636 bits(344), Expect:2e-177, 
Identities:347/348(99%),  Gaps:1/348(0%), Strand: Plus/Plus

Query  285  GACATGACTATTGAGGATGTCAAAAATGCAATTGGGGTCCTCATCGGAGGACTTGAATGG  344
            ||||| ||||||||||||||||||||||||||||||||||||||||||||||||||||||
Sbjct  517  GACAT-ACTATTGAGGATGTCAAAAATGCAATTGGGGTCCTCATCGGAGGACTTGAATGG  575

Query  345  AATGATAACACAGTTCGAGTCTCTAAAAATCTACAGAGATTCGCTTGGAGAAGCAGTAAT  404
            ||||||||||||||||||||||||||||||||||||||||||||||||||||||||||||
Sbjct  576  AATGATAACACAGTTCGAGTCTCTAAAAATCTACAGAGATTCGCTTGGAGAAGCAGTAAT  635

Query  405  GAGAATGGGGGACCTCCACTTACTCCAAAACAGAAACGGGAAATGGCGAGAACAGCTAGG  464
            ||||||||||||||||||||||||||||||||||||||||||||||||||||||||||||
Sbjct  636  GAGAATGGGGGACCTCCACTTACTCCAAAACAGAAACGGGAAATGGCGAGAACAGCTAGG  695

Query  465  TCAGAAGTTTGAAGAGATAAGATGGCTAATTGAAGAGGTGAGACACAGATTAAGAACAAC  524
            ||||||||||||||||||||||||||||||||||||||||||||||||||||||||||||
Sbjct  696  TCAGAAGTTTGAAGAGATAAGATGGCTAATTGAAGAGGTGAGACACAGATTAAGAACAAC  755

Query  525  TGAAAATAGCTTTGAACAAATAACATTCATGCAAGCATTACAACTACTGTTTGAAGTGGA  584
            ||||||||||||||||||||||||||||||||||||||||||||||||||||||||||||
Sbjct  756  TGAAAATAGCTTTGAACAAATAACATTCATGCAAGCATTACAACTACTGTTTGAAGTGGA  815

Query  585  ACAGGAGATAAGAACTTTCTCATTTCAGCTTATTTAATGATAAAAAAC  632
            ||||||||||||||||||||||||||||||||||||||||||||||||
Sbjct  816  ACAGGAGATAAGAACTTTCTCATTTCAGCTTATTTAATGATAAAAAAC  863


Range 2: 4 to 316

Score:525 bits(284), Expect:6e-144, 
Identities:304/313(97%),  Gaps:3/313(0%), Strand: Plus/Plus

Query  1    ACAAAGACATAATGGATTCCAACACTGTGTCAAGTTTCCAGGTAGATTGCTTTCTTTGGC  60
            ||||||||||||||||||||||||||||||||||||||||||||||||||||||||||||
Sbjct  4    ACAAAGACATAATGGATTCCAACACTGTGTCAAGTTTCCAGGTAGATTGCTTTCTTTGGC  63

Query  61   ATATCCGGAAACAAGTTGTAGACCAAAAACTGAGTGATGCCCCATTCCTCGATCGGCTTC  120
            || ||||||||||||||||||||||||| |||||||||||||||||||||||||||||||
Sbjct  64   ATGTCCGGAAACAAGTTGTAGACCAAAACCTGAGTGATGCCCCATTCCTCGATCGGCTTC  123

Query  121  GCCGAGATCAGAGGTCCCTAAGGGGAAGAGGCAATACTCTCGGTCTAGACATCAAAGCAG  180
            |||||||||||||||||||||||||||||||||||||||||||||||||||||||| |||
Sbjct  124  GCCGAGATCAGAGGTCCCTAAGGGGAAGAGGCAATACTCTCGGTCTAGACATCAAATCAG  183

Query  181  CCACCCATGTTGGAAAGCAAATTGTAGAAAAGATTCTGAAAGAAGAATCTGATGAGGCAC  240
            ||||||||| |||||||||||| ||||||||||||||||||| |||||||||||||||||
Sbjct  184  CCACCCATGCTGGAAAGCAAATCGTAGAAAAGATTCTGAAAGGAGAATCTGATGAGGCAC  243

Query  241  TTAAAATGACCATGGTCTCAACACCTGCTTCGCGATACATAACTGACATGACTATTGAGG  300
            ||||||||||||||||||||||||||||||||||||||||||||||||||||||||||||
Sbjct  244  TTAAAATGACCATGGTCTCAACACCTGCTTCGCGATACATAACTGACATGACTATTGAGG  303

Query  301  A-T-GTCAA-AAA  310
            | | ||||| |||
Sbjct  304  AATTGTCAAGAAA  316


>Influenza A virus (A/Virginia/03/2020(H3N2)) segment 8 nuclear export protein (NEP) and nonstructural protein 1 (NS1) genes, complete cds
Sequence ID: MT306657.1 Length: 865
>Influenza A virus (A/Virginia/03/2020(H3N2)) segment 8 nuclear export protein (NEP) and nonstructural protein 1 (NS1) genes, complete cds
Sequence ID: MT306665.1 Length: 865
>Influenza A virus (A/Virginia/03/2020(H3N2)) segment 8 nuclear export protein (NEP) and nonstructural protein 1 (NS1) genes, complete cds
Sequence ID: MW023838.1 Length: 865 
Range 1: 517 to 863

Score:636 bits(344), Expect:2e-177, 
Identities:347/348(99%),  Gaps:1/348(0%), Strand: Plus/Plus

Query  285  GACATGACTATTGAGGATGTCAAAAATGCAATTGGGGTCCTCATCGGAGGACTTGAATGG  344
            ||||| ||||||||||||||||||||||||||||||||||||||||||||||||||||||
Sbjct  517  GACAT-ACTATTGAGGATGTCAAAAATGCAATTGGGGTCCTCATCGGAGGACTTGAATGG  575

Query  345  AATGATAACACAGTTCGAGTCTCTAAAAATCTACAGAGATTCGCTTGGAGAAGCAGTAAT  404
            ||||||||||||||||||||||||||||||||||||||||||||||||||||||||||||
Sbjct  576  AATGATAACACAGTTCGAGTCTCTAAAAATCTACAGAGATTCGCTTGGAGAAGCAGTAAT  635

Query  405  GAGAATGGGGGACCTCCACTTACTCCAAAACAGAAACGGGAAATGGCGAGAACAGCTAGG  464
            ||||||||||||||||||||||||||||||||||||||||||||||||||||||||||||
Sbjct  636  GAGAATGGGGGACCTCCACTTACTCCAAAACAGAAACGGGAAATGGCGAGAACAGCTAGG  695

Query  465  TCAGAAGTTTGAAGAGATAAGATGGCTAATTGAAGAGGTGAGACACAGATTAAGAACAAC  524
            ||||||||||||||||||||||||||||||||||||||||||||||||||||||||||||
Sbjct  696  TCAGAAGTTTGAAGAGATAAGATGGCTAATTGAAGAGGTGAGACACAGATTAAGAACAAC  755

Query  525  TGAAAATAGCTTTGAACAAATAACATTCATGCAAGCATTACAACTACTGTTTGAAGTGGA  584
            ||||||||||||||||||||||||||||||||||||||||||||||||||||||||||||
Sbjct  756  TGAAAATAGCTTTGAACAAATAACATTCATGCAAGCATTACAACTACTGTTTGAAGTGGA  815

Query  585  ACAGGAGATAAGAACTTTCTCATTTCAGCTTATTTAATGATAAAAAAC  632
            ||||||||||||||||||||||||||||||||||||||||||||||||
Sbjct  816  ACAGGAGATAAGAACTTTCTCATTTCAGCTTATTTAATGATAAAAAAC  863


Range 2: 4 to 316

Score:514 bits(278), Expect:1e-140, 
Identities:302/313(96%),  Gaps:3/313(0%), Strand: Plus/Plus

Query  1    ACAAAGACATAATGGATTCCAACACTGTGTCAAGTTTCCAGGTAGATTGCTTTCTTTGGC  60
            |||||||||||||||||||||||||||||||||||||||||||||||||||| |||||||
Sbjct  4    ACAAAGACATAATGGATTCCAACACTGTGTCAAGTTTCCAGGTAGATTGCTTCCTTTGGC  63

Query  61   ATATCCGGAAACAAGTTGTAGACCAAAAACTGAGTGATGCCCCATTCCTCGATCGGCTTC  120
            || ||||||||||||||||||||||||| |||||||||||||||||||||||||||||||
Sbjct  64   ATGTCCGGAAACAAGTTGTAGACCAAAACCTGAGTGATGCCCCATTCCTCGATCGGCTTC  123

Query  121  GCCGAGATCAGAGGTCCCTAAGGGGAAGAGGCAATACTCTCGGTCTAGACATCAAAGCAG  180
            |||||||||||||||||||||||||||||||||||||||||||||||||||||||| |||
Sbjct  124  GCCGAGATCAGAGGTCCCTAAGGGGAAGAGGCAATACTCTCGGTCTAGACATCAAATCAG  183

Query  181  CCACCCATGTTGGAAAGCAAATTGTAGAAAAGATTCTGAAAGAAGAATCTGATGAGGCAC  240
            ||||||||| |||||||||||| ||||||||||||||||||| |||| ||||||||||||
Sbjct  184  CCACCCATGCTGGAAAGCAAATCGTAGAAAAGATTCTGAAAGGAGAAACTGATGAGGCAC  243

Query  241  TTAAAATGACCATGGTCTCAACACCTGCTTCGCGATACATAACTGACATGACTATTGAGG  300
            ||||||||||||||||||||||||||||||||||||||||||||||||||||||||||||
Sbjct  244  TTAAAATGACCATGGTCTCAACACCTGCTTCGCGATACATAACTGACATGACTATTGAGG  303

Query  301  A-T-GTCAA-AAA  310
            | | ||||| |||
Sbjct  304  AATTGTCAAGAAA  316


>Influenza A virus (A/Louisiana/06/2020(H3N2)) segment 8 nuclear export protein (NEP) and nonstructural protein 1 (NS1) genes, complete cds
Sequence ID: MT306346.1 Length: 865
>Influenza A virus (A/Louisiana/06/2020(H3N2)) segment 8 nuclear export protein (NEP) and nonstructural protein 1 (NS1) genes, complete cds
Sequence ID: MT306354.1 Length: 865
>Influenza A virus (A/Louisiana/07/2020(H3N2)) segment 8 nuclear export protein (NEP) and nonstructural protein 1 (NS1) genes, complete cds
Sequence ID: MT306362.1 Length: 865
>Influenza A virus (A/Louisiana/07/2020(H3N2)) segment 8 nuclear export protein (NEP) and nonstructural protein 1 (NS1) genes, complete cds
Sequence ID: MT306370.1 Length: 865 
Range 1: 517 to 863

Score:636 bits(344), Expect:2e-177, 
Identities:347/348(99%),  Gaps:1/348(0%), Strand: Plus/Plus

Query  285  GACATGACTATTGAGGATGTCAAAAATGCAATTGGGGTCCTCATCGGAGGACTTGAATGG  344
            ||||| ||||||||||||||||||||||||||||||||||||||||||||||||||||||
Sbjct  517  GACAT-ACTATTGAGGATGTCAAAAATGCAATTGGGGTCCTCATCGGAGGACTTGAATGG  575

Query  345  AATGATAACACAGTTCGAGTCTCTAAAAATCTACAGAGATTCGCTTGGAGAAGCAGTAAT  404
            ||||||||||||||||||||||||||||||||||||||||||||||||||||||||||||
Sbjct  576  AATGATAACACAGTTCGAGTCTCTAAAAATCTACAGAGATTCGCTTGGAGAAGCAGTAAT  635

Query  405  GAGAATGGGGGACCTCCACTTACTCCAAAACAGAAACGGGAAATGGCGAGAACAGCTAGG  464
            ||||||||||||||||||||||||||||||||||||||||||||||||||||||||||||
Sbjct  636  GAGAATGGGGGACCTCCACTTACTCCAAAACAGAAACGGGAAATGGCGAGAACAGCTAGG  695

Query  465  TCAGAAGTTTGAAGAGATAAGATGGCTAATTGAAGAGGTGAGACACAGATTAAGAACAAC  524
            ||||||||||||||||||||||||||||||||||||||||||||||||||||||||||||
Sbjct  696  TCAGAAGTTTGAAGAGATAAGATGGCTAATTGAAGAGGTGAGACACAGATTAAGAACAAC  755

Query  525  TGAAAATAGCTTTGAACAAATAACATTCATGCAAGCATTACAACTACTGTTTGAAGTGGA  584
            ||||||||||||||||||||||||||||||||||||||||||||||||||||||||||||
Sbjct  756  TGAAAATAGCTTTGAACAAATAACATTCATGCAAGCATTACAACTACTGTTTGAAGTGGA  815

Query  585  ACAGGAGATAAGAACTTTCTCATTTCAGCTTATTTAATGATAAAAAAC  632
            ||||||||||||||||||||||||||||||||||||||||||||||||
Sbjct  816  ACAGGAGATAAGAACTTTCTCATTTCAGCTTATTTAATGATAAAAAAC  863


Range 2: 4 to 316

Score:520 bits(281), Expect:3e-142, 
Identities:303/313(97%),  Gaps:3/313(0%), Strand: Plus/Plus

Query  1    ACAAAGACATAATGGATTCCAACACTGTGTCAAGTTTCCAGGTAGATTGCTTTCTTTGGC  60
            ||||||||||||||||||||||||||||||||||||||||||||||||||||||||||||
Sbjct  4    ACAAAGACATAATGGATTCCAACACTGTGTCAAGTTTCCAGGTAGATTGCTTTCTTTGGC  63

Query  61   ATATCCGGAAACAAGTTGTAGACCAAAAACTGAGTGATGCCCCATTCCTCGATCGGCTTC  120
            || ||||||||||||||||||||||||| |||||||||||||||||||||||||||||||
Sbjct  64   ATGTCCGGAAACAAGTTGTAGACCAAAACCTGAGTGATGCCCCATTCCTCGATCGGCTTC  123

Query  121  GCCGAGATCAGAGGTCCCTAAGGGGAAGAGGCAATACTCTCGGTCTAGACATCAAAGCAG  180
            |||||||||||||||||||||||||||||||||||||||||||||||||||||||| |||
Sbjct  124  GCCGAGATCAGAGGTCCCTAAGGGGAAGAGGCAATACTCTCGGTCTAGACATCAAATCAG  183

Query  181  CCACCCATGTTGGAAAGCAAATTGTAGAAAAGATTCTGAAAGAAGAATCTGATGAGGCAC  240
            ||||||||| |||||||||||| || |||||||||||||||| |||||||||||||||||
Sbjct  184  CCACCCATGCTGGAAAGCAAATCGTGGAAAAGATTCTGAAAGGAGAATCTGATGAGGCAC  243

Query  241  TTAAAATGACCATGGTCTCAACACCTGCTTCGCGATACATAACTGACATGACTATTGAGG  300
            ||||||||||||||||||||||||||||||||||||||||||||||||||||||||||||
Sbjct  244  TTAAAATGACCATGGTCTCAACACCTGCTTCGCGATACATAACTGACATGACTATTGAGG  303

Query  301  A-T-GTCAA-AAA  310
            | | ||||| |||
Sbjct  304  AATTGTCAAGAAA  316


>Influenza A virus (A/Rhode Island/12/2020(H3N2)) segment 8 nuclear export protein (NEP) and nonstructural protein 1 (NS1) genes, complete cds
Sequence ID: MT246052.1 Length: 865
>Influenza A virus (A/Rhode Island/13/2020(H3N2)) segment 8 nuclear export protein (NEP) and nonstructural protein 1 (NS1) genes, complete cds
Sequence ID: MT246059.1 Length: 865 
Range 1: 517 to 863

Score:636 bits(344), Expect:2e-177, 
Identities:347/348(99%),  Gaps:1/348(0%), Strand: Plus/Plus

Query  285  GACATGACTATTGAGGATGTCAAAAATGCAATTGGGGTCCTCATCGGAGGACTTGAATGG  344
            ||||| ||||||||||||||||||||||||||||||||||||||||||||||||||||||
Sbjct  517  GACAT-ACTATTGAGGATGTCAAAAATGCAATTGGGGTCCTCATCGGAGGACTTGAATGG  575

Query  345  AATGATAACACAGTTCGAGTCTCTAAAAATCTACAGAGATTCGCTTGGAGAAGCAGTAAT  404
            ||||||||||||||||||||||||||||||||||||||||||||||||||||||||||||
Sbjct  576  AATGATAACACAGTTCGAGTCTCTAAAAATCTACAGAGATTCGCTTGGAGAAGCAGTAAT  635

Query  405  GAGAATGGGGGACCTCCACTTACTCCAAAACAGAAACGGGAAATGGCGAGAACAGCTAGG  464
            ||||||||||||||||||||||||||||||||||||||||||||||||||||||||||||
Sbjct  636  GAGAATGGGGGACCTCCACTTACTCCAAAACAGAAACGGGAAATGGCGAGAACAGCTAGG  695

Query  465  TCAGAAGTTTGAAGAGATAAGATGGCTAATTGAAGAGGTGAGACACAGATTAAGAACAAC  524
            ||||||||||||||||||||||||||||||||||||||||||||||||||||||||||||
Sbjct  696  TCAGAAGTTTGAAGAGATAAGATGGCTAATTGAAGAGGTGAGACACAGATTAAGAACAAC  755

Query  525  TGAAAATAGCTTTGAACAAATAACATTCATGCAAGCATTACAACTACTGTTTGAAGTGGA  584
            ||||||||||||||||||||||||||||||||||||||||||||||||||||||||||||
Sbjct  756  TGAAAATAGCTTTGAACAAATAACATTCATGCAAGCATTACAACTACTGTTTGAAGTGGA  815

Query  585  ACAGGAGATAAGAACTTTCTCATTTCAGCTTATTTAATGATAAAAAAC  632
            ||||||||||||||||||||||||||||||||||||||||||||||||
Sbjct  816  ACAGGAGATAAGAACTTTCTCATTTCAGCTTATTTAATGATAAAAAAC  863


Range 2: 4 to 316

Score:520 bits(281), Expect:3e-142, 
Identities:303/313(97%),  Gaps:3/313(0%), Strand: Plus/Plus

Query  1    ACAAAGACATAATGGATTCCAACACTGTGTCAAGTTTCCAGGTAGATTGCTTTCTTTGGC  60
            ||||||||||||||||||||||||||||||||||||||||||||||||||||||||||||
Sbjct  4    ACAAAGACATAATGGATTCCAACACTGTGTCAAGTTTCCAGGTAGATTGCTTTCTTTGGC  63

Query  61   ATATCCGGAAACAAGTTGTAGACCAAAAACTGAGTGATGCCCCATTCCTCGATCGGCTTC  120
            || |||||||||||| |||||||||||| |||||||||||||||||||||||||||||||
Sbjct  64   ATGTCCGGAAACAAGCTGTAGACCAAAACCTGAGTGATGCCCCATTCCTCGATCGGCTTC  123

Query  121  GCCGAGATCAGAGGTCCCTAAGGGGAAGAGGCAATACTCTCGGTCTAGACATCAAAGCAG  180
            |||||||||||||||||||||||||||||||||||||||||||||||||||||||| |||
Sbjct  124  GCCGAGATCAGAGGTCCCTAAGGGGAAGAGGCAATACTCTCGGTCTAGACATCAAATCAG  183

Query  181  CCACCCATGTTGGAAAGCAAATTGTAGAAAAGATTCTGAAAGAAGAATCTGATGAGGCAC  240
            ||||||||| |||||||||||| ||||||||||||||||||| |||||||||||||||||
Sbjct  184  CCACCCATGCTGGAAAGCAAATCGTAGAAAAGATTCTGAAAGGAGAATCTGATGAGGCAC  243

Query  241  TTAAAATGACCATGGTCTCAACACCTGCTTCGCGATACATAACTGACATGACTATTGAGG  300
            ||||||||||||||||||||||||||||||||||||||||||||||||||||||||||||
Sbjct  244  TTAAAATGACCATGGTCTCAACACCTGCTTCGCGATACATAACTGACATGACTATTGAGG  303

Query  301  A-T-GTCAA-AAA  310
            | | ||||| |||
Sbjct  304  AATTGTCAAGAAA  316


>Influenza A virus (A/Santiago/op001d1-CK1/2018(H3N2)) segment 8 nuclear export protein (NEP) and nonstructural protein 1 (NS1) genes, complete cds
Sequence ID: MN055432.1 Length: 890
Range 1: 529 to 875

Score:636 bits(344), Expect:2e-177, 
Identities:347/348(99%),  Gaps:1/348(0%), Strand: Plus/Plus

Query  285  GACATGACTATTGAGGATGTCAAAAATGCAATTGGGGTCCTCATCGGAGGACTTGAATGG  344
            ||||| ||||||||||||||||||||||||||||||||||||||||||||||||||||||
Sbjct  529  GACAT-ACTATTGAGGATGTCAAAAATGCAATTGGGGTCCTCATCGGAGGACTTGAATGG  587

Query  345  AATGATAACACAGTTCGAGTCTCTAAAAATCTACAGAGATTCGCTTGGAGAAGCAGTAAT  404
            ||||||||||||||||||||||||||||||||||||||||||||||||||||||||||||
Sbjct  588  AATGATAACACAGTTCGAGTCTCTAAAAATCTACAGAGATTCGCTTGGAGAAGCAGTAAT  647

Query  405  GAGAATGGGGGACCTCCACTTACTCCAAAACAGAAACGGGAAATGGCGAGAACAGCTAGG  464
            ||||||||||||||||||||||||||||||||||||||||||||||||||||||||||||
Sbjct  648  GAGAATGGGGGACCTCCACTTACTCCAAAACAGAAACGGGAAATGGCGAGAACAGCTAGG  707

Query  465  TCAGAAGTTTGAAGAGATAAGATGGCTAATTGAAGAGGTGAGACACAGATTAAGAACAAC  524
            ||||||||||||||||||||||||||||||||||||||||||||||||||||||||||||
Sbjct  708  TCAGAAGTTTGAAGAGATAAGATGGCTAATTGAAGAGGTGAGACACAGATTAAGAACAAC  767

Query  525  TGAAAATAGCTTTGAACAAATAACATTCATGCAAGCATTACAACTACTGTTTGAAGTGGA  584
            ||||||||||||||||||||||||||||||||||||||||||||||||||||||||||||
Sbjct  768  TGAAAATAGCTTTGAACAAATAACATTCATGCAAGCATTACAACTACTGTTTGAAGTGGA  827

Query  585  ACAGGAGATAAGAACTTTCTCATTTCAGCTTATTTAATGATAAAAAAC  632
            ||||||||||||||||||||||||||||||||||||||||||||||||
Sbjct  828  ACAGGAGATAAGAACTTTCTCATTTCAGCTTATTTAATGATAAAAAAC  875


Range 2: 16 to 328

Score:542 bits(293), Expect:6e-149, 
Identities:307/313(98%),  Gaps:3/313(0%), Strand: Plus/Plus

Query  1    ACAAAGACATAATGGATTCCAACACTGTGTCAAGTTTCCAGGTAGATTGCTTTCTTTGGC  60
            ||||||||||||||||||||||||||||||||||||||||||||||||||||||||||||
Sbjct  16   ACAAAGACATAATGGATTCCAACACTGTGTCAAGTTTCCAGGTAGATTGCTTTCTTTGGC  75

Query  61   ATATCCGGAAACAAGTTGTAGACCAAAAACTGAGTGATGCCCCATTCCTCGATCGGCTTC  120
            ||||||||||||||||||||||||||||||||||||||||||||||||||||||||||||
Sbjct  76   ATATCCGGAAACAAGTTGTAGACCAAAAACTGAGTGATGCCCCATTCCTCGATCGGCTTC  135

Query  121  GCCGAGATCAGAGGTCCCTAAGGGGAAGAGGCAATACTCTCGGTCTAGACATCAAAGCAG  180
            |||||||||||||||||||||||||||||||||||||||||||||||||||||||| |||
Sbjct  136  GCCGAGATCAGAGGTCCCTAAGGGGAAGAGGCAATACTCTCGGTCTAGACATCAAATCAG  195

Query  181  CCACCCATGTTGGAAAGCAAATTGTAGAAAAGATTCTGAAAGAAGAATCTGATGAGGCAC  240
            |||||||||||||||||||||| ||||||||||||||||||| |||||||||||||||||
Sbjct  196  CCACCCATGTTGGAAAGCAAATCGTAGAAAAGATTCTGAAAGGAGAATCTGATGAGGCAC  255

Query  241  TTAAAATGACCATGGTCTCAACACCTGCTTCGCGATACATAACTGACATGACTATTGAGG  300
            ||||||||||||||||||||||||||||||||||||||||||||||||||||||||||||
Sbjct  256  TTAAAATGACCATGGTCTCAACACCTGCTTCGCGATACATAACTGACATGACTATTGAGG  315

Query  301  A-T-GTCAA-AAA  310
            | | ||||| |||
Sbjct  316  AATTGTCAAGAAA  328


>Influenza A virus (A/Santiago/PUC-MVL_UNK002/2018(H3N2)) segment 8 nuclear export protein (NEP) and nonstructural protein 1 (NS1) genes, complete cds
Sequence ID: MN055314.1 Length: 890
Range 1: 529 to 875

Score:636 bits(344), Expect:2e-177, 
Identities:347/348(99%),  Gaps:1/348(0%), Strand: Plus/Plus

Query  285  GACATGACTATTGAGGATGTCAAAAATGCAATTGGGGTCCTCATCGGAGGACTTGAATGG  344
            ||||| ||||||||||||||||||||||||||||||||||||||||||||||||||||||
Sbjct  529  GACAT-ACTATTGAGGATGTCAAAAATGCAATTGGGGTCCTCATCGGAGGACTTGAATGG  587

Query  345  AATGATAACACAGTTCGAGTCTCTAAAAATCTACAGAGATTCGCTTGGAGAAGCAGTAAT  404
            ||||||||||||||||||||||||||||||||||||||||||||||||||||||||||||
Sbjct  588  AATGATAACACAGTTCGAGTCTCTAAAAATCTACAGAGATTCGCTTGGAGAAGCAGTAAT  647

Query  405  GAGAATGGGGGACCTCCACTTACTCCAAAACAGAAACGGGAAATGGCGAGAACAGCTAGG  464
            ||||||||||||||||||||||||||||||||||||||||||||||||||||||||||||
Sbjct  648  GAGAATGGGGGACCTCCACTTACTCCAAAACAGAAACGGGAAATGGCGAGAACAGCTAGG  707

Query  465  TCAGAAGTTTGAAGAGATAAGATGGCTAATTGAAGAGGTGAGACACAGATTAAGAACAAC  524
            ||||||||||||||||||||||||||||||||||||||||||||||||||||||||||||
Sbjct  708  TCAGAAGTTTGAAGAGATAAGATGGCTAATTGAAGAGGTGAGACACAGATTAAGAACAAC  767

Query  525  TGAAAATAGCTTTGAACAAATAACATTCATGCAAGCATTACAACTACTGTTTGAAGTGGA  584
            ||||||||||||||||||||||||||||||||||||||||||||||||||||||||||||
Sbjct  768  TGAAAATAGCTTTGAACAAATAACATTCATGCAAGCATTACAACTACTGTTTGAAGTGGA  827

Query  585  ACAGGAGATAAGAACTTTCTCATTTCAGCTTATTTAATGATAAAAAAC  632
            ||||||||||||||||||||||||||||||||||||||||||||||||
Sbjct  828  ACAGGAGATAAGAACTTTCTCATTTCAGCTTATTTAATGATAAAAAAC  875


Range 2: 16 to 328

Score:531 bits(287), Expect:1e-145, 
Identities:305/313(97%),  Gaps:3/313(0%), Strand: Plus/Plus

Query  1    ACAAAGACATAATGGATTCCAACACTGTGTCAAGTTTCCAGGTAGATTGCTTTCTTTGGC  60
            ||||||||||||||||||||||||||||||||||||||||||||||||||||||||||||
Sbjct  16   ACAAAGACATAATGGATTCCAACACTGTGTCAAGTTTCCAGGTAGATTGCTTTCTTTGGC  75

Query  61   ATATCCGGAAACAAGTTGTAGACCAAAAACTGAGTGATGCCCCATTCCTCGATCGGCTTC  120
            |||||||||||||||||||||||||||| |||||||||||||||||||||||||||||||
Sbjct  76   ATATCCGGAAACAAGTTGTAGACCAAAACCTGAGTGATGCCCCATTCCTCGATCGGCTTC  135

Query  121  GCCGAGATCAGAGGTCCCTAAGGGGAAGAGGCAATACTCTCGGTCTAGACATCAAAGCAG  180
            |||||||||||||||||||||||||||||||||||||||||||||||||||||||| |||
Sbjct  136  GCCGAGATCAGAGGTCCCTAAGGGGAAGAGGCAATACTCTCGGTCTAGACATCAAATCAG  195

Query  181  CCACCCATGTTGGAAAGCAAATTGTAGAAAAGATTCTGAAAGAAGAATCTGATGAGGCAC  240
            ||||||||| |||||||||||| ||||||||||||||||||| |||||||||||||||||
Sbjct  196  CCACCCATGCTGGAAAGCAAATCGTAGAAAAGATTCTGAAAGGAGAATCTGATGAGGCAC  255

Query  241  TTAAAATGACCATGGTCTCAACACCTGCTTCGCGATACATAACTGACATGACTATTGAGG  300
            ||||||||||||||||||||||||||||||||||||||||||||||||||||||||||||
Sbjct  256  TTAAAATGACCATGGTCTCAACACCTGCTTCGCGATACATAACTGACATGACTATTGAGG  315

Query  301  A-T-GTCAA-AAA  310
            | | ||||| |||
Sbjct  316  AATTGTCAAGAAA  328


>Influenza A virus (A/Santiago/PUC-MVL_UNK003/2019(H3N2)) segment 8 nuclear export protein (NEP) and nonstructural protein 1 (NS1) genes, complete cds
Sequence ID: MN055142.1 Length: 890
Range 1: 529 to 875

Score:636 bits(344), Expect:2e-177, 
Identities:347/348(99%),  Gaps:1/348(0%), Strand: Plus/Plus

Query  285  GACATGACTATTGAGGATGTCAAAAATGCAATTGGGGTCCTCATCGGAGGACTTGAATGG  344
            ||||| ||||||||||||||||||||||||||||||||||||||||||||||||||||||
Sbjct  529  GACAT-ACTATTGAGGATGTCAAAAATGCAATTGGGGTCCTCATCGGAGGACTTGAATGG  587

Query  345  AATGATAACACAGTTCGAGTCTCTAAAAATCTACAGAGATTCGCTTGGAGAAGCAGTAAT  404
            ||||||||||||||||||||||||||||||||||||||||||||||||||||||||||||
Sbjct  588  AATGATAACACAGTTCGAGTCTCTAAAAATCTACAGAGATTCGCTTGGAGAAGCAGTAAT  647

Query  405  GAGAATGGGGGACCTCCACTTACTCCAAAACAGAAACGGGAAATGGCGAGAACAGCTAGG  464
            ||||||||||||||||||||||||||||||||||||||||||||||||||||||||||||
Sbjct  648  GAGAATGGGGGACCTCCACTTACTCCAAAACAGAAACGGGAAATGGCGAGAACAGCTAGG  707

Query  465  TCAGAAGTTTGAAGAGATAAGATGGCTAATTGAAGAGGTGAGACACAGATTAAGAACAAC  524
            ||||||||||||||||||||||||||||||||||||||||||||||||||||||||||||
Sbjct  708  TCAGAAGTTTGAAGAGATAAGATGGCTAATTGAAGAGGTGAGACACAGATTAAGAACAAC  767

Query  525  TGAAAATAGCTTTGAACAAATAACATTCATGCAAGCATTACAACTACTGTTTGAAGTGGA  584
            ||||||||||||||||||||||||||||||||||||||||||||||||||||||||||||
Sbjct  768  TGAAAATAGCTTTGAACAAATAACATTCATGCAAGCATTACAACTACTGTTTGAAGTGGA  827

Query  585  ACAGGAGATAAGAACTTTCTCATTTCAGCTTATTTAATGATAAAAAAC  632
            ||||||||||||||||||||||||||||||||||||||||||||||||
Sbjct  828  ACAGGAGATAAGAACTTTCTCATTTCAGCTTATTTAATGATAAAAAAC  875


Range 2: 16 to 328

Score:542 bits(293), Expect:6e-149, 
Identities:307/313(98%),  Gaps:3/313(0%), Strand: Plus/Plus

Query  1    ACAAAGACATAATGGATTCCAACACTGTGTCAAGTTTCCAGGTAGATTGCTTTCTTTGGC  60
            ||||||||||||||||||||||||||||||||||||||||||||||||||||||||||||
Sbjct  16   ACAAAGACATAATGGATTCCAACACTGTGTCAAGTTTCCAGGTAGATTGCTTTCTTTGGC  75

Query  61   ATATCCGGAAACAAGTTGTAGACCAAAAACTGAGTGATGCCCCATTCCTCGATCGGCTTC  120
            ||||||||||||||||||||||||||||||||||||||||||||||||||||||||||||
Sbjct  76   ATATCCGGAAACAAGTTGTAGACCAAAAACTGAGTGATGCCCCATTCCTCGATCGGCTTC  135

Query  121  GCCGAGATCAGAGGTCCCTAAGGGGAAGAGGCAATACTCTCGGTCTAGACATCAAAGCAG  180
            |||||||||||||||||||||||||||||||||||||||||||||||||||||||| |||
Sbjct  136  GCCGAGATCAGAGGTCCCTAAGGGGAAGAGGCAATACTCTCGGTCTAGACATCAAATCAG  195

Query  181  CCACCCATGTTGGAAAGCAAATTGTAGAAAAGATTCTGAAAGAAGAATCTGATGAGGCAC  240
            |||||||||||||||||||||| ||||||||||||||||||| |||||||||||||||||
Sbjct  196  CCACCCATGTTGGAAAGCAAATCGTAGAAAAGATTCTGAAAGGAGAATCTGATGAGGCAC  255

Query  241  TTAAAATGACCATGGTCTCAACACCTGCTTCGCGATACATAACTGACATGACTATTGAGG  300
            ||||||||||||||||||||||||||||||||||||||||||||||||||||||||||||
Sbjct  256  TTAAAATGACCATGGTCTCAACACCTGCTTCGCGATACATAACTGACATGACTATTGAGG  315

Query  301  A-T-GTCAA-AAA  310
            | | ||||| |||
Sbjct  316  AATTGTCAAGAAA  328


>Influenza A virus (A/Maine/44/2019(H3N2)) segment 8 nuclear export protein (NEP) and nonstructural protein 1 (NS1) genes, complete cds
Sequence ID: MT168993.1 Length: 865
Range 1: 517 to 863

Score:636 bits(344), Expect:2e-177, 
Identities:347/348(99%),  Gaps:1/348(0%), Strand: Plus/Plus

Query  285  GACATGACTATTGAGGATGTCAAAAATGCAATTGGGGTCCTCATCGGAGGACTTGAATGG  344
            ||||| ||||||||||||||||||||||||||||||||||||||||||||||||||||||
Sbjct  517  GACAT-ACTATTGAGGATGTCAAAAATGCAATTGGGGTCCTCATCGGAGGACTTGAATGG  575

Query  345  AATGATAACACAGTTCGAGTCTCTAAAAATCTACAGAGATTCGCTTGGAGAAGCAGTAAT  404
            ||||||||||||||||||||||||||||||||||||||||||||||||||||||||||||
Sbjct  576  AATGATAACACAGTTCGAGTCTCTAAAAATCTACAGAGATTCGCTTGGAGAAGCAGTAAT  635

Query  405  GAGAATGGGGGACCTCCACTTACTCCAAAACAGAAACGGGAAATGGCGAGAACAGCTAGG  464
            ||||||||||||||||||||||||||||||||||||||||||||||||||||||||||||
Sbjct  636  GAGAATGGGGGACCTCCACTTACTCCAAAACAGAAACGGGAAATGGCGAGAACAGCTAGG  695

Query  465  TCAGAAGTTTGAAGAGATAAGATGGCTAATTGAAGAGGTGAGACACAGATTAAGAACAAC  524
            ||||||||||||||||||||||||||||||||||||||||||||||||||||||||||||
Sbjct  696  TCAGAAGTTTGAAGAGATAAGATGGCTAATTGAAGAGGTGAGACACAGATTAAGAACAAC  755

Query  525  TGAAAATAGCTTTGAACAAATAACATTCATGCAAGCATTACAACTACTGTTTGAAGTGGA  584
            ||||||||||||||||||||||||||||||||||||||||||||||||||||||||||||
Sbjct  756  TGAAAATAGCTTTGAACAAATAACATTCATGCAAGCATTACAACTACTGTTTGAAGTGGA  815

Query  585  ACAGGAGATAAGAACTTTCTCATTTCAGCTTATTTAATGATAAAAAAC  632
            ||||||||||||||||||||||||||||||||||||||||||||||||
Sbjct  816  ACAGGAGATAAGAACTTTCTCATTTCAGCTTATTTAATGATAAAAAAC  863


Range 2: 4 to 316

Score:516 bits(279), Expect:3e-141, 
Identities:302/313(96%),  Gaps:3/313(0%), Strand: Plus/Plus

Query  1    ACAAAGACATAATGGATTCCAACACTGTGTCAAGTTTCCAGGTAGATTGCTTTCTTTGGC  60
            |||||||||||||||||||||||||||||||||||||| |||||||||||||||||||||
Sbjct  4    ACAAAGACATAATGGATTCCAACACTGTGTCAAGTTTCMAGGTAGATTGCTTTCTTTGGC  63

Query  61   ATATCCGGAAACAAGTTGTAGACCAAAAACTGAGTGATGCCCCATTCCTCGATCGGCTTC  120
            || ||||||||||||||||||||||||| |||||||||||||||||||||||||||||||
Sbjct  64   ATGTCCGGAAACAAGTTGTAGACCAAAACCTGAGTGATGCCCCATTCCTCGATCGGCTTC  123

Query  121  GCCGAGATCAGAGGTCCCTAAGGGGAAGAGGCAATACTCTCGGTCTAGACATCAAAGCAG  180
            |||||||||||||||||||||||||||||||||||||||||||||||||||||||| |||
Sbjct  124  GCCGAGATCAGAGGTCCCTAAGGGGAAGAGGCAATACTCTCGGTCTAGACATCAAATCAG  183

Query  181  CCACCCATGTTGGAAAGCAAATTGTAGAAAAGATTCTGAAAGAAGAATCTGATGAGGCAC  240
            ||||||||| |||||||||||| ||||||||||||||||||| |||||||||||||||||
Sbjct  184  CCACCCATGCTGGAAAGCAAATCGTAGAAAAGATTCTGAAAGGAGAATCTGATGAGGCAC  243

Query  241  TTAAAATGACCATGGTCTCAACACCTGCTTCGCGATACATAACTGACATGACTATTGAGG  300
            ||||||||||||||| ||||||||||||||||||||||||||||||||||||||||||||
Sbjct  244  TTAAAATGACCATGGCCTCAACACCTGCTTCGCGATACATAACTGACATGACTATTGAGG  303

Query  301  A-T-GTCAA-AAA  310
            | | ||||| |||
Sbjct  304  AATTGTCAAGAAA  316


>Influenza A virus (A/California/242/2019(H3N2)) segment 8 nuclear export protein (NEP) and nonstructural protein 1 (NS1) genes, complete cds
Sequence ID: MT168745.1 Length: 865
>Influenza A virus (A/California/242/2019(H3N2)) segment 8 nuclear export protein (NEP) and nonstructural protein 1 (NS1) genes, complete cds
Sequence ID: MT168747.1 Length: 865 
Range 1: 517 to 863

Score:636 bits(344), Expect:2e-177, 
Identities:347/348(99%),  Gaps:1/348(0%), Strand: Plus/Plus

Query  285  GACATGACTATTGAGGATGTCAAAAATGCAATTGGGGTCCTCATCGGAGGACTTGAATGG  344
            ||||| ||||||||||||||||||||||||||||||||||||||||||||||||||||||
Sbjct  517  GACAT-ACTATTGAGGATGTCAAAAATGCAATTGGGGTCCTCATCGGAGGACTTGAATGG  575

Query  345  AATGATAACACAGTTCGAGTCTCTAAAAATCTACAGAGATTCGCTTGGAGAAGCAGTAAT  404
            ||||||||||||||||||||||||||||||||||||||||||||||||||||||||||||
Sbjct  576  AATGATAACACAGTTCGAGTCTCTAAAAATCTACAGAGATTCGCTTGGAGAAGCAGTAAT  635

Query  405  GAGAATGGGGGACCTCCACTTACTCCAAAACAGAAACGGGAAATGGCGAGAACAGCTAGG  464
            ||||||||||||||||||||||||||||||||||||||||||||||||||||||||||||
Sbjct  636  GAGAATGGGGGACCTCCACTTACTCCAAAACAGAAACGGGAAATGGCGAGAACAGCTAGG  695

Query  465  TCAGAAGTTTGAAGAGATAAGATGGCTAATTGAAGAGGTGAGACACAGATTAAGAACAAC  524
            ||||||||||||||||||||||||||||||||||||||||||||||||||||||||||||
Sbjct  696  TCAGAAGTTTGAAGAGATAAGATGGCTAATTGAAGAGGTGAGACACAGATTAAGAACAAC  755

Query  525  TGAAAATAGCTTTGAACAAATAACATTCATGCAAGCATTACAACTACTGTTTGAAGTGGA  584
            ||||||||||||||||||||||||||||||||||||||||||||||||||||||||||||
Sbjct  756  TGAAAATAGCTTTGAACAAATAACATTCATGCAAGCATTACAACTACTGTTTGAAGTGGA  815

Query  585  ACAGGAGATAAGAACTTTCTCATTTCAGCTTATTTAATGATAAAAAAC  632
            ||||||||||||||||||||||||||||||||||||||||||||||||
Sbjct  816  ACAGGAGATAAGAACTTTCTCATTTCAGCTTATTTAATGATAAAAAAC  863


Range 2: 4 to 316

Score:520 bits(281), Expect:3e-142, 
Identities:303/313(97%),  Gaps:3/313(0%), Strand: Plus/Plus

Query  1    ACAAAGACATAATGGATTCCAACACTGTGTCAAGTTTCCAGGTAGATTGCTTTCTTTGGC  60
            ||||||||||||||||||||||||||||||||||||||||||||||||||||||||||||
Sbjct  4    ACAAAGACATAATGGATTCCAACACTGTGTCAAGTTTCCAGGTAGATTGCTTTCTTTGGC  63

Query  61   ATATCCGGAAACAAGTTGTAGACCAAAAACTGAGTGATGCCCCATTCCTCGATCGGCTTC  120
            || ||||||||||||||||||||||||| |||||||||||||||||||||||||||||||
Sbjct  64   ATGTCCGGAAACAAGTTGTAGACCAAAACCTGAGTGATGCCCCATTCCTCGATCGGCTTC  123

Query  121  GCCGAGATCAGAGGTCCCTAAGGGGAAGAGGCAATACTCTCGGTCTAGACATCAAAGCAG  180
            ||||||||||||||||||||||||||||||||||||||||| |||||||||||||| |||
Sbjct  124  GCCGAGATCAGAGGTCCCTAAGGGGAAGAGGCAATACTCTCAGTCTAGACATCAAATCAG  183

Query  181  CCACCCATGTTGGAAAGCAAATTGTAGAAAAGATTCTGAAAGAAGAATCTGATGAGGCAC  240
            ||||||||| |||||||||||| ||||||||||||||||||| |||||||||||||||||
Sbjct  184  CCACCCATGCTGGAAAGCAAATCGTAGAAAAGATTCTGAAAGGAGAATCTGATGAGGCAC  243

Query  241  TTAAAATGACCATGGTCTCAACACCTGCTTCGCGATACATAACTGACATGACTATTGAGG  300
            ||||||||||||||||||||||||||||||||||||||||||||||||||||||||||||
Sbjct  244  TTAAAATGACCATGGTCTCAACACCTGCTTCGCGATACATAACTGACATGACTATTGAGG  303

Query  301  A-T-GTCAA-AAA  310
            | | ||||| |||
Sbjct  304  AATTGTCAAGAAA  316


>Influenza A virus (A/District Of Columbia/54/2019(H3N2)) segment 8 nuclear export protein (NEP) and nonstructural protein 1 (NS1) genes, complete cds
Sequence ID: MT105422.1 Length: 865
Range 1: 517 to 863

Score:636 bits(344), Expect:2e-177, 
Identities:347/348(99%),  Gaps:1/348(0%), Strand: Plus/Plus

Query  285  GACATGACTATTGAGGATGTCAAAAATGCAATTGGGGTCCTCATCGGAGGACTTGAATGG  344
            ||||| ||||||||||||||||||||||||||||||||||||||||||||||||||||||
Sbjct  517  GACAT-ACTATTGAGGATGTCAAAAATGCAATTGGGGTCCTCATCGGAGGACTTGAATGG  575

Query  345  AATGATAACACAGTTCGAGTCTCTAAAAATCTACAGAGATTCGCTTGGAGAAGCAGTAAT  404
            ||||||||||||||||||||||||||||||||||||||||||||||||||||||||||||
Sbjct  576  AATGATAACACAGTTCGAGTCTCTAAAAATCTACAGAGATTCGCTTGGAGAAGCAGTAAT  635

Query  405  GAGAATGGGGGACCTCCACTTACTCCAAAACAGAAACGGGAAATGGCGAGAACAGCTAGG  464
            ||||||||||||||||||||||||||||||||||||||||||||||||||||||||||||
Sbjct  636  GAGAATGGGGGACCTCCACTTACTCCAAAACAGAAACGGGAAATGGCGAGAACAGCTAGG  695

Query  465  TCAGAAGTTTGAAGAGATAAGATGGCTAATTGAAGAGGTGAGACACAGATTAAGAACAAC  524
            ||||||||||||||||||||||||||||||||||||||||||||||||||||||||||||
Sbjct  696  TCAGAAGTTTGAAGAGATAAGATGGCTAATTGAAGAGGTGAGACACAGATTAAGAACAAC  755

Query  525  TGAAAATAGCTTTGAACAAATAACATTCATGCAAGCATTACAACTACTGTTTGAAGTGGA  584
            ||||||||||||||||||||||||||||||||||||||||||||||||||||||||||||
Sbjct  756  TGAAAATAGCTTTGAACAAATAACATTCATGCAAGCATTACAACTACTGTTTGAAGTGGA  815

Query  585  ACAGGAGATAAGAACTTTCTCATTTCAGCTTATTTAATGATAAAAAAC  632
            ||||||||||||||||||||||||||||||||||||||||||||||||
Sbjct  816  ACAGGAGATAAGAACTTTCTCATTTCAGCTTATTTAATGATAAAAAAC  863


Range 2: 5 to 316

Score:523 bits(283), Expect:2e-143, 
Identities:303/312(97%),  Gaps:3/312(0%), Strand: Plus/Plus

Query  2    CAAAGACATAATGGATTCCAACACTGTGTCAAGTTTCCAGGTAGATTGCTTTCTTTGGCA  61
            ||||||||||||||||||||||||||||||||||||||||||||||||||||||||||||
Sbjct  5    CAAAGACATAATGGATTCCAACACTGTGTCAAGTTTCCAGGTAGATTGCTTTCTTTGGCA  64

Query  62   TATCCGGAAACAAGTTGTAGACCAAAAACTGAGTGATGCCCCATTCCTCGATCGGCTTCG  121
            | ||||||||||||||||||||||||| ||||||||||||||||||||||||||||||||
Sbjct  65   TGTCCGGAAACAAGTTGTAGACCAAAACCTGAGTGATGCCCCATTCCTCGATCGGCTTCG  124

Query  122  CCGAGATCAGAGGTCCCTAAGGGGAAGAGGCAATACTCTCGGTCTAGACATCAAAGCAGC  181
            ||||||||||||||||||||||||||||||||||||||||||||||||||||||| ||||
Sbjct  125  CCGAGATCAGAGGTCCCTAAGGGGAAGAGGCAATACTCTCGGTCTAGACATCAAATCAGC  184

Query  182  CACCCATGTTGGAAAGCAAATTGTAGAAAAGATTCTGAAAGAAGAATCTGATGAGGCACT  241
            |||||||| |||||||||||| ||||||||||||||||||| ||||||||||||||||||
Sbjct  185  CACCCATGCTGGAAAGCAAATCGTAGAAAAGATTCTGAAAGGAGAATCTGATGAGGCACT  244

Query  242  TAAAATGACCATGGTCTCAACACCTGCTTCGCGATACATAACTGACATGACTATTGAGGA  301
            ||||||||||||||||||||||||||||||||||||||||||||||||||||||||||||
Sbjct  245  TAAAATGACCATGGTCTCAACACCTGCTTCGCGATACATAACTGACATGACTATTGAGGA  304

Query  302  -T-GTCAA-AAA  310
             | ||||| |||
Sbjct  305  ATTGTCAAGAAA  316


>Influenza A virus (A/New York/61/2019(H3N2)) segment 8 nuclear export protein (NEP) and nonstructural protein 1 (NS1) genes, complete cds
Sequence ID: MT056526.1 Length: 865
>Influenza A virus (A/Georgia/44/2019(H3N2)) segment 8 nuclear export protein (NEP) and nonstructural protein 1 (NS1) genes, complete cds
Sequence ID: MT168623.1 Length: 865
>Influenza A virus (A/California/241/2019(H3N2)) segment 8 nuclear export protein (NEP) and nonstructural protein 1 (NS1) genes, complete cds
Sequence ID: MT168729.1 Length: 865
>Influenza A virus (A/California/241/2019(H3N2)) segment 8 nuclear export protein (NEP) and nonstructural protein 1 (NS1) genes, complete cds
Sequence ID: MT168737.1 Length: 865
>Influenza A virus (A/Delaware/59/2019(H3N2)) segment 8 nuclear export protein (NEP) and nonstructural protein 1 (NS1) genes, complete cds
Sequence ID: MT168809.1 Length: 865
>Influenza A virus (A/New York/02/2020(H3N2)) segment 8 nuclear export protein (NEP) and nonstructural protein 1 (NS1) genes, complete cds
Sequence ID: MT169192.1 Length: 865
>Influenza A virus (A/New York/61/2019(H3N2)) segment 8 nuclear export protein (NEP) and nonstructural protein 1 (NS1) genes, complete cds
Sequence ID: MT169240.1 Length: 865
>Influenza A virus (A/Massachusetts/06/2020(H3N2)) segment 8 nuclear export protein (NEP) and nonstructural protein 1 (NS1) genes, complete cds
Sequence ID: MT245766.1 Length: 865
>Influenza A virus (A/New York/11/2020(H3N2)) segment 8 nuclear export protein (NEP) and nonstructural protein 1 (NS1) genes, complete cds
Sequence ID: MT245933.1 Length: 865
>Influenza A virus (A/Iowa/13/2020(H3N2)) segment 8 nuclear export protein (NEP) and nonstructural protein 1 (NS1) genes, complete cds
Sequence ID: MT306314.1 Length: 865
>Influenza A virus (A/Iowa/13/2020(H3N2)) segment 8 nuclear export protein (NEP) and nonstructural protein 1 (NS1) genes, complete cds
Sequence ID: MT306322.1 Length: 865
>Influenza A virus (A/New York/21/2020(H3N2)) segment 8 nuclear export protein (NEP) and nonstructural protein 1 (NS1) genes, complete cds
Sequence ID: MT306553.1 Length: 865
>Influenza A virus (A/New York/21/2020(H3N2)) segment 8 nuclear export protein (NEP) and nonstructural protein 1 (NS1) genes, complete cds
Sequence ID: MT306561.1 Length: 865
>Influenza A virus (A/Pennsylvania/09/2020(H3N2)) segment 8 nuclear export protein (NEP) and nonstructural protein 1 (NS1) genes, complete cds
Sequence ID: MT306585.1 Length: 865
>Influenza A virus (A/Pennsylvania/09/2020(H3N2)) segment 8 nuclear export protein (NEP) and nonstructural protein 1 (NS1) genes, complete cds
Sequence ID: MT306593.1 Length: 865
>Influenza A virus (A/Minnesota/09/2020(H3N2)) segment 8 nuclear export protein (NEP) and nonstructural protein 1 (NS1) genes, complete cds
Sequence ID: MT341927.1 Length: 865
>Influenza A virus (A/Connecticut/09/2020(H3N2)) segment 8 nuclear export protein (NEP) and nonstructural protein 1 (NS1) genes, complete cds
Sequence ID: MT342022.1 Length: 865
>Influenza A virus (A/Connecticut/09/2020(H3N2)) segment 8 nuclear export protein (NEP) and nonstructural protein 1 (NS1) genes, complete cds
Sequence ID: MT342030.1 Length: 865
>Influenza A virus (A/Connecticut/10/2020(H3N2)) segment 8 nuclear export protein (NEP) and nonstructural protein 1 (NS1) genes, complete cds
Sequence ID: MT342036.1 Length: 865
>Influenza A virus (A/Delaware/15/2020(H3N2)) segment 8 nuclear export protein (NEP) and nonstructural protein 1 (NS1) genes, complete cds
Sequence ID: MT342079.1 Length: 865
>Influenza A virus (A/Delaware/15/2020(H3N2)) segment 8 nuclear export protein (NEP) and nonstructural protein 1 (NS1) genes, complete cds
Sequence ID: MT342087.1 Length: 865
>Influenza A virus (A/District Of Columbia/05/2020(H3N2)) segment 8 nuclear export protein (NEP) and nonstructural protein 1 (NS1) genes, complete cds
Sequence ID: MT342102.1 Length: 865
>Influenza A virus (A/District Of Columbia/05/2020(H3N2)) segment 8 nuclear export protein (NEP) and nonstructural protein 1 (NS1) genes, complete cds
Sequence ID: MT342109.1 Length: 865
>Influenza A virus (A/District Of Columbia/10/2020(H3N2)) segment 8 nuclear export protein (NEP) and nonstructural protein 1 (NS1) genes, complete cds
Sequence ID: MT342133.1 Length: 865
>Influenza A virus (A/Florida/13/2020(H3N2)) segment 8 nuclear export protein (NEP) and nonstructural protein 1 (NS1) genes, complete cds
Sequence ID: MT342149.1 Length: 865
>Influenza A virus (A/Florida/13/2020(H3N2)) segment 8 nuclear export protein (NEP) and nonstructural protein 1 (NS1) genes, complete cds
Sequence ID: MT342157.1 Length: 865
>Influenza A virus (A/Louisiana/13/2020(H3N2)) segment 8 nuclear export protein (NEP) and nonstructural protein 1 (NS1) genes, complete cds
Sequence ID: MT342324.1 Length: 865
>Influenza A virus (A/Maryland/11/2020(H3N2)) segment 8 nuclear export protein (NEP) and nonstructural protein 1 (NS1) genes, complete cds
Sequence ID: MT342332.1 Length: 865
>Influenza A virus (A/Maryland/11/2020(H3N2)) segment 8 nuclear export protein (NEP) and nonstructural protein 1 (NS1) genes, complete cds
Sequence ID: MT342340.1 Length: 865
>Influenza A virus (A/Maryland/14/2020(H3N2)) segment 8 nuclear export protein (NEP) and nonstructural protein 1 (NS1) genes, complete cds
Sequence ID: MT342348.1 Length: 865
>Influenza A virus (A/Maryland/14/2020(H3N2)) segment 8 nuclear export protein (NEP) and nonstructural protein 1 (NS1) genes, complete cds
Sequence ID: MT342354.1 Length: 865
>Influenza A virus (A/Maryland/15/2020(H3N2)) segment 8 nuclear export protein (NEP) and nonstructural protein 1 (NS1) genes, complete cds
Sequence ID: MT342362.1 Length: 865
>Influenza A virus (A/Maryland/15/2020(H3N2)) segment 8 nuclear export protein (NEP) and nonstructural protein 1 (NS1) genes, complete cds
Sequence ID: MT342372.1 Length: 865
>Influenza A virus (A/New York/23/2020(H3N2)) segment 8 nuclear export protein (NEP) and nonstructural protein 1 (NS1) genes, complete cds
Sequence ID: MT342460.1 Length: 865
>Influenza A virus (A/New York/23/2020(H3N2)) segment 8 nuclear export protein (NEP) and nonstructural protein 1 (NS1) genes, complete cds
Sequence ID: MT342468.1 Length: 865
>Influenza A virus (A/New York/26/2020(H3N2)) segment 8 nuclear export protein (NEP) and nonstructural protein 1 (NS1) genes, complete cds
Sequence ID: MT342492.1 Length: 865
>Influenza A virus (A/New York/26/2020(H3N2)) segment 8 nuclear export protein (NEP) and nonstructural protein 1 (NS1) genes, complete cds
Sequence ID: MT342500.1 Length: 865
>Influenza A virus (A/Rhode Island/16/2020(H3N2)) segment 8 nuclear export protein (NEP) and nonstructural protein 1 (NS1) genes, complete cds
Sequence ID: MT342556.1 Length: 865
>Influenza A virus (A/Rhode Island/16/2020(H3N2)) segment 8 nuclear export protein (NEP) and nonstructural protein 1 (NS1) genes, complete cds
Sequence ID: MT342564.1 Length: 865
>Influenza A virus (A/Louisiana/13/2020(H3N2)) segment 8 nuclear export protein (NEP) and nonstructural protein 1 (NS1) genes, complete cds
Sequence ID: MT422909.1 Length: 865
>Influenza A virus (A/Minnesota/09/2020(H3N2)) segment 8 nuclear export protein (NEP) and nonstructural protein 1 (NS1) genes, complete cds
Sequence ID: MT422925.1 Length: 865
>Influenza A virus (A/Mississippi/11/2020(H3N2)) segment 8 nuclear export protein (NEP) and nonstructural protein 1 (NS1) genes, complete cds
Sequence ID: MT422933.1 Length: 865
>Influenza A virus (A/Mississippi/12/2020(H3N2)) segment 8 nuclear export protein (NEP) and nonstructural protein 1 (NS1) genes, complete cds
Sequence ID: MT422941.1 Length: 865
>Influenza A virus (A/Iowa/13/2020(H3N2)) segment 8 nuclear export protein (NEP) and nonstructural protein 1 (NS1) genes, complete cds
Sequence ID: MT465965.1 Length: 865
>Influenza A virus (A/New York/21/2020(H3N2)) segment 8 nuclear export protein (NEP) and nonstructural protein 1 (NS1) genes, complete cds
Sequence ID: MT465981.1 Length: 865
>Influenza A virus (A/Connecticut/10/2020(H3N2)) segment 8 nuclear export protein (NEP) and nonstructural protein 1 (NS1) genes, complete cds
Sequence ID: MT466975.1 Length: 865
>Influenza A virus (A/Connecticut/16/2020(H3N2)) segment 8 nuclear export protein (NEP) and nonstructural protein 1 (NS1) genes, complete cds
Sequence ID: MT466983.1 Length: 865
>Influenza A virus (A/Connecticut/16/2020(H3N2)) segment 8 nuclear export protein (NEP) and nonstructural protein 1 (NS1) genes, complete cds
Sequence ID: MT466991.1 Length: 865
>Influenza A virus (A/Connecticut/17/2020(H3N2)) segment 8 nuclear export protein (NEP) and nonstructural protein 1 (NS1) genes, complete cds
Sequence ID: MT466999.1 Length: 865
>Influenza A virus (A/Connecticut/17/2020(H3N2)) segment 8 nuclear export protein (NEP) and nonstructural protein 1 (NS1) genes, complete cds
Sequence ID: MT467007.1 Length: 865
>Influenza A virus (A/District Of Columbia/10/2020(H3N2)) segment 8 nuclear export protein (NEP) and nonstructural protein 1 (NS1) genes, complete cds
Sequence ID: MT467015.1 Length: 865
>Influenza A virus (A/Minnesota/16/2020(H3N2)) segment 8 nuclear export protein (NEP) and nonstructural protein 1 (NS1) genes, complete cds
Sequence ID: MT467145.1 Length: 865
>Influenza A virus (A/Minnesota/16/2020(H3N2)) segment 8 nuclear export protein (NEP) and nonstructural protein 1 (NS1) genes, complete cds
Sequence ID: MT467151.1 Length: 865
>Influenza A virus (A/South Dakota/12/2020(H3N2)) segment 8 nuclear export protein (NEP) and nonstructural protein 1 (NS1) genes, complete cds
Sequence ID: MT467155.1 Length: 865
>Influenza A virus (A/Tennessee/26/2020(H3N2)) segment 8 nuclear export protein (NEP) and nonstructural protein 1 (NS1) genes, complete cds
Sequence ID: MT467167.1 Length: 865
>Influenza A virus (A/Utah/17/2020(H3N2)) segment 8 nuclear export protein (NEP) and nonstructural protein 1 (NS1) genes, complete cds
Sequence ID: MT499770.1 Length: 865
>Influenza A virus (A/Minnesota/24/2020(H3N2)) segment 8 nuclear export protein (NEP) and nonstructural protein 1 (NS1) genes, complete cds
Sequence ID: MT623013.1 Length: 865
>Influenza A virus (A/Utah/17/2020(H3N2)) segment 8 nuclear export protein (NEP) and nonstructural protein 1 (NS1) genes, complete cds
Sequence ID: MT623024.1 Length: 865
>Influenza A virus (A/Illinois/10/2020(H3N2)) segment 8 nuclear export protein (NEP) and nonstructural protein 1 (NS1) genes, complete cds
Sequence ID: MT659230.1 Length: 865
>Influenza A virus (A/Illinois/10/2020(H3N2)) segment 8 nuclear export protein (NEP) and nonstructural protein 1 (NS1) genes, complete cds
Sequence ID: MT659238.1 Length: 865
>Influenza A virus (A/Mississippi/11/2020(H3N2)) segment 8 nuclear export protein (NEP) and nonstructural protein 1 (NS1) genes, complete cds
Sequence ID: MT659302.1 Length: 865
>Influenza A virus (A/Mississippi/12/2020(H3N2)) segment 8 nuclear export protein (NEP) and nonstructural protein 1 (NS1) genes, complete cds
Sequence ID: MT659310.1 Length: 865
>Influenza A virus (A/South Dakota/12/2020(H3N2)) segment 8 nuclear export protein (NEP) and nonstructural protein 1 (NS1) genes, complete cds
Sequence ID: MT659318.1 Length: 865
>Influenza A virus (A/Tennessee/26/2020(H3N2)) segment 8 nuclear export protein (NEP) and nonstructural protein 1 (NS1) genes, complete cds
Sequence ID: MT659325.1 Length: 865
>Influenza A virus (A/Minnesota/24/2020(H3N2)) segment 8 nuclear export protein (NEP) and nonstructural protein 1 (NS1) genes, complete cds
Sequence ID: MT808156.1 Length: 865 
Range 1: 517 to 863

Score:636 bits(344), Expect:2e-177, 
Identities:347/348(99%),  Gaps:1/348(0%), Strand: Plus/Plus

Query  285  GACATGACTATTGAGGATGTCAAAAATGCAATTGGGGTCCTCATCGGAGGACTTGAATGG  344
            ||||| ||||||||||||||||||||||||||||||||||||||||||||||||||||||
Sbjct  517  GACAT-ACTATTGAGGATGTCAAAAATGCAATTGGGGTCCTCATCGGAGGACTTGAATGG  575

Query  345  AATGATAACACAGTTCGAGTCTCTAAAAATCTACAGAGATTCGCTTGGAGAAGCAGTAAT  404
            ||||||||||||||||||||||||||||||||||||||||||||||||||||||||||||
Sbjct  576  AATGATAACACAGTTCGAGTCTCTAAAAATCTACAGAGATTCGCTTGGAGAAGCAGTAAT  635

Query  405  GAGAATGGGGGACCTCCACTTACTCCAAAACAGAAACGGGAAATGGCGAGAACAGCTAGG  464
            ||||||||||||||||||||||||||||||||||||||||||||||||||||||||||||
Sbjct  636  GAGAATGGGGGACCTCCACTTACTCCAAAACAGAAACGGGAAATGGCGAGAACAGCTAGG  695

Query  465  TCAGAAGTTTGAAGAGATAAGATGGCTAATTGAAGAGGTGAGACACAGATTAAGAACAAC  524
            ||||||||||||||||||||||||||||||||||||||||||||||||||||||||||||
Sbjct  696  TCAGAAGTTTGAAGAGATAAGATGGCTAATTGAAGAGGTGAGACACAGATTAAGAACAAC  755

Query  525  TGAAAATAGCTTTGAACAAATAACATTCATGCAAGCATTACAACTACTGTTTGAAGTGGA  584
            ||||||||||||||||||||||||||||||||||||||||||||||||||||||||||||
Sbjct  756  TGAAAATAGCTTTGAACAAATAACATTCATGCAAGCATTACAACTACTGTTTGAAGTGGA  815

Query  585  ACAGGAGATAAGAACTTTCTCATTTCAGCTTATTTAATGATAAAAAAC  632
            ||||||||||||||||||||||||||||||||||||||||||||||||
Sbjct  816  ACAGGAGATAAGAACTTTCTCATTTCAGCTTATTTAATGATAAAAAAC  863


Range 2: 4 to 316

Score:525 bits(284), Expect:6e-144, 
Identities:304/313(97%),  Gaps:3/313(0%), Strand: Plus/Plus

Query  1    ACAAAGACATAATGGATTCCAACACTGTGTCAAGTTTCCAGGTAGATTGCTTTCTTTGGC  60
            ||||||||||||||||||||||||||||||||||||||||||||||||||||||||||||
Sbjct  4    ACAAAGACATAATGGATTCCAACACTGTGTCAAGTTTCCAGGTAGATTGCTTTCTTTGGC  63

Query  61   ATATCCGGAAACAAGTTGTAGACCAAAAACTGAGTGATGCCCCATTCCTCGATCGGCTTC  120
            || ||||||||||||||||||||||||| |||||||||||||||||||||||||||||||
Sbjct  64   ATGTCCGGAAACAAGTTGTAGACCAAAACCTGAGTGATGCCCCATTCCTCGATCGGCTTC  123

Query  121  GCCGAGATCAGAGGTCCCTAAGGGGAAGAGGCAATACTCTCGGTCTAGACATCAAAGCAG  180
            |||||||||||||||||||||||||||||||||||||||||||||||||||||||| |||
Sbjct  124  GCCGAGATCAGAGGTCCCTAAGGGGAAGAGGCAATACTCTCGGTCTAGACATCAAATCAG  183

Query  181  CCACCCATGTTGGAAAGCAAATTGTAGAAAAGATTCTGAAAGAAGAATCTGATGAGGCAC  240
            ||||||||| |||||||||||| ||||||||||||||||||| |||||||||||||||||
Sbjct  184  CCACCCATGCTGGAAAGCAAATCGTAGAAAAGATTCTGAAAGGAGAATCTGATGAGGCAC  243

Query  241  TTAAAATGACCATGGTCTCAACACCTGCTTCGCGATACATAACTGACATGACTATTGAGG  300
            ||||||||||||||||||||||||||||||||||||||||||||||||||||||||||||
Sbjct  244  TTAAAATGACCATGGTCTCAACACCTGCTTCGCGATACATAACTGACATGACTATTGAGG  303

Query  301  A-T-GTCAA-AAA  310
            | | ||||| |||
Sbjct  304  AATTGTCAAGAAA  316


>Influenza A virus (A/Maine/43/2019(H3N2)) segment 8 nuclear export protein (NEP) and nonstructural protein 1 (NS1) genes, complete cds
Sequence ID: MT056350.1 Length: 865
>Influenza A virus (A/Maine/44/2019(H3N2)) segment 8 nuclear export protein (NEP) and nonstructural protein 1 (NS1) genes, complete cds
Sequence ID: MT056358.1 Length: 865
>Influenza A virus (A/Maine/43/2019(H3N2)) segment 8 nuclear export protein (NEP) and nonstructural protein 1 (NS1) genes, complete cds
Sequence ID: MT168985.1 Length: 865
>Influenza A virus (A/Maine/06/2020(H3N2)) segment 8 nuclear export protein (NEP) and nonstructural protein 1 (NS1) genes, complete cds
Sequence ID: MT245718.1 Length: 865 
Range 1: 517 to 863

Score:636 bits(344), Expect:2e-177, 
Identities:347/348(99%),  Gaps:1/348(0%), Strand: Plus/Plus

Query  285  GACATGACTATTGAGGATGTCAAAAATGCAATTGGGGTCCTCATCGGAGGACTTGAATGG  344
            ||||| ||||||||||||||||||||||||||||||||||||||||||||||||||||||
Sbjct  517  GACAT-ACTATTGAGGATGTCAAAAATGCAATTGGGGTCCTCATCGGAGGACTTGAATGG  575

Query  345  AATGATAACACAGTTCGAGTCTCTAAAAATCTACAGAGATTCGCTTGGAGAAGCAGTAAT  404
            ||||||||||||||||||||||||||||||||||||||||||||||||||||||||||||
Sbjct  576  AATGATAACACAGTTCGAGTCTCTAAAAATCTACAGAGATTCGCTTGGAGAAGCAGTAAT  635

Query  405  GAGAATGGGGGACCTCCACTTACTCCAAAACAGAAACGGGAAATGGCGAGAACAGCTAGG  464
            ||||||||||||||||||||||||||||||||||||||||||||||||||||||||||||
Sbjct  636  GAGAATGGGGGACCTCCACTTACTCCAAAACAGAAACGGGAAATGGCGAGAACAGCTAGG  695

Query  465  TCAGAAGTTTGAAGAGATAAGATGGCTAATTGAAGAGGTGAGACACAGATTAAGAACAAC  524
            ||||||||||||||||||||||||||||||||||||||||||||||||||||||||||||
Sbjct  696  TCAGAAGTTTGAAGAGATAAGATGGCTAATTGAAGAGGTGAGACACAGATTAAGAACAAC  755

Query  525  TGAAAATAGCTTTGAACAAATAACATTCATGCAAGCATTACAACTACTGTTTGAAGTGGA  584
            ||||||||||||||||||||||||||||||||||||||||||||||||||||||||||||
Sbjct  756  TGAAAATAGCTTTGAACAAATAACATTCATGCAAGCATTACAACTACTGTTTGAAGTGGA  815

Query  585  ACAGGAGATAAGAACTTTCTCATTTCAGCTTATTTAATGATAAAAAAC  632
            ||||||||||||||||||||||||||||||||||||||||||||||||
Sbjct  816  ACAGGAGATAAGAACTTTCTCATTTCAGCTTATTTAATGATAAAAAAC  863


Range 2: 4 to 316

Score:520 bits(281), Expect:3e-142, 
Identities:303/313(97%),  Gaps:3/313(0%), Strand: Plus/Plus

Query  1    ACAAAGACATAATGGATTCCAACACTGTGTCAAGTTTCCAGGTAGATTGCTTTCTTTGGC  60
            ||||||||||||||||||||||||||||||||||||||||||||||||||||||||||||
Sbjct  4    ACAAAGACATAATGGATTCCAACACTGTGTCAAGTTTCCAGGTAGATTGCTTTCTTTGGC  63

Query  61   ATATCCGGAAACAAGTTGTAGACCAAAAACTGAGTGATGCCCCATTCCTCGATCGGCTTC  120
            || ||||||||||||||||||||||||| |||||||||||||||||||||||||||||||
Sbjct  64   ATGTCCGGAAACAAGTTGTAGACCAAAACCTGAGTGATGCCCCATTCCTCGATCGGCTTC  123

Query  121  GCCGAGATCAGAGGTCCCTAAGGGGAAGAGGCAATACTCTCGGTCTAGACATCAAAGCAG  180
            |||||||||||||||||||||||||||||||||||||||||||||||||||||||| |||
Sbjct  124  GCCGAGATCAGAGGTCCCTAAGGGGAAGAGGCAATACTCTCGGTCTAGACATCAAATCAG  183

Query  181  CCACCCATGTTGGAAAGCAAATTGTAGAAAAGATTCTGAAAGAAGAATCTGATGAGGCAC  240
            ||||||||| |||||||||||| ||||||||||||||||||| |||||||||||||||||
Sbjct  184  CCACCCATGCTGGAAAGCAAATCGTAGAAAAGATTCTGAAAGGAGAATCTGATGAGGCAC  243

Query  241  TTAAAATGACCATGGTCTCAACACCTGCTTCGCGATACATAACTGACATGACTATTGAGG  300
            ||||||||||||||| ||||||||||||||||||||||||||||||||||||||||||||
Sbjct  244  TTAAAATGACCATGGCCTCAACACCTGCTTCGCGATACATAACTGACATGACTATTGAGG  303

Query  301  A-T-GTCAA-AAA  310
            | | ||||| |||
Sbjct  304  AATTGTCAAGAAA  316


>Influenza A virus (A/Ohio/30/2019(H3N2)) segment 8 nuclear export protein (NEP) and nonstructural protein 1 (NS1) genes, complete cds
Sequence ID: MN948922.1 Length: 865
Range 1: 517 to 863

Score:636 bits(344), Expect:2e-177, 
Identities:347/348(99%),  Gaps:1/348(0%), Strand: Plus/Plus

Query  285  GACATGACTATTGAGGATGTCAAAAATGCAATTGGGGTCCTCATCGGAGGACTTGAATGG  344
            ||||| ||||||||||||||||||||||||||||||||||||||||||||||||||||||
Sbjct  517  GACAT-ACTATTGAGGATGTCAAAAATGCAATTGGGGTCCTCATCGGAGGACTTGAATGG  575

Query  345  AATGATAACACAGTTCGAGTCTCTAAAAATCTACAGAGATTCGCTTGGAGAAGCAGTAAT  404
            ||||||||||||||||||||||||||||||||||||||||||||||||||||||||||||
Sbjct  576  AATGATAACACAGTTCGAGTCTCTAAAAATCTACAGAGATTCGCTTGGAGAAGCAGTAAT  635

Query  405  GAGAATGGGGGACCTCCACTTACTCCAAAACAGAAACGGGAAATGGCGAGAACAGCTAGG  464
            ||||||||||||||||||||||||||||||||||||||||||||||||||||||||||||
Sbjct  636  GAGAATGGGGGACCTCCACTTACTCCAAAACAGAAACGGGAAATGGCGAGAACAGCTAGG  695

Query  465  TCAGAAGTTTGAAGAGATAAGATGGCTAATTGAAGAGGTGAGACACAGATTAAGAACAAC  524
            ||||||||||||||||||||||||||||||||||||||||||||||||||||||||||||
Sbjct  696  TCAGAAGTTTGAAGAGATAAGATGGCTAATTGAAGAGGTGAGACACAGATTAAGAACAAC  755

Query  525  TGAAAATAGCTTTGAACAAATAACATTCATGCAAGCATTACAACTACTGTTTGAAGTGGA  584
            ||||||||||||||||||||||||||||||||||||||||||||||||||||||||||||
Sbjct  756  TGAAAATAGCTTTGAACAAATAACATTCATGCAAGCATTACAACTACTGTTTGAAGTGGA  815

Query  585  ACAGGAGATAAGAACTTTCTCATTTCAGCTTATTTAATGATAAAAAAC  632
            ||||||||||||||||||||||||||||||||||||||||||||||||
Sbjct  816  ACAGGAGATAAGAACTTTCTCATTTCAGCTTATTTAATGATAAAAAAC  863


Range 2: 4 to 316

Score:521 bits(282), Expect:7e-143, 
Identities:303/313(97%),  Gaps:3/313(0%), Strand: Plus/Plus

Query  1    ACAAAGACATAATGGATTCCAACACTGTGTCAAGTTTCCAGGTAGATTGCTTTCTTTGGC  60
            ||||||||||||||||||||||||||||||||||||||||||||||||||||||||||||
Sbjct  4    ACAAAGACATAATGGATTCCAACACTGTGTCAAGTTTCCAGGTAGATTGCTTTCTTTGGC  63

Query  61   ATATCCGGAAACAAGTTGTAGACCAAAAACTGAGTGATGCCCCATTCCTCGATCGGCTTC  120
            || ||||||||||||||||||||||||| |||||||||||||||||||||||||||||||
Sbjct  64   ATGTCCGGAAACAAGTTGTAGACCAAAACCTGAGTGATGCCCCATTCCTCGATCGGCTTC  123

Query  121  GCCGAGATCAGAGGTCCCTAAGGGGAAGAGGCAATACTCTCGGTCTAGACATCAAAGCAG  180
            ||||||||||||||||||||||||||||| |||||||||||||||||||||||||| |||
Sbjct  124  GCCGAGATCAGAGGTCCCTAAGGGGAAGARGCAATACTCTCGGTCTAGACATCAAATCAG  183

Query  181  CCACCCATGTTGGAAAGCAAATTGTAGAAAAGATTCTGAAAGAAGAATCTGATGAGGCAC  240
            ||||||||| |||||||||||| ||||||||||||||||||| |||||||||||||||||
Sbjct  184  CCACCCATGCTGGAAAGCAAATCGTAGAAAAGATTCTGAAAGGAGAATCTGATGAGGCAC  243

Query  241  TTAAAATGACCATGGTCTCAACACCTGCTTCGCGATACATAACTGACATGACTATTGAGG  300
            ||||||||||||||||||||||||||||||||||||||||||||||||||||||||||||
Sbjct  244  TTAAAATGACCATGGTCTCAACACCTGCTTCGCGATACATAACTGACATGACTATTGAGG  303

Query  301  A-T-GTCAA-AAA  310
            | | ||||| |||
Sbjct  304  AATTGTCAAGAAA  316


>Influenza A virus (A/Wuhan/458/2017(H3N2)) segment 8 nuclear export protein (NEP) and nonstructural protein 1 (NS1) genes, complete cds
Sequence ID: MN594971.1 Length: 890
Range 1: 529 to 875

Score:636 bits(344), Expect:2e-177, 
Identities:347/348(99%),  Gaps:1/348(0%), Strand: Plus/Plus

Query  285  GACATGACTATTGAGGATGTCAAAAATGCAATTGGGGTCCTCATCGGAGGACTTGAATGG  344
            ||||| ||||||||||||||||||||||||||||||||||||||||||||||||||||||
Sbjct  529  GACAT-ACTATTGAGGATGTCAAAAATGCAATTGGGGTCCTCATCGGAGGACTTGAATGG  587

Query  345  AATGATAACACAGTTCGAGTCTCTAAAAATCTACAGAGATTCGCTTGGAGAAGCAGTAAT  404
            ||||||||||||||||||||||||||||||||||||||||||||||||||||||||||||
Sbjct  588  AATGATAACACAGTTCGAGTCTCTAAAAATCTACAGAGATTCGCTTGGAGAAGCAGTAAT  647

Query  405  GAGAATGGGGGACCTCCACTTACTCCAAAACAGAAACGGGAAATGGCGAGAACAGCTAGG  464
            ||||||||||||||||||||||||||||||||||||||||||||||||||||||||||||
Sbjct  648  GAGAATGGGGGACCTCCACTTACTCCAAAACAGAAACGGGAAATGGCGAGAACAGCTAGG  707

Query  465  TCAGAAGTTTGAAGAGATAAGATGGCTAATTGAAGAGGTGAGACACAGATTAAGAACAAC  524
            ||||||||||||||||||||||||||||||||||||||||||||||||||||||||||||
Sbjct  708  TCAGAAGTTTGAAGAGATAAGATGGCTAATTGAAGAGGTGAGACACAGATTAAGAACAAC  767

Query  525  TGAAAATAGCTTTGAACAAATAACATTCATGCAAGCATTACAACTACTGTTTGAAGTGGA  584
            ||||||||||||||||||||||||||||||||||||||||||||||||||||||||||||
Sbjct  768  TGAAAATAGCTTTGAACAAATAACATTCATGCAAGCATTACAACTACTGTTTGAAGTGGA  827

Query  585  ACAGGAGATAAGAACTTTCTCATTTCAGCTTATTTAATGATAAAAAAC  632
            ||||||||||||||||||||||||||||||||||||||||||||||||
Sbjct  828  ACAGGAGATAAGAACTTTCTCATTTCAGCTTATTTAATGATAAAAAAC  875


Range 2: 16 to 328

Score:531 bits(287), Expect:1e-145, 
Identities:305/313(97%),  Gaps:3/313(0%), Strand: Plus/Plus

Query  1    ACAAAGACATAATGGATTCCAACACTGTGTCAAGTTTCCAGGTAGATTGCTTTCTTTGGC  60
            ||||||||||||||||||||||||||||||||||||||||||||||||||||||||||||
Sbjct  16   ACAAAGACATAATGGATTCCAACACTGTGTCAAGTTTCCAGGTAGATTGCTTTCTTTGGC  75

Query  61   ATATCCGGAAACAAGTTGTAGACCAAAAACTGAGTGATGCCCCATTCCTCGATCGGCTTC  120
            ||||||||||||||||||||||||||||||||||||||||||||||||||||||||||||
Sbjct  76   ATATCCGGAAACAAGTTGTAGACCAAAAACTGAGTGATGCCCCATTCCTCGATCGGCTTC  135

Query  121  GCCGAGATCAGAGGTCCCTAAGGGGAAGAGGCAATACTCTCGGTCTAGACATCAAAGCAG  180
            |||||||||||||||||||||| ||||||||||||||||||||||||||||||||| |||
Sbjct  136  GCCGAGATCAGAGGTCCCTAAGAGGAAGAGGCAATACTCTCGGTCTAGACATCAAATCAG  195

Query  181  CCACCCATGTTGGAAAGCAAATTGTAGAAAAGATTCTGAAAGAAGAATCTGATGAGGCAC  240
            |||||||||||||||||||||| ||||||||||||||||||| |||||||||||| ||||
Sbjct  196  CCACCCATGTTGGAAAGCAAATCGTAGAAAAGATTCTGAAAGGAGAATCTGATGAAGCAC  255

Query  241  TTAAAATGACCATGGTCTCAACACCTGCTTCGCGATACATAACTGACATGACTATTGAGG  300
            ||||||||||||||||||||||||||||||||||||||||||||||||||||||||||||
Sbjct  256  TTAAAATGACCATGGTCTCAACACCTGCTTCGCGATACATAACTGACATGACTATTGAGG  315

Query  301  A-T-GTCAA-AAA  310
            | | ||||| |||
Sbjct  316  AATTGTCAAGAAA  328


>Influenza A virus (A/Wuhan/279/2017(H3N2)) segment 8 nuclear export protein (NEP) and nonstructural protein 1 (NS1) genes, complete cds
Sequence ID: MN594947.1 Length: 890
Range 1: 529 to 875

Score:636 bits(344), Expect:2e-177, 
Identities:347/348(99%),  Gaps:1/348(0%), Strand: Plus/Plus

Query  285  GACATGACTATTGAGGATGTCAAAAATGCAATTGGGGTCCTCATCGGAGGACTTGAATGG  344
            ||||| ||||||||||||||||||||||||||||||||||||||||||||||||||||||
Sbjct  529  GACAT-ACTATTGAGGATGTCAAAAATGCAATTGGGGTCCTCATCGGAGGACTTGAATGG  587

Query  345  AATGATAACACAGTTCGAGTCTCTAAAAATCTACAGAGATTCGCTTGGAGAAGCAGTAAT  404
            ||||||||||||||||||||||||||||||||||||||||||||||||||||||||||||
Sbjct  588  AATGATAACACAGTTCGAGTCTCTAAAAATCTACAGAGATTCGCTTGGAGAAGCAGTAAT  647

Query  405  GAGAATGGGGGACCTCCACTTACTCCAAAACAGAAACGGGAAATGGCGAGAACAGCTAGG  464
            ||||||||||||||||||||||||||||||||||||||||||||||||||||||||||||
Sbjct  648  GAGAATGGGGGACCTCCACTTACTCCAAAACAGAAACGGGAAATGGCGAGAACAGCTAGG  707

Query  465  TCAGAAGTTTGAAGAGATAAGATGGCTAATTGAAGAGGTGAGACACAGATTAAGAACAAC  524
            ||||||||||||||||||||||||||||||||||||||||||||||||||||||||||||
Sbjct  708  TCAGAAGTTTGAAGAGATAAGATGGCTAATTGAAGAGGTGAGACACAGATTAAGAACAAC  767

Query  525  TGAAAATAGCTTTGAACAAATAACATTCATGCAAGCATTACAACTACTGTTTGAAGTGGA  584
            ||||||||||||||||||||||||||||||||||||||||||||||||||||||||||||
Sbjct  768  TGAAAATAGCTTTGAACAAATAACATTCATGCAAGCATTACAACTACTGTTTGAAGTGGA  827

Query  585  ACAGGAGATAAGAACTTTCTCATTTCAGCTTATTTAATGATAAAAAAC  632
            ||||||||||||||||||||||||||||||||||||||||||||||||
Sbjct  828  ACAGGAGATAAGAACTTTCTCATTTCAGCTTATTTAATGATAAAAAAC  875


Range 2: 16 to 328

Score:542 bits(293), Expect:6e-149, 
Identities:307/313(98%),  Gaps:3/313(0%), Strand: Plus/Plus

Query  1    ACAAAGACATAATGGATTCCAACACTGTGTCAAGTTTCCAGGTAGATTGCTTTCTTTGGC  60
            ||||||||||||||||||||||||||||||||||||||||||||||||||||||||||||
Sbjct  16   ACAAAGACATAATGGATTCCAACACTGTGTCAAGTTTCCAGGTAGATTGCTTTCTTTGGC  75

Query  61   ATATCCGGAAACAAGTTGTAGACCAAAAACTGAGTGATGCCCCATTCCTCGATCGGCTTC  120
            ||||||| ||||||||||||||||||||||||||||| ||||||||||||||||||||||
Sbjct  76   ATATCCGAAAACAAGTTGTAGACCAAAAACTGAGTGACGCCCCATTCCTCGATCGGCTTC  135

Query  121  GCCGAGATCAGAGGTCCCTAAGGGGAAGAGGCAATACTCTCGGTCTAGACATCAAAGCAG  180
            ||||||||||||||||||||||||||||||||||||||||||||||||||||||||||||
Sbjct  136  GCCGAGATCAGAGGTCCCTAAGGGGAAGAGGCAATACTCTCGGTCTAGACATCAAAGCAG  195

Query  181  CCACCCATGTTGGAAAGCAAATTGTAGAAAAGATTCTGAAAGAAGAATCTGATGAGGCAC  240
            |||||||||||||||||||||| |||||||||||||||||||||||||||||||||||||
Sbjct  196  CCACCCATGTTGGAAAGCAAATCGTAGAAAAGATTCTGAAAGAAGAATCTGATGAGGCAC  255

Query  241  TTAAAATGACCATGGTCTCAACACCTGCTTCGCGATACATAACTGACATGACTATTGAGG  300
            ||||||||||||||||||||||||||||||||||||||||||||||||||||||||||||
Sbjct  256  TTAAAATGACCATGGTCTCAACACCTGCTTCGCGATACATAACTGACATGACTATTGAGG  315

Query  301  A-T-GTCAA-AAA  310
            | | ||||| |||
Sbjct  316  AATTGTCAAGAAA  328


>Influenza A virus (A/Wuhan/2153/2018(H3N2)) segment 8 nuclear export protein (NEP) and nonstructural protein 1 (NS1) genes, complete cds
Sequence ID: MN594915.1 Length: 890
>Influenza A virus (A/Wuhan/2785/2018(H3N2)) segment 8 nuclear export protein (NEP) and nonstructural protein 1 (NS1) genes, complete cds
Sequence ID: MN594939.1 Length: 890 
Range 1: 529 to 875

Score:636 bits(344), Expect:2e-177, 
Identities:347/348(99%),  Gaps:1/348(0%), Strand: Plus/Plus

Query  285  GACATGACTATTGAGGATGTCAAAAATGCAATTGGGGTCCTCATCGGAGGACTTGAATGG  344
            ||||| ||||||||||||||||||||||||||||||||||||||||||||||||||||||
Sbjct  529  GACAT-ACTATTGAGGATGTCAAAAATGCAATTGGGGTCCTCATCGGAGGACTTGAATGG  587

Query  345  AATGATAACACAGTTCGAGTCTCTAAAAATCTACAGAGATTCGCTTGGAGAAGCAGTAAT  404
            ||||||||||||||||||||||||||||||||||||||||||||||||||||||||||||
Sbjct  588  AATGATAACACAGTTCGAGTCTCTAAAAATCTACAGAGATTCGCTTGGAGAAGCAGTAAT  647

Query  405  GAGAATGGGGGACCTCCACTTACTCCAAAACAGAAACGGGAAATGGCGAGAACAGCTAGG  464
            ||||||||||||||||||||||||||||||||||||||||||||||||||||||||||||
Sbjct  648  GAGAATGGGGGACCTCCACTTACTCCAAAACAGAAACGGGAAATGGCGAGAACAGCTAGG  707

Query  465  TCAGAAGTTTGAAGAGATAAGATGGCTAATTGAAGAGGTGAGACACAGATTAAGAACAAC  524
            ||||||||||||||||||||||||||||||||||||||||||||||||||||||||||||
Sbjct  708  TCAGAAGTTTGAAGAGATAAGATGGCTAATTGAAGAGGTGAGACACAGATTAAGAACAAC  767

Query  525  TGAAAATAGCTTTGAACAAATAACATTCATGCAAGCATTACAACTACTGTTTGAAGTGGA  584
            ||||||||||||||||||||||||||||||||||||||||||||||||||||||||||||
Sbjct  768  TGAAAATAGCTTTGAACAAATAACATTCATGCAAGCATTACAACTACTGTTTGAAGTGGA  827

Query  585  ACAGGAGATAAGAACTTTCTCATTTCAGCTTATTTAATGATAAAAAAC  632
            ||||||||||||||||||||||||||||||||||||||||||||||||
Sbjct  828  ACAGGAGATAAGAACTTTCTCATTTCAGCTTATTTAATGATAAAAAAC  875


Range 2: 16 to 328

Score:536 bits(290), Expect:3e-147, 
Identities:306/313(98%),  Gaps:3/313(0%), Strand: Plus/Plus

Query  1    ACAAAGACATAATGGATTCCAACACTGTGTCAAGTTTCCAGGTAGATTGCTTTCTTTGGC  60
            ||||||||||||||||||||||||||||||||||||||||||||||||||||||||||||
Sbjct  16   ACAAAGACATAATGGATTCCAACACTGTGTCAAGTTTCCAGGTAGATTGCTTTCTTTGGC  75

Query  61   ATATCCGGAAACAAGTTGTAGACCAAAAACTGAGTGATGCCCCATTCCTCGATCGGCTTC  120
            ||||||||||||||||||||||||||||||||||||||||||||||||||||||||||||
Sbjct  76   ATATCCGGAAACAAGTTGTAGACCAAAAACTGAGTGATGCCCCATTCCTCGATCGGCTTC  135

Query  121  GCCGAGATCAGAGGTCCCTAAGGGGAAGAGGCAATACTCTCGGTCTAGACATCAAAGCAG  180
            ||||||||||||||||||||||||||||||| |||||||||||||||||||||||| |||
Sbjct  136  GCCGAGATCAGAGGTCCCTAAGGGGAAGAGGAAATACTCTCGGTCTAGACATCAAATCAG  195

Query  181  CCACCCATGTTGGAAAGCAAATTGTAGAAAAGATTCTGAAAGAAGAATCTGATGAGGCAC  240
            |||||||||||||||||||||| ||||||||||||||||||| |||||||||||||||||
Sbjct  196  CCACCCATGTTGGAAAGCAAATCGTAGAAAAGATTCTGAAAGGAGAATCTGATGAGGCAC  255

Query  241  TTAAAATGACCATGGTCTCAACACCTGCTTCGCGATACATAACTGACATGACTATTGAGG  300
            ||||||||||||||||||||||||||||||||||||||||||||||||||||||||||||
Sbjct  256  TTAAAATGACCATGGTCTCAACACCTGCTTCGCGATACATAACTGACATGACTATTGAGG  315

Query  301  A-T-GTCAA-AAA  310
            | | ||||| |||
Sbjct  316  AATTGTCAAGAAA  328


>Influenza A virus (A/Wuhan/1978/2018(H3N2)) segment 8 nuclear export protein (NEP) and nonstructural protein 1 (NS1) genes, complete cds
Sequence ID: MN594907.1 Length: 890
Range 1: 529 to 875

Score:636 bits(344), Expect:2e-177, 
Identities:347/348(99%),  Gaps:1/348(0%), Strand: Plus/Plus

Query  285  GACATGACTATTGAGGATGTCAAAAATGCAATTGGGGTCCTCATCGGAGGACTTGAATGG  344
            ||||| ||||||||||||||||||||||||||||||||||||||||||||||||||||||
Sbjct  529  GACAT-ACTATTGAGGATGTCAAAAATGCAATTGGGGTCCTCATCGGAGGACTTGAATGG  587

Query  345  AATGATAACACAGTTCGAGTCTCTAAAAATCTACAGAGATTCGCTTGGAGAAGCAGTAAT  404
            ||||||||||||||||||||||||||||||||||||||||||||||||||||||||||||
Sbjct  588  AATGATAACACAGTTCGAGTCTCTAAAAATCTACAGAGATTCGCTTGGAGAAGCAGTAAT  647

Query  405  GAGAATGGGGGACCTCCACTTACTCCAAAACAGAAACGGGAAATGGCGAGAACAGCTAGG  464
            ||||||||||||||||||||||||||||||||||||||||||||||||||||||||||||
Sbjct  648  GAGAATGGGGGACCTCCACTTACTCCAAAACAGAAACGGGAAATGGCGAGAACAGCTAGG  707

Query  465  TCAGAAGTTTGAAGAGATAAGATGGCTAATTGAAGAGGTGAGACACAGATTAAGAACAAC  524
            ||||||||||||||||||||||||||||||||||||||||||||||||||||||||||||
Sbjct  708  TCAGAAGTTTGAAGAGATAAGATGGCTAATTGAAGAGGTGAGACACAGATTAAGAACAAC  767

Query  525  TGAAAATAGCTTTGAACAAATAACATTCATGCAAGCATTACAACTACTGTTTGAAGTGGA  584
            ||||||||||||||||||||||||||||||||||||||||||||||||||||||||||||
Sbjct  768  TGAAAATAGCTTTGAACAAATAACATTCATGCAAGCATTACAACTACTGTTTGAAGTGGA  827

Query  585  ACAGGAGATAAGAACTTTCTCATTTCAGCTTATTTAATGATAAAAAAC  632
            ||||||||||||||||||||||||||||||||||||||||||||||||
Sbjct  828  ACAGGAGATAAGAACTTTCTCATTTCAGCTTATTTAATGATAAAAAAC  875


Range 2: 16 to 328

Score:525 bits(284), Expect:6e-144, 
Identities:304/313(97%),  Gaps:3/313(0%), Strand: Plus/Plus

Query  1    ACAAAGACATAATGGATTCCAACACTGTGTCAAGTTTCCAGGTAGATTGCTTTCTTTGGC  60
            ||||||||||||||||||||||||||||||||||||||||||||||||||||||||||||
Sbjct  16   ACAAAGACATAATGGATTCCAACACTGTGTCAAGTTTCCAGGTAGATTGCTTTCTTTGGC  75

Query  61   ATATCCGGAAACAAGTTGTAGACCAAAAACTGAGTGATGCCCCATTCCTCGATCGGCTTC  120
            ||||||| ||||||||||||||||||||||||||||| ||||||||||||||||||||||
Sbjct  76   ATATCCGAAAACAAGTTGTAGACCAAAAACTGAGTGACGCCCCATTCCTCGATCGGCTTC  135

Query  121  GCCGAGATCAGAGGTCCCTAAGGGGAAGAGGCAATACTCTCGGTCTAGACATCAAAGCAG  180
            ||||||||||||||||||||||||||||||||||||||||| ||||||||||||||||||
Sbjct  136  GCCGAGATCAGAGGTCCCTAAGGGGAAGAGGCAATACTCTCAGTCTAGACATCAAAGCAG  195

Query  181  CCACCCATGTTGGAAAGCAAATTGTAGAAAAGATTCTGAAAGAAGAATCTGATGAGGCAC  240
            |||||||||||||||||||||| |||||||| ||||||||||||||||||||||||||||
Sbjct  196  CCACCCATGTTGGAAAGCAAATCGTAGAAAATATTCTGAAAGAAGAATCTGATGAGGCAC  255

Query  241  TTAAAATGACCATGGTCTCAACACCTGCTTCGCGATACATAACTGACATGACTATTGAGG  300
            ||||||||||||||||||||||||||||||| ||||||||||||||||||||||||||||
Sbjct  256  TTAAAATGACCATGGTCTCAACACCTGCTTCTCGATACATAACTGACATGACTATTGAGG  315

Query  301  A-T-GTCAA-AAA  310
            | | ||||| |||
Sbjct  316  AATTGTCAAGAAA  328


>Influenza A virus (A/Wuhan/556/2018(H3N2)) segment 8 nuclear export protein (NEP) and nonstructural protein 1 (NS1) genes, complete cds
Sequence ID: MN594871.1 Length: 890
Range 1: 529 to 875

Score:636 bits(344), Expect:2e-177, 
Identities:347/348(99%),  Gaps:1/348(0%), Strand: Plus/Plus

Query  285  GACATGACTATTGAGGATGTCAAAAATGCAATTGGGGTCCTCATCGGAGGACTTGAATGG  344
            ||||| ||||||||||||||||||||||||||||||||||||||||||||||||||||||
Sbjct  529  GACAT-ACTATTGAGGATGTCAAAAATGCAATTGGGGTCCTCATCGGAGGACTTGAATGG  587

Query  345  AATGATAACACAGTTCGAGTCTCTAAAAATCTACAGAGATTCGCTTGGAGAAGCAGTAAT  404
            ||||||||||||||||||||||||||||||||||||||||||||||||||||||||||||
Sbjct  588  AATGATAACACAGTTCGAGTCTCTAAAAATCTACAGAGATTCGCTTGGAGAAGCAGTAAT  647

Query  405  GAGAATGGGGGACCTCCACTTACTCCAAAACAGAAACGGGAAATGGCGAGAACAGCTAGG  464
            ||||||||||||||||||||||||||||||||||||||||||||||||||||||||||||
Sbjct  648  GAGAATGGGGGACCTCCACTTACTCCAAAACAGAAACGGGAAATGGCGAGAACAGCTAGG  707

Query  465  TCAGAAGTTTGAAGAGATAAGATGGCTAATTGAAGAGGTGAGACACAGATTAAGAACAAC  524
            ||||||||||||||||||||||||||||||||||||||||||||||||||||||||||||
Sbjct  708  TCAGAAGTTTGAAGAGATAAGATGGCTAATTGAAGAGGTGAGACACAGATTAAGAACAAC  767

Query  525  TGAAAATAGCTTTGAACAAATAACATTCATGCAAGCATTACAACTACTGTTTGAAGTGGA  584
            ||||||||||||||||||||||||||||||||||||||||||||||||||||||||||||
Sbjct  768  TGAAAATAGCTTTGAACAAATAACATTCATGCAAGCATTACAACTACTGTTTGAAGTGGA  827

Query  585  ACAGGAGATAAGAACTTTCTCATTTCAGCTTATTTAATGATAAAAAAC  632
            ||||||||||||||||||||||||||||||||||||||||||||||||
Sbjct  828  ACAGGAGATAAGAACTTTCTCATTTCAGCTTATTTAATGATAAAAAAC  875


Range 2: 16 to 328

Score:536 bits(290), Expect:3e-147, 
Identities:306/313(98%),  Gaps:3/313(0%), Strand: Plus/Plus

Query  1    ACAAAGACATAATGGATTCCAACACTGTGTCAAGTTTCCAGGTAGATTGCTTTCTTTGGC  60
            ||||||||||||||||||||||||||||||||||||||||||||||||||||||||||||
Sbjct  16   ACAAAGACATAATGGATTCCAACACTGTGTCAAGTTTCCAGGTAGATTGCTTTCTTTGGC  75

Query  61   ATATCCGGAAACAAGTTGTAGACCAAAAACTGAGTGATGCCCCATTCCTCGATCGGCTTC  120
            ||||||| ||||||||||||||||||||||||||||| ||||||||||||||||||||||
Sbjct  76   ATATCCGAAAACAAGTTGTAGACCAAAAACTGAGTGACGCCCCATTCCTCGATCGGCTTC  135

Query  121  GCCGAGATCAGAGGTCCCTAAGGGGAAGAGGCAATACTCTCGGTCTAGACATCAAAGCAG  180
            ||||||||||||||||||||||||||||||||||||||||||||||||||||||||||||
Sbjct  136  GCCGAGATCAGAGGTCCCTAAGGGGAAGAGGCAATACTCTCGGTCTAGACATCAAAGCAG  195

Query  181  CCACCCATGTTGGAAAGCAAATTGTAGAAAAGATTCTGAAAGAAGAATCTGATGAGGCAC  240
            |||||||||||||||||||||| |||||||||||||||||||||||||||||||||||||
Sbjct  196  CCACCCATGTTGGAAAGCAAATCGTAGAAAAGATTCTGAAAGAAGAATCTGATGAGGCAC  255

Query  241  TTAAAATGACCATGGTCTCAACACCTGCTTCGCGATACATAACTGACATGACTATTGAGG  300
            ||||||||||||||||||||||||||||||| ||||||||||||||||||||||||||||
Sbjct  256  TTAAAATGACCATGGTCTCAACACCTGCTTCTCGATACATAACTGACATGACTATTGAGG  315

Query  301  A-T-GTCAA-AAA  310
            | | ||||| |||
Sbjct  316  AATTGTCAAGAAA  328


>Influenza A virus (A/Wuhan/1001/2017(H3N2)) segment 8 nuclear export protein (NEP) and nonstructural protein 1 (NS1) genes, complete cds
Sequence ID: MN594870.1 Length: 890
Range 1: 529 to 875

Score:636 bits(344), Expect:2e-177, 
Identities:347/348(99%),  Gaps:1/348(0%), Strand: Plus/Plus

Query  285  GACATGACTATTGAGGATGTCAAAAATGCAATTGGGGTCCTCATCGGAGGACTTGAATGG  344
            ||||| ||||||||||||||||||||||||||||||||||||||||||||||||||||||
Sbjct  529  GACAT-ACTATTGAGGATGTCAAAAATGCAATTGGGGTCCTCATCGGAGGACTTGAATGG  587

Query  345  AATGATAACACAGTTCGAGTCTCTAAAAATCTACAGAGATTCGCTTGGAGAAGCAGTAAT  404
            ||||||||||||||||||||||||||||||||||||||||||||||||||||||||||||
Sbjct  588  AATGATAACACAGTTCGAGTCTCTAAAAATCTACAGAGATTCGCTTGGAGAAGCAGTAAT  647

Query  405  GAGAATGGGGGACCTCCACTTACTCCAAAACAGAAACGGGAAATGGCGAGAACAGCTAGG  464
            ||||||||||||||||||||||||||||||||||||||||||||||||||||||||||||
Sbjct  648  GAGAATGGGGGACCTCCACTTACTCCAAAACAGAAACGGGAAATGGCGAGAACAGCTAGG  707

Query  465  TCAGAAGTTTGAAGAGATAAGATGGCTAATTGAAGAGGTGAGACACAGATTAAGAACAAC  524
            ||||||||||||||||||||||||||||||||||||||||||||||||||||||||||||
Sbjct  708  TCAGAAGTTTGAAGAGATAAGATGGCTAATTGAAGAGGTGAGACACAGATTAAGAACAAC  767

Query  525  TGAAAATAGCTTTGAACAAATAACATTCATGCAAGCATTACAACTACTGTTTGAAGTGGA  584
            ||||||||||||||||||||||||||||||||||||||||||||||||||||||||||||
Sbjct  768  TGAAAATAGCTTTGAACAAATAACATTCATGCAAGCATTACAACTACTGTTTGAAGTGGA  827

Query  585  ACAGGAGATAAGAACTTTCTCATTTCAGCTTATTTAATGATAAAAAAC  632
            ||||||||||||||||||||||||||||||||||||||||||||||||
Sbjct  828  ACAGGAGATAAGAACTTTCTCATTTCAGCTTATTTAATGATAAAAAAC  875


Range 2: 16 to 328

Score:538 bits(291), Expect:7e-148, 
Identities:306/313(98%),  Gaps:3/313(0%), Strand: Plus/Plus

Query  1    ACAAAGACATAATGGATTCCAACACTGTGTCAAGTTTCCAGGTAGATTGCTTTCTTTGGC  60
            ||||||||||||||||||||||||||||||||||||||||||||||||||||||||||||
Sbjct  16   ACAAAGACATAATGGATTCCAACACTGTGTCAAGTTTCCAGGTAGATTGCTTTCTTTGGC  75

Query  61   ATATCCGGAAACAAGTTGTAGACCAAAAACTGAGTGATGCCCCATTCCTCGATCGGCTTC  120
            ||||||| ||||||||||||||||||||||||||||| ||||||||||||||||||||||
Sbjct  76   ATATCCGAAAACAAGTTGTAGACCAAAAACTGAGTGACGCCCCATTCCTCGATCGGCTTC  135

Query  121  GCCGAGATCAGAGGTCCCTAAGGGGAAGAGGCAATACTCTCGGTCTAGACATCAAAGCAG  180
            ||||||||||||||||||||||||||||||||||||||||||||||||||||||||||||
Sbjct  136  GCCGAGATCAGAGGTCCCTAAGGGGAAGAGGCAATACTCTCGGTCTAGACATCAAAGCAG  195

Query  181  CCACCCATGTTGGAAAGCAAATTGTAGAAAAGATTCTGAAAGAAGAATCTGATGAGGCAC  240
            |||||||||||||||||||||| |||||||||||||||||||||||||||||||||||||
Sbjct  196  CCACCCATGTTGGAAAGCAAATCGTAGAAAAGATTCTGAAAGAAGAATCTGATGAGGCAC  255

Query  241  TTAAAATGACCATGGTCTCAACACCTGCTTCGCGATACATAACTGACATGACTATTGAGG  300
            ||||||||||||||||||||||||||||||| ||||||||||||||||||||||||||||
Sbjct  256  TTAAAATGACCATGGTCTCAACACCTGCTTCKCGATACATAACTGACATGACTATTGAGG  315

Query  301  A-T-GTCAA-AAA  310
            | | ||||| |||
Sbjct  316  AATTGTCAAGAAA  328


>Influenza A virus (A/Pennsylvania/1020/2019(H3N2)) segment 8 nuclear export protein (NEP) and nonstructural protein 1 (NS1) genes, complete cds
Sequence ID: MN820335.1 Length: 865
>Influenza A virus (A/Pennsylvania/1020/2019(H3N2)) segment 8 nuclear export protein (NEP) and nonstructural protein 1 (NS1) genes, complete cds
Sequence ID: MN975982.1 Length: 865 
Range 1: 517 to 863

Score:636 bits(344), Expect:2e-177, 
Identities:347/348(99%),  Gaps:1/348(0%), Strand: Plus/Plus

Query  285  GACATGACTATTGAGGATGTCAAAAATGCAATTGGGGTCCTCATCGGAGGACTTGAATGG  344
            ||||| ||||||||||||||||||||||||||||||||||||||||||||||||||||||
Sbjct  517  GACAT-ACTATTGAGGATGTCAAAAATGCAATTGGGGTCCTCATCGGAGGACTTGAATGG  575

Query  345  AATGATAACACAGTTCGAGTCTCTAAAAATCTACAGAGATTCGCTTGGAGAAGCAGTAAT  404
            ||||||||||||||||||||||||||||||||||||||||||||||||||||||||||||
Sbjct  576  AATGATAACACAGTTCGAGTCTCTAAAAATCTACAGAGATTCGCTTGGAGAAGCAGTAAT  635

Query  405  GAGAATGGGGGACCTCCACTTACTCCAAAACAGAAACGGGAAATGGCGAGAACAGCTAGG  464
            ||||||||||||||||||||||||||||||||||||||||||||||||||||||||||||
Sbjct  636  GAGAATGGGGGACCTCCACTTACTCCAAAACAGAAACGGGAAATGGCGAGAACAGCTAGG  695

Query  465  TCAGAAGTTTGAAGAGATAAGATGGCTAATTGAAGAGGTGAGACACAGATTAAGAACAAC  524
            ||||||||||||||||||||||||||||||||||||||||||||||||||||||||||||
Sbjct  696  TCAGAAGTTTGAAGAGATAAGATGGCTAATTGAAGAGGTGAGACACAGATTAAGAACAAC  755

Query  525  TGAAAATAGCTTTGAACAAATAACATTCATGCAAGCATTACAACTACTGTTTGAAGTGGA  584
            ||||||||||||||||||||||||||||||||||||||||||||||||||||||||||||
Sbjct  756  TGAAAATAGCTTTGAACAAATAACATTCATGCAAGCATTACAACTACTGTTTGAAGTGGA  815

Query  585  ACAGGAGATAAGAACTTTCTCATTTCAGCTTATTTAATGATAAAAAAC  632
            ||||||||||||||||||||||||||||||||||||||||||||||||
Sbjct  816  ACAGGAGATAAGAACTTTCTCATTTCAGCTTATTTAATGATAAAAAAC  863


Range 2: 4 to 316

Score:525 bits(284), Expect:6e-144, 
Identities:304/313(97%),  Gaps:3/313(0%), Strand: Plus/Plus

Query  1    ACAAAGACATAATGGATTCCAACACTGTGTCAAGTTTCCAGGTAGATTGCTTTCTTTGGC  60
            ||||||||||||||||||||||||||||||||||||||||||||||||||||||||||||
Sbjct  4    ACAAAGACATAATGGATTCCAACACTGTGTCAAGTTTCCAGGTAGATTGCTTTCTTTGGC  63

Query  61   ATATCCGGAAACAAGTTGTAGACCAAAAACTGAGTGATGCCCCATTCCTCGATCGGCTTC  120
            |||||||||||||||||||||||||||| |||||||||||||| ||||||||||||||||
Sbjct  64   ATATCCGGAAACAAGTTGTAGACCAAAACCTGAGTGATGCCCCCTTCCTCGATCGGCTTC  123

Query  121  GCCGAGATCAGAGGTCCCTAAGGGGAAGAGGCAATACTCTCGGTCTAGACATCAAAGCAG  180
            |||||||||||||||||||||||||||||||||||||||||||||||||||||||| |||
Sbjct  124  GCCGAGATCAGAGGTCCCTAAGGGGAAGAGGCAATACTCTCGGTCTAGACATCAAATCAG  183

Query  181  CCACCCATGTTGGAAAGCAAATTGTAGAAAAGATTCTGAAAGAAGAATCTGATGAGGCAC  240
            ||||||||| |||||||||||| ||||||||||||||||||| |||||||||||||||||
Sbjct  184  CCACCCATGCTGGAAAGCAAATCGTAGAAAAGATTCTGAAAGGAGAATCTGATGAGGCAC  243

Query  241  TTAAAATGACCATGGTCTCAACACCTGCTTCGCGATACATAACTGACATGACTATTGAGG  300
            ||||||||||||||||||||||||||||||||||||||||||||||||||||||||||||
Sbjct  244  TTAAAATGACCATGGTCTCAACACCTGCTTCGCGATACATAACTGACATGACTATTGAGG  303

Query  301  A-T-GTCAA-AAA  310
            | | ||||| |||
Sbjct  304  AATTGTCAAGAAA  316


>Influenza A virus (A/Massachusetts/39/2019(H3N2)) segment 8 nuclear export protein (NEP) and nonstructural protein 1 (NS1) genes, complete cds
Sequence ID: MN820175.1 Length: 865
>Influenza A virus (A/Massachusetts/39/2019(H3N2)) segment 8 nuclear export protein (NEP) and nonstructural protein 1 (NS1) genes, complete cds
Sequence ID: MN948770.1 Length: 865 
Range 1: 517 to 863

Score:636 bits(344), Expect:2e-177, 
Identities:347/348(99%),  Gaps:1/348(0%), Strand: Plus/Plus

Query  285  GACATGACTATTGAGGATGTCAAAAATGCAATTGGGGTCCTCATCGGAGGACTTGAATGG  344
            ||||| ||||||||||||||||||||||||||||||||||||||||||||||||||||||
Sbjct  517  GACAT-ACTATTGAGGATGTCAAAAATGCAATTGGGGTCCTCATCGGAGGACTTGAATGG  575

Query  345  AATGATAACACAGTTCGAGTCTCTAAAAATCTACAGAGATTCGCTTGGAGAAGCAGTAAT  404
            ||||||||||||||||||||||||||||||||||||||||||||||||||||||||||||
Sbjct  576  AATGATAACACAGTTCGAGTCTCTAAAAATCTACAGAGATTCGCTTGGAGAAGCAGTAAT  635

Query  405  GAGAATGGGGGACCTCCACTTACTCCAAAACAGAAACGGGAAATGGCGAGAACAGCTAGG  464
            ||||||||||||||||||||||||||||||||||||||||||||||||||||||||||||
Sbjct  636  GAGAATGGGGGACCTCCACTTACTCCAAAACAGAAACGGGAAATGGCGAGAACAGCTAGG  695

Query  465  TCAGAAGTTTGAAGAGATAAGATGGCTAATTGAAGAGGTGAGACACAGATTAAGAACAAC  524
            ||||||||||||||||||||||||||||||||||||||||||||||||||||||||||||
Sbjct  696  TCAGAAGTTTGAAGAGATAAGATGGCTAATTGAAGAGGTGAGACACAGATTAAGAACAAC  755

Query  525  TGAAAATAGCTTTGAACAAATAACATTCATGCAAGCATTACAACTACTGTTTGAAGTGGA  584
            ||||||||||||||||||||||||||||||||||||||||||||||||||||||||||||
Sbjct  756  TGAAAATAGCTTTGAACAAATAACATTCATGCAAGCATTACAACTACTGTTTGAAGTGGA  815

Query  585  ACAGGAGATAAGAACTTTCTCATTTCAGCTTATTTAATGATAAAAAAC  632
            ||||||||||||||||||||||||||||||||||||||||||||||||
Sbjct  816  ACAGGAGATAAGAACTTTCTCATTTCAGCTTATTTAATGATAAAAAAC  863


Range 2: 4 to 316

Score:531 bits(287), Expect:1e-145, 
Identities:305/313(97%),  Gaps:3/313(0%), Strand: Plus/Plus

Query  1    ACAAAGACATAATGGATTCCAACACTGTGTCAAGTTTCCAGGTAGATTGCTTTCTTTGGC  60
            ||||||||||||||||||||||||||||||||||||||||||||||||||||||||||||
Sbjct  4    ACAAAGACATAATGGATTCCAACACTGTGTCAAGTTTCCAGGTAGATTGCTTTCTTTGGC  63

Query  61   ATATCCGGAAACAAGTTGTAGACCAAAAACTGAGTGATGCCCCATTCCTCGATCGGCTTC  120
            |||||||||||||||||||||||||||| |||||||||||||||||||||||||||||||
Sbjct  64   ATATCCGGAAACAAGTTGTAGACCAAAACCTGAGTGATGCCCCATTCCTCGATCGGCTTC  123

Query  121  GCCGAGATCAGAGGTCCCTAAGGGGAAGAGGCAATACTCTCGGTCTAGACATCAAAGCAG  180
            |||||||||||||||||||||||||||||||||||||||||||||||||||||||| |||
Sbjct  124  GCCGAGATCAGAGGTCCCTAAGGGGAAGAGGCAATACTCTCGGTCTAGACATCAAATCAG  183

Query  181  CCACCCATGTTGGAAAGCAAATTGTAGAAAAGATTCTGAAAGAAGAATCTGATGAGGCAC  240
            ||||||||| |||||||||||| ||||||||||||||||||| |||||||||||||||||
Sbjct  184  CCACCCATGCTGGAAAGCAAATCGTAGAAAAGATTCTGAAAGGAGAATCTGATGAGGCAC  243

Query  241  TTAAAATGACCATGGTCTCAACACCTGCTTCGCGATACATAACTGACATGACTATTGAGG  300
            ||||||||||||||||||||||||||||||||||||||||||||||||||||||||||||
Sbjct  244  TTAAAATGACCATGGTCTCAACACCTGCTTCGCGATACATAACTGACATGACTATTGAGG  303

Query  301  A-T-GTCAA-AAA  310
            | | ||||| |||
Sbjct  304  AATTGTCAAGAAA  316


>Influenza A virus (A/Pernambuco/9511/2018(H3N2)) segment 8 nuclear export protein (NEP) and nonstructural protein 1 (NS1) genes, complete cds
Sequence ID: MN787824.1 Length: 890
Range 1: 529 to 875

Score:636 bits(344), Expect:2e-177, 
Identities:347/348(99%),  Gaps:1/348(0%), Strand: Plus/Plus

Query  285  GACATGACTATTGAGGATGTCAAAAATGCAATTGGGGTCCTCATCGGAGGACTTGAATGG  344
            ||||| ||||||||||||||||||||||||||||||||||||||||||||||||||||||
Sbjct  529  GACAT-ACTATTGAGGATGTCAAAAATGCAATTGGGGTCCTCATCGGAGGACTTGAATGG  587

Query  345  AATGATAACACAGTTCGAGTCTCTAAAAATCTACAGAGATTCGCTTGGAGAAGCAGTAAT  404
            ||||||||||||||||||||||||||||||||||||||||||||||||||||||||||||
Sbjct  588  AATGATAACACAGTTCGAGTCTCTAAAAATCTACAGAGATTCGCTTGGAGAAGCAGTAAT  647

Query  405  GAGAATGGGGGACCTCCACTTACTCCAAAACAGAAACGGGAAATGGCGAGAACAGCTAGG  464
            ||||||||||||||||||||||||||||||||||||||||||||||||||||||||||||
Sbjct  648  GAGAATGGGGGACCTCCACTTACTCCAAAACAGAAACGGGAAATGGCGAGAACAGCTAGG  707

Query  465  TCAGAAGTTTGAAGAGATAAGATGGCTAATTGAAGAGGTGAGACACAGATTAAGAACAAC  524
            ||||||||||||||||||||||||||||||||||||||||||||||||||||||||||||
Sbjct  708  TCAGAAGTTTGAAGAGATAAGATGGCTAATTGAAGAGGTGAGACACAGATTAAGAACAAC  767

Query  525  TGAAAATAGCTTTGAACAAATAACATTCATGCAAGCATTACAACTACTGTTTGAAGTGGA  584
            ||||||||||||||||||||||||||||||||||||||||||||||||||||||||||||
Sbjct  768  TGAAAATAGCTTTGAACAAATAACATTCATGCAAGCATTACAACTACTGTTTGAAGTGGA  827

Query  585  ACAGGAGATAAGAACTTTCTCATTTCAGCTTATTTAATGATAAAAAAC  632
            ||||||||||||||||||||||||||||||||||||||||||||||||
Sbjct  828  ACAGGAGATAAGAACTTTCTCATTTCAGCTTATTTAATGATAAAAAAC  875


Range 2: 16 to 328

Score:547 bits(296), Expect:1e-150, 
Identities:308/313(98%),  Gaps:3/313(0%), Strand: Plus/Plus

Query  1    ACAAAGACATAATGGATTCCAACACTGTGTCAAGTTTCCAGGTAGATTGCTTTCTTTGGC  60
            ||||||||||||||||||||||||||||||||||||||||||||||||||||||||||||
Sbjct  16   ACAAAGACATAATGGATTCCAACACTGTGTCAAGTTTCCAGGTAGATTGCTTTCTTTGGC  75

Query  61   ATATCCGGAAACAAGTTGTAGACCAAAAACTGAGTGATGCCCCATTCCTCGATCGGCTTC  120
            ||||||||||||||||||||||||||||||||||||||||||||||||||||||||||||
Sbjct  76   ATATCCGGAAACAAGTTGTAGACCAAAAACTGAGTGATGCCCCATTCCTCGATCGGCTTC  135

Query  121  GCCGAGATCAGAGGTCCCTAAGGGGAAGAGGCAATACTCTCGGTCTAGACATCAAAGCAG  180
            |||||||||||||||||||||||||||||||||||||||||||||||||||||||| |||
Sbjct  136  GCCGAGATCAGAGGTCCCTAAGGGGAAGAGGCAATACTCTCGGTCTAGACATCAAATCAG  195

Query  181  CCACCCATGTTGGAAAGCAAATTGTAGAAAAGATTCTGAAAGAAGAATCTGATGAGGCAC  240
            |||||||||||||||||||||| |||||||||||||||||||||||||||||||||||||
Sbjct  196  CCACCCATGTTGGAAAGCAAATCGTAGAAAAGATTCTGAAAGAAGAATCTGATGAGGCAC  255

Query  241  TTAAAATGACCATGGTCTCAACACCTGCTTCGCGATACATAACTGACATGACTATTGAGG  300
            ||||||||||||||||||||||||||||||||||||||||||||||||||||||||||||
Sbjct  256  TTAAAATGACCATGGTCTCAACACCTGCTTCGCGATACATAACTGACATGACTATTGAGG  315

Query  301  A-T-GTCAA-AAA  310
            | | ||||| |||
Sbjct  316  AATTGTCAAGAAA  328


>Influenza A virus (A/Ohio/30/2019(H3N2)) segment 8 nuclear export protein (NEP) and nonstructural protein 1 (NS1) genes, complete cds
Sequence ID: MN755453.1 Length: 865
Range 1: 517 to 863

Score:636 bits(344), Expect:2e-177, 
Identities:347/348(99%),  Gaps:1/348(0%), Strand: Plus/Plus

Query  285  GACATGACTATTGAGGATGTCAAAAATGCAATTGGGGTCCTCATCGGAGGACTTGAATGG  344
            ||||| ||||||||||||||||||||||||||||||||||||||||||||||||||||||
Sbjct  517  GACAT-ACTATTGAGGATGTCAAAAATGCAATTGGGGTCCTCATCGGAGGACTTGAATGG  575

Query  345  AATGATAACACAGTTCGAGTCTCTAAAAATCTACAGAGATTCGCTTGGAGAAGCAGTAAT  404
            ||||||||||||||||||||||||||||||||||||||||||||||||||||||||||||
Sbjct  576  AATGATAACACAGTTCGAGTCTCTAAAAATCTACAGAGATTCGCTTGGAGAAGCAGTAAT  635

Query  405  GAGAATGGGGGACCTCCACTTACTCCAAAACAGAAACGGGAAATGGCGAGAACAGCTAGG  464
            ||||||||||||||||||||||||||||||||||||||||||||||||||||||||||||
Sbjct  636  GAGAATGGGGGACCTCCACTTACTCCAAAACAGAAACGGGAAATGGCGAGAACAGCTAGG  695

Query  465  TCAGAAGTTTGAAGAGATAAGATGGCTAATTGAAGAGGTGAGACACAGATTAAGAACAAC  524
            ||||||||||||||||||||||||||||||||||||||||||||||||||||||||||||
Sbjct  696  TCAGAAGTTTGAAGAGATAAGATGGCTAATTGAAGAGGTGAGACACAGATTAAGAACAAC  755

Query  525  TGAAAATAGCTTTGAACAAATAACATTCATGCAAGCATTACAACTACTGTTTGAAGTGGA  584
            ||||||||||||||||||||||||||||||||||||||||||||||||||||||||||||
Sbjct  756  TGAAAATAGCTTTGAACAAATAACATTCATGCAAGCATTACAACTACTGTTTGAAGTGGA  815

Query  585  ACAGGAGATAAGAACTTTCTCATTTCAGCTTATTTAATGATAAAAAAC  632
            ||||||||||||||||||||||||||||||||||||||||||||||||
Sbjct  816  ACAGGAGATAAGAACTTTCTCATTTCAGCTTATTTAATGATAAAAAAC  863


Range 2: 4 to 316

Score:520 bits(281), Expect:3e-142, 
Identities:303/313(97%),  Gaps:3/313(0%), Strand: Plus/Plus

Query  1    ACAAAGACATAATGGATTCCAACACTGTGTCAAGTTTCCAGGTAGATTGCTTTCTTTGGC  60
            ||||||||||||||||||||||||||||||||||||||||||||||||||||||||||||
Sbjct  4    ACAAAGACATAATGGATTCCAACACTGTGTCAAGTTTCCAGGTAGATTGCTTTCTTTGGC  63

Query  61   ATATCCGGAAACAAGTTGTAGACCAAAAACTGAGTGATGCCCCATTCCTCGATCGGCTTC  120
            || ||||||||||||||||||||||||| |||||||||||||||||||||||||||||||
Sbjct  64   ATGTCCGGAAACAAGTTGTAGACCAAAACCTGAGTGATGCCCCATTCCTCGATCGGCTTC  123

Query  121  GCCGAGATCAGAGGTCCCTAAGGGGAAGAGGCAATACTCTCGGTCTAGACATCAAAGCAG  180
            ||||||||||||||||||||||||||||| |||||||||||||||||||||||||| |||
Sbjct  124  GCCGAGATCAGAGGTCCCTAAGGGGAAGAAGCAATACTCTCGGTCTAGACATCAAATCAG  183

Query  181  CCACCCATGTTGGAAAGCAAATTGTAGAAAAGATTCTGAAAGAAGAATCTGATGAGGCAC  240
            ||||||||| |||||||||||| ||||||||||||||||||| |||||||||||||||||
Sbjct  184  CCACCCATGCTGGAAAGCAAATCGTAGAAAAGATTCTGAAAGGAGAATCTGATGAGGCAC  243

Query  241  TTAAAATGACCATGGTCTCAACACCTGCTTCGCGATACATAACTGACATGACTATTGAGG  300
            ||||||||||||||||||||||||||||||||||||||||||||||||||||||||||||
Sbjct  244  TTAAAATGACCATGGTCTCAACACCTGCTTCGCGATACATAACTGACATGACTATTGAGG  303

Query  301  A-T-GTCAA-AAA  310
            | | ||||| |||
Sbjct  304  AATTGTCAAGAAA  316


>Influenza A virus (A/Santiago/PUC-MVL_146/2018(H3N2)) segment 8 nuclear export protein (NEP) and nonstructural protein 1 (NS1) genes, complete cds
Sequence ID: MN055223.1 Length: 890
Range 1: 529 to 875

Score:636 bits(344), Expect:2e-177, 
Identities:347/348(99%),  Gaps:1/348(0%), Strand: Plus/Plus

Query  285  GACATGACTATTGAGGATGTCAAAAATGCAATTGGGGTCCTCATCGGAGGACTTGAATGG  344
            ||||| ||||||||||||||||||||||||||||||||||||||||||||||||||||||
Sbjct  529  GACAT-ACTATTGAGGATGTCAAAAATGCAATTGGGGTCCTCATCGGAGGACTTGAATGG  587

Query  345  AATGATAACACAGTTCGAGTCTCTAAAAATCTACAGAGATTCGCTTGGAGAAGCAGTAAT  404
            ||||||||||||||||||||||||||||||||||||||||||||||||||||||||||||
Sbjct  588  AATGATAACACAGTTCGAGTCTCTAAAAATCTACAGAGATTCGCTTGGAGAAGCAGTAAT  647

Query  405  GAGAATGGGGGACCTCCACTTACTCCAAAACAGAAACGGGAAATGGCGAGAACAGCTAGG  464
            ||||||||||||||||||||||||||||||||||||||||||||||||||||||||||||
Sbjct  648  GAGAATGGGGGACCTCCACTTACTCCAAAACAGAAACGGGAAATGGCGAGAACAGCTAGG  707

Query  465  TCAGAAGTTTGAAGAGATAAGATGGCTAATTGAAGAGGTGAGACACAGATTAAGAACAAC  524
            ||||||||||||||||||||||||||||||||||||||||||||||||||||||||||||
Sbjct  708  TCAGAAGTTTGAAGAGATAAGATGGCTAATTGAAGAGGTGAGACACAGATTAAGAACAAC  767

Query  525  TGAAAATAGCTTTGAACAAATAACATTCATGCAAGCATTACAACTACTGTTTGAAGTGGA  584
            ||||||||||||||||||||||||||||||||||||||||||||||||||||||||||||
Sbjct  768  TGAAAATAGCTTTGAACAAATAACATTCATGCAAGCATTACAACTACTGTTTGAAGTGGA  827

Query  585  ACAGGAGATAAGAACTTTCTCATTTCAGCTTATTTAATGATAAAAAAC  632
            ||||||||||||||||||||||||||||||||||||||||||||||||
Sbjct  828  ACAGGAGATAAGAACTTTCTCATTTCAGCTTATTTAATGATAAAAAAC  875


Range 2: 16 to 328

Score:536 bits(290), Expect:3e-147, 
Identities:306/313(98%),  Gaps:3/313(0%), Strand: Plus/Plus

Query  1    ACAAAGACATAATGGATTCCAACACTGTGTCAAGTTTCCAGGTAGATTGCTTTCTTTGGC  60
            ||||||||||||||||||||||||||||||||||||||||||||||||||||||||||||
Sbjct  16   ACAAAGACATAATGGATTCCAACACTGTGTCAAGTTTCCAGGTAGATTGCTTTCTTTGGC  75

Query  61   ATATCCGGAAACAAGTTGTAGACCAAAAACTGAGTGATGCCCCATTCCTCGATCGGCTTC  120
            |||||||||||||||| |||||||||||||||||||||||||||||||||||||||||||
Sbjct  76   ATATCCGGAAACAAGTCGTAGACCAAAAACTGAGTGATGCCCCATTCCTCGATCGGCTTC  135

Query  121  GCCGAGATCAGAGGTCCCTAAGGGGAAGAGGCAATACTCTCGGTCTAGACATCAAAGCAG  180
            |||||||||||||||||||||||||||||||||||||||||||||||||||||||| |||
Sbjct  136  GCCGAGATCAGAGGTCCCTAAGGGGAAGAGGCAATACTCTCGGTCTAGACATCAAATCAG  195

Query  181  CCACCCATGTTGGAAAGCAAATTGTAGAAAAGATTCTGAAAGAAGAATCTGATGAGGCAC  240
            |||||||||||||||||||||| ||||||||||||||||||| |||||||||||||||||
Sbjct  196  CCACCCATGTTGGAAAGCAAATCGTAGAAAAGATTCTGAAAGGAGAATCTGATGAGGCAC  255

Query  241  TTAAAATGACCATGGTCTCAACACCTGCTTCGCGATACATAACTGACATGACTATTGAGG  300
            ||||||||||||||||||||||||||||||||||||||||||||||||||||||||||||
Sbjct  256  TTAAAATGACCATGGTCTCAACACCTGCTTCGCGATACATAACTGACATGACTATTGAGG  315

Query  301  A-T-GTCAA-AAA  310
            | | ||||| |||
Sbjct  316  AATTGTCAAGAAA  328


>Influenza A virus (A/Osorno/PUC-MVL_COL015/2018(H3N2)) segment 8 nuclear export protein (NEP) and nonstructural protein 1 (NS1) genes, complete cds
Sequence ID: MN055130.1 Length: 890
Range 1: 529 to 875

Score:636 bits(344), Expect:2e-177, 
Identities:347/348(99%),  Gaps:1/348(0%), Strand: Plus/Plus

Query  285  GACATGACTATTGAGGATGTCAAAAATGCAATTGGGGTCCTCATCGGAGGACTTGAATGG  344
            ||||| ||||||||||||||||||||||||||||||||||||||||||||||||||||||
Sbjct  529  GACAT-ACTATTGAGGATGTCAAAAATGCAATTGGGGTCCTCATCGGAGGACTTGAATGG  587

Query  345  AATGATAACACAGTTCGAGTCTCTAAAAATCTACAGAGATTCGCTTGGAGAAGCAGTAAT  404
            ||||||||||||||||||||||||||||||||||||||||||||||||||||||||||||
Sbjct  588  AATGATAACACAGTTCGAGTCTCTAAAAATCTACAGAGATTCGCTTGGAGAAGCAGTAAT  647

Query  405  GAGAATGGGGGACCTCCACTTACTCCAAAACAGAAACGGGAAATGGCGAGAACAGCTAGG  464
            ||||||||||||||||||||||||||||||||||||||||||||||||||||||||||||
Sbjct  648  GAGAATGGGGGACCTCCACTTACTCCAAAACAGAAACGGGAAATGGCGAGAACAGCTAGG  707

Query  465  TCAGAAGTTTGAAGAGATAAGATGGCTAATTGAAGAGGTGAGACACAGATTAAGAACAAC  524
            ||||||||||||||||||||||||||||||||||||||||||||||||||||||||||||
Sbjct  708  TCAGAAGTTTGAAGAGATAAGATGGCTAATTGAAGAGGTGAGACACAGATTAAGAACAAC  767

Query  525  TGAAAATAGCTTTGAACAAATAACATTCATGCAAGCATTACAACTACTGTTTGAAGTGGA  584
            ||||||||||||||||||||||||||||||||||||||||||||||||||||||||||||
Sbjct  768  TGAAAATAGCTTTGAACAAATAACATTCATGCAAGCATTACAACTACTGTTTGAAGTGGA  827

Query  585  ACAGGAGATAAGAACTTTCTCATTTCAGCTTATTTAATGATAAAAAAC  632
            ||||||||||||||||||||||||||||||||||||||||||||||||
Sbjct  828  ACAGGAGATAAGAACTTTCTCATTTCAGCTTATTTAATGATAAAAAAC  875


Range 2: 16 to 328

Score:536 bits(290), Expect:3e-147, 
Identities:306/313(98%),  Gaps:3/313(0%), Strand: Plus/Plus

Query  1    ACAAAGACATAATGGATTCCAACACTGTGTCAAGTTTCCAGGTAGATTGCTTTCTTTGGC  60
            ||||||||||||||||||||||||||||||||||||||||||||||||||||||||||||
Sbjct  16   ACAAAGACATAATGGATTCCAACACTGTGTCAAGTTTCCAGGTAGATTGCTTTCTTTGGC  75

Query  61   ATATCCGGAAACAAGTTGTAGACCAAAAACTGAGTGATGCCCCATTCCTCGATCGGCTTC  120
            ||||||||||||||||||||||||||||||||||||||||||||||||||||||||||||
Sbjct  76   ATATCCGGAAACAAGTTGTAGACCAAAAACTGAGTGATGCCCCATTCCTCGATCGGCTTC  135

Query  121  GCCGAGATCAGAGGTCCCTAAGGGGAAGAGGCAATACTCTCGGTCTAGACATCAAAGCAG  180
            |||||||||||||||| ||||||||||||||||||||||||||||||||||||||| |||
Sbjct  136  GCCGAGATCAGAGGTCTCTAAGGGGAAGAGGCAATACTCTCGGTCTAGACATCAAATCAG  195

Query  181  CCACCCATGTTGGAAAGCAAATTGTAGAAAAGATTCTGAAAGAAGAATCTGATGAGGCAC  240
            |||||||||||||||||||||| ||||||||||||||||||| |||||||||||||||||
Sbjct  196  CCACCCATGTTGGAAAGCAAATCGTAGAAAAGATTCTGAAAGGAGAATCTGATGAGGCAC  255

Query  241  TTAAAATGACCATGGTCTCAACACCTGCTTCGCGATACATAACTGACATGACTATTGAGG  300
            ||||||||||||||||||||||||||||||||||||||||||||||||||||||||||||
Sbjct  256  TTAAAATGACCATGGTCTCAACACCTGCTTCGCGATACATAACTGACATGACTATTGAGG  315

Query  301  A-T-GTCAA-AAA  310
            | | ||||| |||
Sbjct  316  AATTGTCAAGAAA  328


>Influenza A virus (A/Osorno/PUC-MVL_COL122/2018(H3N2)) segment 8 nuclear export protein (NEP) and nonstructural protein 1 (NS1) genes, complete cds
Sequence ID: MN055084.1 Length: 890
Range 1: 529 to 875

Score:636 bits(344), Expect:2e-177, 
Identities:347/348(99%),  Gaps:1/348(0%), Strand: Plus/Plus

Query  285  GACATGACTATTGAGGATGTCAAAAATGCAATTGGGGTCCTCATCGGAGGACTTGAATGG  344
            ||||| ||||||||||||||||||||||||||||||||||||||||||||||||||||||
Sbjct  529  GACAT-ACTATTGAGGATGTCAAAAATGCAATTGGGGTCCTCATCGGAGGACTTGAATGG  587

Query  345  AATGATAACACAGTTCGAGTCTCTAAAAATCTACAGAGATTCGCTTGGAGAAGCAGTAAT  404
            ||||||||||||||||||||||||||||||||||||||||||||||||||||||||||||
Sbjct  588  AATGATAACACAGTTCGAGTCTCTAAAAATCTACAGAGATTCGCTTGGAGAAGCAGTAAT  647

Query  405  GAGAATGGGGGACCTCCACTTACTCCAAAACAGAAACGGGAAATGGCGAGAACAGCTAGG  464
            ||||||||||||||||||||||||||||||||||||||||||||||||||||||||||||
Sbjct  648  GAGAATGGGGGACCTCCACTTACTCCAAAACAGAAACGGGAAATGGCGAGAACAGCTAGG  707

Query  465  TCAGAAGTTTGAAGAGATAAGATGGCTAATTGAAGAGGTGAGACACAGATTAAGAACAAC  524
            ||||||||||||||||||||||||||||||||||||||||||||||||||||||||||||
Sbjct  708  TCAGAAGTTTGAAGAGATAAGATGGCTAATTGAAGAGGTGAGACACAGATTAAGAACAAC  767

Query  525  TGAAAATAGCTTTGAACAAATAACATTCATGCAAGCATTACAACTACTGTTTGAAGTGGA  584
            ||||||||||||||||||||||||||||||||||||||||||||||||||||||||||||
Sbjct  768  TGAAAATAGCTTTGAACAAATAACATTCATGCAAGCATTACAACTACTGTTTGAAGTGGA  827

Query  585  ACAGGAGATAAGAACTTTCTCATTTCAGCTTATTTAATGATAAAAAAC  632
            ||||||||||||||||||||||||||||||||||||||||||||||||
Sbjct  828  ACAGGAGATAAGAACTTTCTCATTTCAGCTTATTTAATGATAAAAAAC  875


Range 2: 16 to 328

Score:536 bits(290), Expect:3e-147, 
Identities:306/313(98%),  Gaps:3/313(0%), Strand: Plus/Plus

Query  1    ACAAAGACATAATGGATTCCAACACTGTGTCAAGTTTCCAGGTAGATTGCTTTCTTTGGC  60
            ||||||||||||||||||||||||||||||||||||||||||||||||||||||||||||
Sbjct  16   ACAAAGACATAATGGATTCCAACACTGTGTCAAGTTTCCAGGTAGATTGCTTTCTTTGGC  75

Query  61   ATATCCGGAAACAAGTTGTAGACCAAAAACTGAGTGATGCCCCATTCCTCGATCGGCTTC  120
            ||||||||||||||||||||||||||||||||||||||||||||||||||||||||||| 
Sbjct  76   ATATCCGGAAACAAGTTGTAGACCAAAAACTGAGTGATGCCCCATTCCTCGATCGGCTTA  135

Query  121  GCCGAGATCAGAGGTCCCTAAGGGGAAGAGGCAATACTCTCGGTCTAGACATCAAAGCAG  180
            |||||||||||||||||||||||||||||||||||||||||||||||||||||||| |||
Sbjct  136  GCCGAGATCAGAGGTCCCTAAGGGGAAGAGGCAATACTCTCGGTCTAGACATCAAATCAG  195

Query  181  CCACCCATGTTGGAAAGCAAATTGTAGAAAAGATTCTGAAAGAAGAATCTGATGAGGCAC  240
            |||||||||||||||||||||| ||||||||||||||||||| |||||||||||||||||
Sbjct  196  CCACCCATGTTGGAAAGCAAATCGTAGAAAAGATTCTGAAAGGAGAATCTGATGAGGCAC  255

Query  241  TTAAAATGACCATGGTCTCAACACCTGCTTCGCGATACATAACTGACATGACTATTGAGG  300
            ||||||||||||||||||||||||||||||||||||||||||||||||||||||||||||
Sbjct  256  TTAAAATGACCATGGTCTCAACACCTGCTTCGCGATACATAACTGACATGACTATTGAGG  315

Query  301  A-T-GTCAA-AAA  310
            | | ||||| |||
Sbjct  316  AATTGTCAAGAAA  328


>Influenza A virus (A/Santiago/PUC-MVL_186-2018/2018(H3N2)) segment 8 nuclear export protein (NEP) and nonstructural protein 1 (NS1) genes, complete cds
Sequence ID: MN055033.1 Length: 890
Range 1: 529 to 875

Score:636 bits(344), Expect:2e-177, 
Identities:347/348(99%),  Gaps:1/348(0%), Strand: Plus/Plus

Query  285  GACATGACTATTGAGGATGTCAAAAATGCAATTGGGGTCCTCATCGGAGGACTTGAATGG  344
            ||||| ||||||||||||||||||||||||||||||||||||||||||||||||||||||
Sbjct  529  GACAT-ACTATTGAGGATGTCAAAAATGCAATTGGGGTCCTCATCGGAGGACTTGAATGG  587

Query  345  AATGATAACACAGTTCGAGTCTCTAAAAATCTACAGAGATTCGCTTGGAGAAGCAGTAAT  404
            ||||||||||||||||||||||||||||||||||||||||||||||||||||||||||||
Sbjct  588  AATGATAACACAGTTCGAGTCTCTAAAAATCTACAGAGATTCGCTTGGAGAAGCAGTAAT  647

Query  405  GAGAATGGGGGACCTCCACTTACTCCAAAACAGAAACGGGAAATGGCGAGAACAGCTAGG  464
            ||||||||||||||||||||||||||||||||||||||||||||||||||||||||||||
Sbjct  648  GAGAATGGGGGACCTCCACTTACTCCAAAACAGAAACGGGAAATGGCGAGAACAGCTAGG  707

Query  465  TCAGAAGTTTGAAGAGATAAGATGGCTAATTGAAGAGGTGAGACACAGATTAAGAACAAC  524
            ||||||||||||||||||||||||||||||||||||||||||||||||||||||||||||
Sbjct  708  TCAGAAGTTTGAAGAGATAAGATGGCTAATTGAAGAGGTGAGACACAGATTAAGAACAAC  767

Query  525  TGAAAATAGCTTTGAACAAATAACATTCATGCAAGCATTACAACTACTGTTTGAAGTGGA  584
            ||||||||||||||||||||||||||||||||||||||||||||||||||||||||||||
Sbjct  768  TGAAAATAGCTTTGAACAAATAACATTCATGCAAGCATTACAACTACTGTTTGAAGTGGA  827

Query  585  ACAGGAGATAAGAACTTTCTCATTTCAGCTTATTTAATGATAAAAAAC  632
            ||||||||||||||||||||||||||||||||||||||||||||||||
Sbjct  828  ACAGGAGATAAGAACTTTCTCATTTCAGCTTATTTAATGATAAAAAAC  875


Range 2: 16 to 328

Score:547 bits(296), Expect:1e-150, 
Identities:308/313(98%),  Gaps:3/313(0%), Strand: Plus/Plus

Query  1    ACAAAGACATAATGGATTCCAACACTGTGTCAAGTTTCCAGGTAGATTGCTTTCTTTGGC  60
            ||||||||||||||||||||||||||||||||||||||||||||||||||||||||||||
Sbjct  16   ACAAAGACATAATGGATTCCAACACTGTGTCAAGTTTCCAGGTAGATTGCTTTCTTTGGC  75

Query  61   ATATCCGGAAACAAGTTGTAGACCAAAAACTGAGTGATGCCCCATTCCTCGATCGGCTTC  120
            ||||||||||||||||||||||||||||||||||||||||||||||||||||||||||||
Sbjct  76   ATATCCGGAAACAAGTTGTAGACCAAAAACTGAGTGATGCCCCATTCCTCGATCGGCTTC  135

Query  121  GCCGAGATCAGAGGTCCCTAAGGGGAAGAGGCAATACTCTCGGTCTAGACATCAAAGCAG  180
            |||||||||||||||||||||||||||||||||||||||||||||||||||||||| |||
Sbjct  136  GCCGAGATCAGAGGTCCCTAAGGGGAAGAGGCAATACTCTCGGTCTAGACATCAAATCAG  195

Query  181  CCACCCATGTTGGAAAGCAAATTGTAGAAAAGATTCTGAAAGAAGAATCTGATGAGGCAC  240
            |||||||||||||||||||||||||||||||||||||||||| |||||||||||||||||
Sbjct  196  CCACCCATGTTGGAAAGCAAATTGTAGAAAAGATTCTGAAAGGAGAATCTGATGAGGCAC  255

Query  241  TTAAAATGACCATGGTCTCAACACCTGCTTCGCGATACATAACTGACATGACTATTGAGG  300
            ||||||||||||||||||||||||||||||||||||||||||||||||||||||||||||
Sbjct  256  TTAAAATGACCATGGTCTCAACACCTGCTTCGCGATACATAACTGACATGACTATTGAGG  315

Query  301  A-T-GTCAA-AAA  310
            | | ||||| |||
Sbjct  316  AATTGTCAAGAAA  328


>Influenza A virus (A/Rio Negro/PUC-MVL_COL090/2018(H3N2)) segment 8 nuclear export protein (NEP) and nonstructural protein 1 (NS1) genes, complete cds
Sequence ID: MN054548.1 Length: 890
Range 1: 529 to 875

Score:636 bits(344), Expect:2e-177, 
Identities:347/348(99%),  Gaps:1/348(0%), Strand: Plus/Plus

Query  285  GACATGACTATTGAGGATGTCAAAAATGCAATTGGGGTCCTCATCGGAGGACTTGAATGG  344
            ||||| ||||||||||||||||||||||||||||||||||||||||||||||||||||||
Sbjct  529  GACAT-ACTATTGAGGATGTCAAAAATGCAATTGGGGTCCTCATCGGAGGACTTGAATGG  587

Query  345  AATGATAACACAGTTCGAGTCTCTAAAAATCTACAGAGATTCGCTTGGAGAAGCAGTAAT  404
            ||||||||||||||||||||||||||||||||||||||||||||||||||||||||||||
Sbjct  588  AATGATAACACAGTTCGAGTCTCTAAAAATCTACAGAGATTCGCTTGGAGAAGCAGTAAT  647

Query  405  GAGAATGGGGGACCTCCACTTACTCCAAAACAGAAACGGGAAATGGCGAGAACAGCTAGG  464
            ||||||||||||||||||||||||||||||||||||||||||||||||||||||||||||
Sbjct  648  GAGAATGGGGGACCTCCACTTACTCCAAAACAGAAACGGGAAATGGCGAGAACAGCTAGG  707

Query  465  TCAGAAGTTTGAAGAGATAAGATGGCTAATTGAAGAGGTGAGACACAGATTAAGAACAAC  524
            ||||||||||||||||||||||||||||||||||||||||||||||||||||||||||||
Sbjct  708  TCAGAAGTTTGAAGAGATAAGATGGCTAATTGAAGAGGTGAGACACAGATTAAGAACAAC  767

Query  525  TGAAAATAGCTTTGAACAAATAACATTCATGCAAGCATTACAACTACTGTTTGAAGTGGA  584
            ||||||||||||||||||||||||||||||||||||||||||||||||||||||||||||
Sbjct  768  TGAAAATAGCTTTGAACAAATAACATTCATGCAAGCATTACAACTACTGTTTGAAGTGGA  827

Query  585  ACAGGAGATAAGAACTTTCTCATTTCAGCTTATTTAATGATAAAAAAC  632
            ||||||||||||||||||||||||||||||||||||||||||||||||
Sbjct  828  ACAGGAGATAAGAACTTTCTCATTTCAGCTTATTTAATGATAAAAAAC  875


Range 2: 16 to 328

Score:542 bits(293), Expect:6e-149, 
Identities:307/313(98%),  Gaps:3/313(0%), Strand: Plus/Plus

Query  1    ACAAAGACATAATGGATTCCAACACTGTGTCAAGTTTCCAGGTAGATTGCTTTCTTTGGC  60
            ||||||||||||||||||||||||||||||||||||||||||||||||||||||||||||
Sbjct  16   ACAAAGACATAATGGATTCCAACACTGTGTCAAGTTTCCAGGTAGATTGCTTTCTTTGGC  75

Query  61   ATATCCGGAAACAAGTTGTAGACCAAAAACTGAGTGATGCCCCATTCCTCGATCGGCTTC  120
            ||||||||||||||||||||||||||||||||||||||||||||||||||||||||||||
Sbjct  76   ATATCCGGAAACAAGTTGTAGACCAAAAACTGAGTGATGCCCCATTCCTCGATCGGCTTC  135

Query  121  GCCGAGATCAGAGGTCCCTAAGGGGAAGAGGCAATACTCTCGGTCTAGACATCAAAGCAG  180
            |||||||||||||||||||||||||||||||||||||||||||||||||||||||| |||
Sbjct  136  GCCGAGATCAGAGGTCCCTAAGGGGAAGAGGCAATACTCTCGGTCTAGACATCAAATCAG  195

Query  181  CCACCCATGTTGGAAAGCAAATTGTAGAAAAGATTCTGAAAGAAGAATCTGATGAGGCAC  240
            |||||||||||||||||||||| ||||||||||||||||||| |||||||||||||||||
Sbjct  196  CCACCCATGTTGGAAAGCAAATCGTAGAAAAGATTCTGAAAGGAGAATCTGATGAGGCAC  255

Query  241  TTAAAATGACCATGGTCTCAACACCTGCTTCGCGATACATAACTGACATGACTATTGAGG  300
            ||||||||||||||||||||||||||||||||||||||||||||||||||||||||||||
Sbjct  256  TTAAAATGACCATGGTCTCAACACCTGCTTCGCGATACATAACTGACATGACTATTGAGG  315

Query  301  A-T-GTCAA-AAA  310
            | | ||||| |||
Sbjct  316  AATTGTCAAGAAA  328


>Influenza A virus (A/Santiago/PUC-MVL_UNK005-2018/2018(H3N2)) segment 8 nuclear export protein (NEP) and nonstructural protein 1 (NS1) genes, complete cds
Sequence ID: MN054353.1 Length: 890
Range 1: 529 to 875

Score:636 bits(344), Expect:2e-177, 
Identities:347/348(99%),  Gaps:1/348(0%), Strand: Plus/Plus

Query  285  GACATGACTATTGAGGATGTCAAAAATGCAATTGGGGTCCTCATCGGAGGACTTGAATGG  344
            ||||| ||||||||||||||||||||||||||||||||||||||||||||||||||||||
Sbjct  529  GACAT-ACTATTGAGGATGTCAAAAATGCAATTGGGGTCCTCATCGGAGGACTTGAATGG  587

Query  345  AATGATAACACAGTTCGAGTCTCTAAAAATCTACAGAGATTCGCTTGGAGAAGCAGTAAT  404
            ||||||||||||||||||||||||||||||||||||||||||||||||||||||||||||
Sbjct  588  AATGATAACACAGTTCGAGTCTCTAAAAATCTACAGAGATTCGCTTGGAGAAGCAGTAAT  647

Query  405  GAGAATGGGGGACCTCCACTTACTCCAAAACAGAAACGGGAAATGGCGAGAACAGCTAGG  464
            ||||||||||||||||||||||||||||||||||||||||||||||||||||||||||||
Sbjct  648  GAGAATGGGGGACCTCCACTTACTCCAAAACAGAAACGGGAAATGGCGAGAACAGCTAGG  707

Query  465  TCAGAAGTTTGAAGAGATAAGATGGCTAATTGAAGAGGTGAGACACAGATTAAGAACAAC  524
            ||||||||||||||||||||||||||||||||||||||||||||||||||||||||||||
Sbjct  708  TCAGAAGTTTGAAGAGATAAGATGGCTAATTGAAGAGGTGAGACACAGATTAAGAACAAC  767

Query  525  TGAAAATAGCTTTGAACAAATAACATTCATGCAAGCATTACAACTACTGTTTGAAGTGGA  584
            ||||||||||||||||||||||||||||||||||||||||||||||||||||||||||||
Sbjct  768  TGAAAATAGCTTTGAACAAATAACATTCATGCAAGCATTACAACTACTGTTTGAAGTGGA  827

Query  585  ACAGGAGATAAGAACTTTCTCATTTCAGCTTATTTAATGATAAAAAAC  632
            ||||||||||||||||||||||||||||||||||||||||||||||||
Sbjct  828  ACAGGAGATAAGAACTTTCTCATTTCAGCTTATTTAATGATAAAAAAC  875


Range 2: 16 to 328

Score:536 bits(290), Expect:3e-147, 
Identities:306/313(98%),  Gaps:3/313(0%), Strand: Plus/Plus

Query  1    ACAAAGACATAATGGATTCCAACACTGTGTCAAGTTTCCAGGTAGATTGCTTTCTTTGGC  60
            |||||||||||||||||||||||||||||||||| |||||||||||||||||||||||||
Sbjct  16   ACAAAGACATAATGGATTCCAACACTGTGTCAAGCTTCCAGGTAGATTGCTTTCTTTGGC  75

Query  61   ATATCCGGAAACAAGTTGTAGACCAAAAACTGAGTGATGCCCCATTCCTCGATCGGCTTC  120
            ||||||||||||||||||||||||||||||||||||||||||||||||||||||||||||
Sbjct  76   ATATCCGGAAACAAGTTGTAGACCAAAAACTGAGTGATGCCCCATTCCTCGATCGGCTTC  135

Query  121  GCCGAGATCAGAGGTCCCTAAGGGGAAGAGGCAATACTCTCGGTCTAGACATCAAAGCAG  180
            |||||||||||||||||||||||||||||||||||||||||||||||||||||||| |||
Sbjct  136  GCCGAGATCAGAGGTCCCTAAGGGGAAGAGGCAATACTCTCGGTCTAGACATCAAATCAG  195

Query  181  CCACCCATGTTGGAAAGCAAATTGTAGAAAAGATTCTGAAAGAAGAATCTGATGAGGCAC  240
            |||||||||||||||||||||| ||||||||||||||||||| |||||||||||||||||
Sbjct  196  CCACCCATGTTGGAAAGCAAATCGTAGAAAAGATTCTGAAAGGAGAATCTGATGAGGCAC  255

Query  241  TTAAAATGACCATGGTCTCAACACCTGCTTCGCGATACATAACTGACATGACTATTGAGG  300
            ||||||||||||||||||||||||||||||||||||||||||||||||||||||||||||
Sbjct  256  TTAAAATGACCATGGTCTCAACACCTGCTTCGCGATACATAACTGACATGACTATTGAGG  315

Query  301  A-T-GTCAA-AAA  310
            | | ||||| |||
Sbjct  316  AATTGTCAAGAAA  328


>Influenza A virus (A/Puerto Montt/PUC-MVL_COL057/2018(H3N2)) segment 8 nuclear export protein (NEP) and nonstructural protein 1 (NS1) genes, complete cds
Sequence ID: MN054166.1 Length: 890
Range 1: 529 to 875

Score:636 bits(344), Expect:2e-177, 
Identities:347/348(99%),  Gaps:1/348(0%), Strand: Plus/Plus

Query  285  GACATGACTATTGAGGATGTCAAAAATGCAATTGGGGTCCTCATCGGAGGACTTGAATGG  344
            ||||| ||||||||||||||||||||||||||||||||||||||||||||||||||||||
Sbjct  529  GACAT-ACTATTGAGGATGTCAAAAATGCAATTGGGGTCCTCATCGGAGGACTTGAATGG  587

Query  345  AATGATAACACAGTTCGAGTCTCTAAAAATCTACAGAGATTCGCTTGGAGAAGCAGTAAT  404
            ||||||||||||||||||||||||||||||||||||||||||||||||||||||||||||
Sbjct  588  AATGATAACACAGTTCGAGTCTCTAAAAATCTACAGAGATTCGCTTGGAGAAGCAGTAAT  647

Query  405  GAGAATGGGGGACCTCCACTTACTCCAAAACAGAAACGGGAAATGGCGAGAACAGCTAGG  464
            ||||||||||||||||||||||||||||||||||||||||||||||||||||||||||||
Sbjct  648  GAGAATGGGGGACCTCCACTTACTCCAAAACAGAAACGGGAAATGGCGAGAACAGCTAGG  707

Query  465  TCAGAAGTTTGAAGAGATAAGATGGCTAATTGAAGAGGTGAGACACAGATTAAGAACAAC  524
            ||||||||||||||||||||||||||||||||||||||||||||||||||||||||||||
Sbjct  708  TCAGAAGTTTGAAGAGATAAGATGGCTAATTGAAGAGGTGAGACACAGATTAAGAACAAC  767

Query  525  TGAAAATAGCTTTGAACAAATAACATTCATGCAAGCATTACAACTACTGTTTGAAGTGGA  584
            ||||||||||||||||||||||||||||||||||||||||||||||||||||||||||||
Sbjct  768  TGAAAATAGCTTTGAACAAATAACATTCATGCAAGCATTACAACTACTGTTTGAAGTGGA  827

Query  585  ACAGGAGATAAGAACTTTCTCATTTCAGCTTATTTAATGATAAAAAAC  632
            ||||||||||||||||||||||||||||||||||||||||||||||||
Sbjct  828  ACAGGAGATAAGAACTTTCTCATTTCAGCTTATTTAATGATAAAAAAC  875


Range 2: 16 to 328

Score:531 bits(287), Expect:1e-145, 
Identities:305/313(97%),  Gaps:3/313(0%), Strand: Plus/Plus

Query  1    ACAAAGACATAATGGATTCCAACACTGTGTCAAGTTTCCAGGTAGATTGCTTTCTTTGGC  60
            ||||||||||||||||||||||||||||||||||||||||||||||||||||||||||||
Sbjct  16   ACAAAGACATAATGGATTCCAACACTGTGTCAAGTTTCCAGGTAGATTGCTTTCTTTGGC  75

Query  61   ATATCCGGAAACAAGTTGTAGACCAAAAACTGAGTGATGCCCCATTCCTCGATCGGCTTC  120
            |||||||||||||||||||| |||||||||||||||||||||||||||||||||||||||
Sbjct  76   ATATCCGGAAACAAGTTGTAAACCAAAAACTGAGTGATGCCCCATTCCTCGATCGGCTTC  135

Query  121  GCCGAGATCAGAGGTCCCTAAGGGGAAGAGGCAATACTCTCGGTCTAGACATCAAAGCAG  180
            |||| ||||||||||||||||||||||||||||||||||||||||||||||||||| |||
Sbjct  136  GCCGGGATCAGAGGTCCCTAAGGGGAAGAGGCAATACTCTCGGTCTAGACATCAAATCAG  195

Query  181  CCACCCATGTTGGAAAGCAAATTGTAGAAAAGATTCTGAAAGAAGAATCTGATGAGGCAC  240
            |||||||||||||||||||||| ||||||||||||||||||| |||||||||||||||||
Sbjct  196  CCACCCATGTTGGAAAGCAAATCGTAGAAAAGATTCTGAAAGGAGAATCTGATGAGGCAC  255

Query  241  TTAAAATGACCATGGTCTCAACACCTGCTTCGCGATACATAACTGACATGACTATTGAGG  300
            ||||||||||||||||||||||||||||||||||||||||||||||||||||||||||||
Sbjct  256  TTAAAATGACCATGGTCTCAACACCTGCTTCGCGATACATAACTGACATGACTATTGAGG  315

Query  301  A-T-GTCAA-AAA  310
            | | ||||| |||
Sbjct  316  AATTGTCAAGAAA  328


>Influenza A virus (A/South Africa/K158-002-048/2017) segment 8 nuclear export protein (NEP) and nonstructural protein 1 (NS1) genes, complete cds
Sequence ID: MN716179.1 Length: 865
Range 1: 517 to 863

Score:636 bits(344), Expect:2e-177, 
Identities:347/348(99%),  Gaps:1/348(0%), Strand: Plus/Plus

Query  285  GACATGACTATTGAGGATGTCAAAAATGCAATTGGGGTCCTCATCGGAGGACTTGAATGG  344
            ||||| ||||||||||||||||||||||||||||||||||||||||||||||||||||||
Sbjct  517  GACAT-ACTATTGAGGATGTCAAAAATGCAATTGGGGTCCTCATCGGAGGACTTGAATGG  575

Query  345  AATGATAACACAGTTCGAGTCTCTAAAAATCTACAGAGATTCGCTTGGAGAAGCAGTAAT  404
            ||||||||||||||||||||||||||||||||||||||||||||||||||||||||||||
Sbjct  576  AATGATAACACAGTTCGAGTCTCTAAAAATCTACAGAGATTCGCTTGGAGAAGCAGTAAT  635

Query  405  GAGAATGGGGGACCTCCACTTACTCCAAAACAGAAACGGGAAATGGCGAGAACAGCTAGG  464
            ||||||||||||||||||||||||||||||||||||||||||||||||||||||||||||
Sbjct  636  GAGAATGGGGGACCTCCACTTACTCCAAAACAGAAACGGGAAATGGCGAGAACAGCTAGG  695

Query  465  TCAGAAGTTTGAAGAGATAAGATGGCTAATTGAAGAGGTGAGACACAGATTAAGAACAAC  524
            ||||||||||||||||||||||||||||||||||||||||||||||||||||||||||||
Sbjct  696  TCAGAAGTTTGAAGAGATAAGATGGCTAATTGAAGAGGTGAGACACAGATTAAGAACAAC  755

Query  525  TGAAAATAGCTTTGAACAAATAACATTCATGCAAGCATTACAACTACTGTTTGAAGTGGA  584
            ||||||||||||||||||||||||||||||||||||||||||||||||||||||||||||
Sbjct  756  TGAAAATAGCTTTGAACAAATAACATTCATGCAAGCATTACAACTACTGTTTGAAGTGGA  815

Query  585  ACAGGAGATAAGAACTTTCTCATTTCAGCTTATTTAATGATAAAAAAC  632
            ||||||||||||||||||||||||||||||||||||||||||||||||
Sbjct  816  ACAGGAGATAAGAACTTTCTCATTTCAGCTTATTTAATGATAAAAAAC  863


Range 2: 4 to 304

Score:551 bits(298), Expect:9e-152, 
Identities:300/301(99%),  Gaps:0/301(0%), Strand: Plus/Plus

Query  1    ACAAAGACATAATGGATTCCAACACTGTGTCAAGTTTCCAGGTAGATTGCTTTCTTTGGC  60
            ||||||||||||||||||||||||||||||||||||||||||||||||||||||||||||
Sbjct  4    ACAAAGACATAATGGATTCCAACACTGTGTCAAGTTTCCAGGTAGATTGCTTTCTTTGGC  63

Query  61   ATATCCGGAAACAAGTTGTAGACCAAAAACTGAGTGATGCCCCATTCCTCGATCGGCTTC  120
            ||||||||||||||||||||||||||||||||||||||||||||||||||||||||||||
Sbjct  64   ATATCCGGAAACAAGTTGTAGACCAAAAACTGAGTGATGCCCCATTCCTCGATCGGCTTC  123

Query  121  GCCGAGATCAGAGGTCCCTAAGGGGAAGAGGCAATACTCTCGGTCTAGACATCAAAGCAG  180
            ||||||||||||||||||||||||||||||||||||||||||||||||||||||| ||||
Sbjct  124  GCCGAGATCAGAGGTCCCTAAGGGGAAGAGGCAATACTCTCGGTCTAGACATCAAGGCAG  183

Query  181  CCACCCATGTTGGAAAGCAAATTGTAGAAAAGATTCTGAAAGAAGAATCTGATGAGGCAC  240
            ||||||||||||||||||||||||||||||||||||||||||||||||||||||||||||
Sbjct  184  CCACCCATGTTGGAAAGCAAATTGTAGAAAAGATTCTGAAAGAAGAATCTGATGAGGCAC  243

Query  241  TTAAAATGACCATGGTCTCAACACCTGCTTCGCGATACATAACTGACATGACTATTGAGG  300
            ||||||||||||||||||||||||||||||||||||||||||||||||||||||||||||
Sbjct  244  TTAAAATGACCATGGTCTCAACACCTGCTTCGCGATACATAACTGACATGACTATTGAGG  303

Query  301  A  301
            |
Sbjct  304  A  304


>Influenza A virus (A/South Africa/A113-014-063/2017) segment 8 nuclear export protein (NEP) and nonstructural protein 1 (NS1) genes, complete cds
Sequence ID: MN715942.1 Length: 865
>Influenza A virus (A/South Africa/A146-008-062/2017) segment 8 nuclear export protein (NEP) and nonstructural protein 1 (NS1) genes, complete cds
Sequence ID: MN715956.1 Length: 865
>Influenza A virus (A/South Africa/A118-003-060/2017) segment 8 nuclear export protein (NEP) and nonstructural protein 1 (NS1) genes, complete cds
Sequence ID: MN716595.1 Length: 865 
Range 1: 517 to 863

Score:636 bits(344), Expect:2e-177, 
Identities:347/348(99%),  Gaps:1/348(0%), Strand: Plus/Plus

Query  285  GACATGACTATTGAGGATGTCAAAAATGCAATTGGGGTCCTCATCGGAGGACTTGAATGG  344
            ||||| ||||||||||||||||||||||||||||||||||||||||||||||||||||||
Sbjct  517  GACAT-ACTATTGAGGATGTCAAAAATGCAATTGGGGTCCTCATCGGAGGACTTGAATGG  575

Query  345  AATGATAACACAGTTCGAGTCTCTAAAAATCTACAGAGATTCGCTTGGAGAAGCAGTAAT  404
            ||||||||||||||||||||||||||||||||||||||||||||||||||||||||||||
Sbjct  576  AATGATAACACAGTTCGAGTCTCTAAAAATCTACAGAGATTCGCTTGGAGAAGCAGTAAT  635

Query  405  GAGAATGGGGGACCTCCACTTACTCCAAAACAGAAACGGGAAATGGCGAGAACAGCTAGG  464
            ||||||||||||||||||||||||||||||||||||||||||||||||||||||||||||
Sbjct  636  GAGAATGGGGGACCTCCACTTACTCCAAAACAGAAACGGGAAATGGCGAGAACAGCTAGG  695

Query  465  TCAGAAGTTTGAAGAGATAAGATGGCTAATTGAAGAGGTGAGACACAGATTAAGAACAAC  524
            ||||||||||||||||||||||||||||||||||||||||||||||||||||||||||||
Sbjct  696  TCAGAAGTTTGAAGAGATAAGATGGCTAATTGAAGAGGTGAGACACAGATTAAGAACAAC  755

Query  525  TGAAAATAGCTTTGAACAAATAACATTCATGCAAGCATTACAACTACTGTTTGAAGTGGA  584
            ||||||||||||||||||||||||||||||||||||||||||||||||||||||||||||
Sbjct  756  TGAAAATAGCTTTGAACAAATAACATTCATGCAAGCATTACAACTACTGTTTGAAGTGGA  815

Query  585  ACAGGAGATAAGAACTTTCTCATTTCAGCTTATTTAATGATAAAAAAC  632
            ||||||||||||||||||||||||||||||||||||||||||||||||
Sbjct  816  ACAGGAGATAAGAACTTTCTCATTTCAGCTTATTTAATGATAAAAAAC  863


Range 2: 4 to 316

Score:531 bits(287), Expect:1e-145, 
Identities:305/313(97%),  Gaps:3/313(0%), Strand: Plus/Plus

Query  1    ACAAAGACATAATGGATTCCAACACTGTGTCAAGTTTCCAGGTAGATTGCTTTCTTTGGC  60
            ||||||||||||||||||||||||||||||||||||||||||||||||||||||||||||
Sbjct  4    ACAAAGACATAATGGATTCCAACACTGTGTCAAGTTTCCAGGTAGATTGCTTTCTTTGGC  63

Query  61   ATATCCGGAAACAAGTTGTAGACCAAAAACTGAGTGATGCCCCATTCCTCGATCGGCTTC  120
            ||||||||||||||||||||||||||||||||||||||||||||||||||||||||||||
Sbjct  64   ATATCCGGAAACAAGTTGTAGACCAAAAACTGAGTGATGCCCCATTCCTCGATCGGCTTC  123

Query  121  GCCGAGATCAGAGGTCCCTAAGGGGAAGAGGCAATACTCTCGGTCTAGACATCAAAGCAG  180
            |||||||||||||||||||||||||||| || |||||||||||||||||||||||| |||
Sbjct  124  GCCGAGATCAGAGGTCCCTAAGGGGAAGGGGAAATACTCTCGGTCTAGACATCAAATCAG  183

Query  181  CCACCCATGTTGGAAAGCAAATTGTAGAAAAGATTCTGAAAGAAGAATCTGATGAGGCAC  240
            |||||||||||||||||||||| ||||||||||||||||||| |||||||||||||||||
Sbjct  184  CCACCCATGTTGGAAAGCAAATCGTAGAAAAGATTCTGAAAGGAGAATCTGATGAGGCAC  243

Query  241  TTAAAATGACCATGGTCTCAACACCTGCTTCGCGATACATAACTGACATGACTATTGAGG  300
            ||||||||||||||||||||||||||||||||||||||||||||||||||||||||||||
Sbjct  244  TTAAAATGACCATGGTCTCAACACCTGCTTCGCGATACATAACTGACATGACTATTGAGG  303

Query  301  A-T-GTCAA-AAA  310
            | | ||||| |||
Sbjct  304  AATTGTCAAGAAA  316


>Influenza A virus (A/Singapore/G2-51.1/2014(H3N2)) segment 8 nuclear export protein (NEP) and nonstructural protein 1 (NS1) genes, complete cds
Sequence ID: MN394177.1 Length: 890
Range 1: 529 to 875

Score:636 bits(344), Expect:2e-177, 
Identities:347/348(99%),  Gaps:1/348(0%), Strand: Plus/Plus

Query  285  GACATGACTATTGAGGATGTCAAAAATGCAATTGGGGTCCTCATCGGAGGACTTGAATGG  344
            ||||| ||||||||||||||||||||||||||||||||||||||||||||||||||||||
Sbjct  529  GACAT-ACTATTGAGGATGTCAAAAATGCAATTGGGGTCCTCATCGGAGGACTTGAATGG  587

Query  345  AATGATAACACAGTTCGAGTCTCTAAAAATCTACAGAGATTCGCTTGGAGAAGCAGTAAT  404
            ||||||||||||||||||||||||||||||||||||||||||||||||||||||||||||
Sbjct  588  AATGATAACACAGTTCGAGTCTCTAAAAATCTACAGAGATTCGCTTGGAGAAGCAGTAAT  647

Query  405  GAGAATGGGGGACCTCCACTTACTCCAAAACAGAAACGGGAAATGGCGAGAACAGCTAGG  464
            ||||||||||||||||||||||||||||||||||||||||||||||||||||||||||||
Sbjct  648  GAGAATGGGGGACCTCCACTTACTCCAAAACAGAAACGGGAAATGGCGAGAACAGCTAGG  707

Query  465  TCAGAAGTTTGAAGAGATAAGATGGCTAATTGAAGAGGTGAGACACAGATTAAGAACAAC  524
            ||||||||||||||||||||||||||||||||||||||||||||||||||||||||||||
Sbjct  708  TCAGAAGTTTGAAGAGATAAGATGGCTAATTGAAGAGGTGAGACACAGATTAAGAACAAC  767

Query  525  TGAAAATAGCTTTGAACAAATAACATTCATGCAAGCATTACAACTACTGTTTGAAGTGGA  584
            ||||||||||||||||||||||||||||||||||||||||||||||||||||||||||||
Sbjct  768  TGAAAATAGCTTTGAACAAATAACATTCATGCAAGCATTACAACTACTGTTTGAAGTGGA  827

Query  585  ACAGGAGATAAGAACTTTCTCATTTCAGCTTATTTAATGATAAAAAAC  632
            ||||||||||||||||||||||||||||||||||||||||||||||||
Sbjct  828  ACAGGAGATAAGAACTTTCTCATTTCAGCTTATTTAATGATAAAAAAC  875


Range 2: 16 to 328

Score:553 bits(299), Expect:3e-152, 
Identities:309/313(99%),  Gaps:3/313(0%), Strand: Plus/Plus

Query  1    ACAAAGACATAATGGATTCCAACACTGTGTCAAGTTTCCAGGTAGATTGCTTTCTTTGGC  60
            ||||||||||||||||||||||||||||||||||||||||||||||||||||||||||||
Sbjct  16   ACAAAGACATAATGGATTCCAACACTGTGTCAAGTTTCCAGGTAGATTGCTTTCTTTGGC  75

Query  61   ATATCCGGAAACAAGTTGTAGACCAAAAACTGAGTGATGCCCCATTCCTCGATCGGCTTC  120
            ||||||||||||||||||||||||||||||||||||||||||||||||||||||||||||
Sbjct  76   ATATCCGGAAACAAGTTGTAGACCAAAAACTGAGTGATGCCCCATTCCTCGATCGGCTTC  135

Query  121  GCCGAGATCAGAGGTCCCTAAGGGGAAGAGGCAATACTCTCGGTCTAGACATCAAAGCAG  180
            ||||||||||||||||||||||||||||||||||||||||||||||||||||||||||||
Sbjct  136  GCCGAGATCAGAGGTCCCTAAGGGGAAGAGGCAATACTCTCGGTCTAGACATCAAAGCAG  195

Query  181  CCACCCATGTTGGAAAGCAAATTGTAGAAAAGATTCTGAAAGAAGAATCTGATGAGGCAC  240
            |||||||||||||||||||||| |||||||||||||||||||||||||||||||||||||
Sbjct  196  CCACCCATGTTGGAAAGCAAATCGTAGAAAAGATTCTGAAAGAAGAATCTGATGAGGCAC  255

Query  241  TTAAAATGACCATGGTCTCAACACCTGCTTCGCGATACATAACTGACATGACTATTGAGG  300
            ||||||||||||||||||||||||||||||||||||||||||||||||||||||||||||
Sbjct  256  TTAAAATGACCATGGTCTCAACACCTGCTTCGCGATACATAACTGACATGACTATTGAGG  315

Query  301  A-T-GTCAA-AAA  310
            | | ||||| |||
Sbjct  316  AATTGTCAAGAAA  328


>Influenza A virus (A/Minnesota/44/2019(H3N2)) segment 8 nuclear export protein (NEP) and nonstructural protein 1 (NS1) genes, complete cds
Sequence ID: MN319226.1 Length: 865
>Influenza A virus (A/Minnesota/44/2019(H3N2)) segment 8 nuclear export protein (NEP) and nonstructural protein 1 (NS1) genes, complete cds
Sequence ID: MN424124.1 Length: 865 
Range 1: 517 to 863

Score:636 bits(344), Expect:2e-177, 
Identities:347/348(99%),  Gaps:1/348(0%), Strand: Plus/Plus

Query  285  GACATGACTATTGAGGATGTCAAAAATGCAATTGGGGTCCTCATCGGAGGACTTGAATGG  344
            ||||| ||||||||||||||||||||||||||||||||||||||||||||||||||||||
Sbjct  517  GACAT-ACTATTGAGGATGTCAAAAATGCAATTGGGGTCCTCATCGGAGGACTTGAATGG  575

Query  345  AATGATAACACAGTTCGAGTCTCTAAAAATCTACAGAGATTCGCTTGGAGAAGCAGTAAT  404
            ||||||||||||||||||||||||||||||||||||||||||||||||||||||||||||
Sbjct  576  AATGATAACACAGTTCGAGTCTCTAAAAATCTACAGAGATTCGCTTGGAGAAGCAGTAAT  635

Query  405  GAGAATGGGGGACCTCCACTTACTCCAAAACAGAAACGGGAAATGGCGAGAACAGCTAGG  464
            ||||||||||||||||||||||||||||||||||||||||||||||||||||||||||||
Sbjct  636  GAGAATGGGGGACCTCCACTTACTCCAAAACAGAAACGGGAAATGGCGAGAACAGCTAGG  695

Query  465  TCAGAAGTTTGAAGAGATAAGATGGCTAATTGAAGAGGTGAGACACAGATTAAGAACAAC  524
            ||||||||||||||||||||||||||||||||||||||||||||||||||||||||||||
Sbjct  696  TCAGAAGTTTGAAGAGATAAGATGGCTAATTGAAGAGGTGAGACACAGATTAAGAACAAC  755

Query  525  TGAAAATAGCTTTGAACAAATAACATTCATGCAAGCATTACAACTACTGTTTGAAGTGGA  584
            ||||||||||||||||||||||||||||||||||||||||||||||||||||||||||||
Sbjct  756  TGAAAATAGCTTTGAACAAATAACATTCATGCAAGCATTACAACTACTGTTTGAAGTGGA  815

Query  585  ACAGGAGATAAGAACTTTCTCATTTCAGCTTATTTAATGATAAAAAAC  632
            ||||||||||||||||||||||||||||||||||||||||||||||||
Sbjct  816  ACAGGAGATAAGAACTTTCTCATTTCAGCTTATTTAATGATAAAAAAC  863


Range 2: 4 to 316

Score:531 bits(287), Expect:1e-145, 
Identities:305/313(97%),  Gaps:3/313(0%), Strand: Plus/Plus

Query  1    ACAAAGACATAATGGATTCCAACACTGTGTCAAGTTTCCAGGTAGATTGCTTTCTTTGGC  60
            ||||||||||||||||||||||||||||||||||||||||||||||||||||||||||||
Sbjct  4    ACAAAGACATAATGGATTCCAACACTGTGTCAAGTTTCCAGGTAGATTGCTTTCTTTGGC  63

Query  61   ATATCCGGAAACAAGTTGTAGACCAAAAACTGAGTGATGCCCCATTCCTCGATCGGCTTC  120
            |||||||||||||||||||||||||||| |||||||||||||||||||||||||||||||
Sbjct  64   ATATCCGGAAACAAGTTGTAGACCAAAACCTGAGTGATGCCCCATTCCTCGATCGGCTTC  123

Query  121  GCCGAGATCAGAGGTCCCTAAGGGGAAGAGGCAATACTCTCGGTCTAGACATCAAAGCAG  180
            |||||||||||||||||||||||||||||||||||||||||||||||||||||||| |||
Sbjct  124  GCCGAGATCAGAGGTCCCTAAGGGGAAGAGGCAATACTCTCGGTCTAGACATCAAATCAG  183

Query  181  CCACCCATGTTGGAAAGCAAATTGTAGAAAAGATTCTGAAAGAAGAATCTGATGAGGCAC  240
            ||||||||| |||||||||||| ||||||||||||||||||| |||||||||||||||||
Sbjct  184  CCACCCATGCTGGAAAGCAAATCGTAGAAAAGATTCTGAAAGGAGAATCTGATGAGGCAC  243

Query  241  TTAAAATGACCATGGTCTCAACACCTGCTTCGCGATACATAACTGACATGACTATTGAGG  300
            ||||||||||||||||||||||||||||||||||||||||||||||||||||||||||||
Sbjct  244  TTAAAATGACCATGGTCTCAACACCTGCTTCGCGATACATAACTGACATGACTATTGAGG  303

Query  301  A-T-GTCAA-AAA  310
            | | ||||| |||
Sbjct  304  AATTGTCAAGAAA  316


>Influenza A virus (A/MUWRP-Uganda/707/2017(H3N2)) segment 8 nuclear export protein (NEP) and nonstructural protein 1 (NS1) genes, complete cds
Sequence ID: MN250850.1 Length: 890
>Influenza A virus (A/MUWRP-Uganda/708/2017(H3N2)) segment 8 nuclear export protein (NEP) and nonstructural protein 1 (NS1) genes, complete cds
Sequence ID: MN250861.1 Length: 890 
Range 1: 529 to 875

Score:636 bits(344), Expect:2e-177, 
Identities:347/348(99%),  Gaps:1/348(0%), Strand: Plus/Plus

Query  285  GACATGACTATTGAGGATGTCAAAAATGCAATTGGGGTCCTCATCGGAGGACTTGAATGG  344
            ||||| ||||||||||||||||||||||||||||||||||||||||||||||||||||||
Sbjct  529  GACAT-ACTATTGAGGATGTCAAAAATGCAATTGGGGTCCTCATCGGAGGACTTGAATGG  587

Query  345  AATGATAACACAGTTCGAGTCTCTAAAAATCTACAGAGATTCGCTTGGAGAAGCAGTAAT  404
            ||||||||||||||||||||||||||||||||||||||||||||||||||||||||||||
Sbjct  588  AATGATAACACAGTTCGAGTCTCTAAAAATCTACAGAGATTCGCTTGGAGAAGCAGTAAT  647

Query  405  GAGAATGGGGGACCTCCACTTACTCCAAAACAGAAACGGGAAATGGCGAGAACAGCTAGG  464
            ||||||||||||||||||||||||||||||||||||||||||||||||||||||||||||
Sbjct  648  GAGAATGGGGGACCTCCACTTACTCCAAAACAGAAACGGGAAATGGCGAGAACAGCTAGG  707

Query  465  TCAGAAGTTTGAAGAGATAAGATGGCTAATTGAAGAGGTGAGACACAGATTAAGAACAAC  524
            ||||||||||||||||||||||||||||||||||||||||||||||||||||||||||||
Sbjct  708  TCAGAAGTTTGAAGAGATAAGATGGCTAATTGAAGAGGTGAGACACAGATTAAGAACAAC  767

Query  525  TGAAAATAGCTTTGAACAAATAACATTCATGCAAGCATTACAACTACTGTTTGAAGTGGA  584
            ||||||||||||||||||||||||||||||||||||||||||||||||||||||||||||
Sbjct  768  TGAAAATAGCTTTGAACAAATAACATTCATGCAAGCATTACAACTACTGTTTGAAGTGGA  827

Query  585  ACAGGAGATAAGAACTTTCTCATTTCAGCTTATTTAATGATAAAAAAC  632
            ||||||||||||||||||||||||||||||||||||||||||||||||
Sbjct  828  ACAGGAGATAAGAACTTTCTCATTTCAGCTTATTTAATGATAAAAAAC  875


Range 2: 16 to 324

Score:542 bits(293), Expect:6e-149, 
Identities:304/309(98%),  Gaps:2/309(0%), Strand: Plus/Plus

Query  1    ACAAAGACATAATGGATTCCAACACTGTGTCAAGTTTCCAGGTAGATTGCTTTCTTTGGC  60
            ||||||||||||||||||||||||||||||||||||||||||||||||||||||||||||
Sbjct  16   ACAAAGACATAATGGATTCCAACACTGTGTCAAGTTTCCAGGTAGATTGCTTTCTTTGGC  75

Query  61   ATATCCGGAAACAAGTTGTAGACCAAAAACTGAGTGATGCCCCATTCCTCGATCGGCTTC  120
            ||||||||||||||||||||||||||||||||||||||||||||||||||||||||||||
Sbjct  76   ATATCCGGAAACAAGTTGTAGACCAAAAACTGAGTGATGCCCCATTCCTCGATCGGCTTC  135

Query  121  GCCGAGATCAGAGGTCCCTAAGGGGAAGAGGCAATACTCTCGGTCTAGACATCAAAGCAG  180
            |||||||||||||||||||||||||||||||||||||||||||||||||||||||| |||
Sbjct  136  GCCGAGATCAGAGGTCCCTAAGGGGAAGAGGCAATACTCTCGGTCTAGACATCAAATCAG  195

Query  181  CCACCCATGTTGGAAAGCAAATTGTAGAAAAGATTCTGAAAGAAGAATCTGATGAGGCAC  240
            |||||||||||||||||||||| ||||||||||||||||||| |||||||||||||||||
Sbjct  196  CCACCCATGTTGGAAAGCAAATCGTAGAAAAGATTCTGAAAGGAGAATCTGATGAGGCAC  255

Query  241  TTAAAATGACCATGGTCTCAACACCTGCTTCGCGATACATAACTGACATGACTATTGAGG  300
            ||||||||||||||||||||||||||||||||||||||||||||||||||||||||||||
Sbjct  256  TTAAAATGACCATGGTCTCAACACCTGCTTCGCGATACATAACTGACATGACTATTGAGG  315

Query  301  A-T-GTCAA  307
            | | |||||
Sbjct  316  AATTGTCAA  324


>Influenza A virus (A/Pennsylvania/639/2019(H3N2)) segment 8 nuclear export protein (NEP) and nonstructural protein 1 (NS1) genes, complete cds
Sequence ID: MN222915.1 Length: 865
>Influenza A virus (A/Pennsylvania/639/2019(H3N2)) segment 8 nuclear export protein (NEP) and nonstructural protein 1 (NS1) genes, complete cds
Sequence ID: MN247908.1 Length: 865 
Range 1: 517 to 863

Score:636 bits(344), Expect:2e-177, 
Identities:347/348(99%),  Gaps:1/348(0%), Strand: Plus/Plus

Query  285  GACATGACTATTGAGGATGTCAAAAATGCAATTGGGGTCCTCATCGGAGGACTTGAATGG  344
            ||||| ||||||||||||||||||||||||||||||||||||||||||||||||||||||
Sbjct  517  GACAT-ACTATTGAGGATGTCAAAAATGCAATTGGGGTCCTCATCGGAGGACTTGAATGG  575

Query  345  AATGATAACACAGTTCGAGTCTCTAAAAATCTACAGAGATTCGCTTGGAGAAGCAGTAAT  404
            ||||||||||||||||||||||||||||||||||||||||||||||||||||||||||||
Sbjct  576  AATGATAACACAGTTCGAGTCTCTAAAAATCTACAGAGATTCGCTTGGAGAAGCAGTAAT  635

Query  405  GAGAATGGGGGACCTCCACTTACTCCAAAACAGAAACGGGAAATGGCGAGAACAGCTAGG  464
            ||||||||||||||||||||||||||||||||||||||||||||||||||||||||||||
Sbjct  636  GAGAATGGGGGACCTCCACTTACTCCAAAACAGAAACGGGAAATGGCGAGAACAGCTAGG  695

Query  465  TCAGAAGTTTGAAGAGATAAGATGGCTAATTGAAGAGGTGAGACACAGATTAAGAACAAC  524
            ||||||||||||||||||||||||||||||||||||||||||||||||||||||||||||
Sbjct  696  TCAGAAGTTTGAAGAGATAAGATGGCTAATTGAAGAGGTGAGACACAGATTAAGAACAAC  755

Query  525  TGAAAATAGCTTTGAACAAATAACATTCATGCAAGCATTACAACTACTGTTTGAAGTGGA  584
            ||||||||||||||||||||||||||||||||||||||||||||||||||||||||||||
Sbjct  756  TGAAAATAGCTTTGAACAAATAACATTCATGCAAGCATTACAACTACTGTTTGAAGTGGA  815

Query  585  ACAGGAGATAAGAACTTTCTCATTTCAGCTTATTTAATGATAAAAAAC  632
            ||||||||||||||||||||||||||||||||||||||||||||||||
Sbjct  816  ACAGGAGATAAGAACTTTCTCATTTCAGCTTATTTAATGATAAAAAAC  863


Range 2: 4 to 316

Score:531 bits(287), Expect:1e-145, 
Identities:305/313(97%),  Gaps:3/313(0%), Strand: Plus/Plus

Query  1    ACAAAGACATAATGGATTCCAACACTGTGTCAAGTTTCCAGGTAGATTGCTTTCTTTGGC  60
            ||||||||||||||||||||||||||||||||||||| ||||||||||||||||||||||
Sbjct  4    ACAAAGACATAATGGATTCCAACACTGTGTCAAGTTTTCAGGTAGATTGCTTTCTTTGGC  63

Query  61   ATATCCGGAAACAAGTTGTAGACCAAAAACTGAGTGATGCCCCATTCCTCGATCGGCTTC  120
            ||||||||||||||||||||||||||||||||||||||||||||||||||||||||||||
Sbjct  64   ATATCCGGAAACAAGTTGTAGACCAAAAACTGAGTGATGCCCCATTCCTCGATCGGCTTC  123

Query  121  GCCGAGATCAGAGGTCCCTAAGGGGAAGAGGCAATACTCTCGGTCTAGACATCAAAGCAG  180
            |||||||||||||||||||||||||||||||||||||||||||||||||||||||| |||
Sbjct  124  GCCGAGATCAGAGGTCCCTAAGGGGAAGAGGCAATACTCTCGGTCTAGACATCAAATCAG  183

Query  181  CCACCCATGTTGGAAAGCAAATTGTAGAAAAGATTCTGAAAGAAGAATCTGATGAGGCAC  240
            ||||||||| |||||||||||| ||||||||||||||||||| |||||||||||||||||
Sbjct  184  CCACCCATGCTGGAAAGCAAATCGTAGAAAAGATTCTGAAAGGAGAATCTGATGAGGCAC  243

Query  241  TTAAAATGACCATGGTCTCAACACCTGCTTCGCGATACATAACTGACATGACTATTGAGG  300
            ||||||||||||||||||||||||||||||||||||||||||||||||||||||||||||
Sbjct  244  TTAAAATGACCATGGTCTCAACACCTGCTTCGCGATACATAACTGACATGACTATTGAGG  303

Query  301  A-T-GTCAA-AAA  310
            | | ||||| |||
Sbjct  304  AATTGTCAAGAAA  316


>Influenza A virus (A/Hawaii/32/2023(H3N2)) segment 8 nuclear export protein (NEP) and nonstructural protein 1 (NS1) genes, complete cds
Sequence ID: OR627889.1 Length: 865
>Influenza A virus (A/Hawaii/32/2023(H3N2)) segment 8 nuclear export protein (NEP) and nonstructural protein 1 (NS1) genes, complete cds
Sequence ID: OR627896.1 Length: 865 
Range 1: 517 to 863

Score:636 bits(344), Expect:2e-177, 
Identities:347/348(99%),  Gaps:1/348(0%), Strand: Plus/Plus

Query  285  GACATGACTATTGAGGATGTCAAAAATGCAATTGGGGTCCTCATCGGAGGACTTGAATGG  344
            ||||| ||||||||||||||||||||||||||||||||||||||||||||||||||||||
Sbjct  517  GACAT-ACTATTGAGGATGTCAAAAATGCAATTGGGGTCCTCATCGGAGGACTTGAATGG  575

Query  345  AATGATAACACAGTTCGAGTCTCTAAAAATCTACAGAGATTCGCTTGGAGAAGCAGTAAT  404
            ||||||||||||||||||||||||||||||||||||||||||||||||||||||||||||
Sbjct  576  AATGATAACACAGTTCGAGTCTCTAAAAATCTACAGAGATTCGCTTGGAGAAGCAGTAAT  635

Query  405  GAGAATGGGGGACCTCCACTTACTCCAAAACAGAAACGGGAAATGGCGAGAACAGCTAGG  464
            ||||||||||||||||||||||||||||||||||||||||||||||||||||||||||||
Sbjct  636  GAGAATGGGGGACCTCCACTTACTCCAAAACAGAAACGGGAAATGGCGAGAACAGCTAGG  695

Query  465  TCAGAAGTTTGAAGAGATAAGATGGCTAATTGAAGAGGTGAGACACAGATTAAGAACAAC  524
            ||||||||||||||||||||||||||||||||||||||||||||||||||||||||||||
Sbjct  696  TCAGAAGTTTGAAGAGATAAGATGGCTAATTGAAGAGGTGAGACACAGATTAAGAACAAC  755

Query  525  TGAAAATAGCTTTGAACAAATAACATTCATGCAAGCATTACAACTACTGTTTGAAGTGGA  584
            ||||||||||||||||||||||||||||||||||||||||||||||||||||||||||||
Sbjct  756  TGAAAATAGCTTTGAACAAATAACATTCATGCAAGCATTACAACTACTGTTTGAAGTGGA  815

Query  585  ACAGGAGATAAGAACTTTCTCATTTCAGCTTATTTAATGATAAAAAAC  632
            ||||||||||||||||||||||||||||||||||||||||||||||||
Sbjct  816  ACAGGAGATAAGAACTTTCTCATTTCAGCTTATTTAATGATAAAAAAC  863


Range 2: 4 to 316

Score:497 bits(269), Expect:1e-135, 
Identities:299/313(96%),  Gaps:3/313(0%), Strand: Plus/Plus

Query  1    ACAAAGACATAATGGATTCCAACACTGTGTCAAGTTTCCAGGTAGATTGCTTTCTTTGGC  60
            |||||||||||||| |||||||||||||||||||||||||||||||||||||||||||||
Sbjct  4    ACAAAGACATAATGAATTCCAACACTGTGTCAAGTTTCCAGGTAGATTGCTTTCTTTGGC  63

Query  61   ATATCCGGAAACAAGTTGTAGACCAAAAACTGAGTGATGCCCCATTCCTCGATCGGCTTC  120
            || ||||||| ||||||||||||||||| |||||||||||||||||||||||||||||||
Sbjct  64   ATGTCCGGAAGCAAGTTGTAGACCAAAACCTGAGTGATGCCCCATTCCTCGATCGGCTTC  123

Query  121  GCCGAGATCAGAGGTCCCTAAGGGGAAGAGGCAATACTCTCGGTCTAGACATCAAAGCAG  180
            ||||||||||||||||||||||||||||||||||||| |||||||||||||||||| |||
Sbjct  124  GCCGAGATCAGAGGTCCCTAAGGGGAAGAGGCAATACACTCGGTCTAGACATCAAATCAG  183

Query  181  CCACCCATGTTGGAAAGCAAATTGTAGAAAAGATTCTGAAAGAAGAATCTGATGAGGCAC  240
            ||||||||  |||||||||||| ||||||||||||||||||| |||||||||||||||||
Sbjct  184  CCACCCATACTGGAAAGCAAATCGTAGAAAAGATTCTGAAAGGAGAATCTGATGAGGCAC  243

Query  241  TTAAAATGACCATGGTCTCAACACCTGCTTCGCGATACATAACTGACATGACTATTGAGG  300
            |||||||||||||||||||||||||||||||||||||||||||||||||||||||||| |
Sbjct  244  TTAAAATGACCATGGTCTCAACACCTGCTTCGCGATACATAACTGACATGACTATTGAAG  303

Query  301  A-T-GTCAA-AAA  310
            | | ||||| |||
Sbjct  304  AATTGTCAAGAAA  316


>Influenza A virus (A/Wujiaqu/XJ58/2017(H3N2)) segment 8 nuclear export protein (NEP) and nonstructural protein 1 (NS1) genes, complete cds
Sequence ID: ON740924.1 Length: 890
Range 1: 529 to 875

Score:636 bits(344), Expect:2e-177, 
Identities:347/348(99%),  Gaps:1/348(0%), Strand: Plus/Plus

Query  285  GACATGACTATTGAGGATGTCAAAAATGCAATTGGGGTCCTCATCGGAGGACTTGAATGG  344
            ||||| ||||||||||||||||||||||||||||||||||||||||||||||||||||||
Sbjct  529  GACAT-ACTATTGAGGATGTCAAAAATGCAATTGGGGTCCTCATCGGAGGACTTGAATGG  587

Query  345  AATGATAACACAGTTCGAGTCTCTAAAAATCTACAGAGATTCGCTTGGAGAAGCAGTAAT  404
            ||||||||||||||||||||||||||||||||||||||||||||||||||||||||||||
Sbjct  588  AATGATAACACAGTTCGAGTCTCTAAAAATCTACAGAGATTCGCTTGGAGAAGCAGTAAT  647

Query  405  GAGAATGGGGGACCTCCACTTACTCCAAAACAGAAACGGGAAATGGCGAGAACAGCTAGG  464
            ||||||||||||||||||||||||||||||||||||||||||||||||||||||||||||
Sbjct  648  GAGAATGGGGGACCTCCACTTACTCCAAAACAGAAACGGGAAATGGCGAGAACAGCTAGG  707

Query  465  TCAGAAGTTTGAAGAGATAAGATGGCTAATTGAAGAGGTGAGACACAGATTAAGAACAAC  524
            ||||||||||||||||||||||||||||||||||||||||||||||||||||||||||||
Sbjct  708  TCAGAAGTTTGAAGAGATAAGATGGCTAATTGAAGAGGTGAGACACAGATTAAGAACAAC  767

Query  525  TGAAAATAGCTTTGAACAAATAACATTCATGCAAGCATTACAACTACTGTTTGAAGTGGA  584
            ||||||||||||||||||||||||||||||||||||||||||||||||||||||||||||
Sbjct  768  TGAAAATAGCTTTGAACAAATAACATTCATGCAAGCATTACAACTACTGTTTGAAGTGGA  827

Query  585  ACAGGAGATAAGAACTTTCTCATTTCAGCTTATTTAATGATAAAAAAC  632
            ||||||||||||||||||||||||||||||||||||||||||||||||
Sbjct  828  ACAGGAGATAAGAACTTTCTCATTTCAGCTTATTTAATGATAAAAAAC  875


Range 2: 16 to 328

Score:542 bits(293), Expect:6e-149, 
Identities:307/313(98%),  Gaps:3/313(0%), Strand: Plus/Plus

Query  1    ACAAAGACATAATGGATTCCAACACTGTGTCAAGTTTCCAGGTAGATTGCTTTCTTTGGC  60
            ||||||||||||||||||||||||||||||||||||||||||||||||||||||||||||
Sbjct  16   ACAAAGACATAATGGATTCCAACACTGTGTCAAGTTTCCAGGTAGATTGCTTTCTTTGGC  75

Query  61   ATATCCGGAAACAAGTTGTAGACCAAAAACTGAGTGATGCCCCATTCCTCGATCGGCTTC  120
            ||||||||||||||||||||||||||||||||||||||||||||||||||||||||||||
Sbjct  76   ATATCCGGAAACAAGTTGTAGACCAAAAACTGAGTGATGCCCCATTCCTCGATCGGCTTC  135

Query  121  GCCGAGATCAGAGGTCCCTAAGGGGAAGAGGCAATACTCTCGGTCTAGACATCAAAGCAG  180
            |||||||||||||||||||||||||||||||||||||||||||||||||||||||| |||
Sbjct  136  GCCGAGATCAGAGGTCCCTAAGGGGAAGAGGCAATACTCTCGGTCTAGACATCAAATCAG  195

Query  181  CCACCCATGTTGGAAAGCAAATTGTAGAAAAGATTCTGAAAGAAGAATCTGATGAGGCAC  240
            |||||||||||||||||||||| ||||||||||||||||||| |||||||||||||||||
Sbjct  196  CCACCCATGTTGGAAAGCAAATCGTAGAAAAGATTCTGAAAGGAGAATCTGATGAGGCAC  255

Query  241  TTAAAATGACCATGGTCTCAACACCTGCTTCGCGATACATAACTGACATGACTATTGAGG  300
            ||||||||||||||||||||||||||||||||||||||||||||||||||||||||||||
Sbjct  256  TTAAAATGACCATGGTCTCAACACCTGCTTCGCGATACATAACTGACATGACTATTGAGG  315

Query  301  A-T-GTCAA-AAA  310
            | | ||||| |||
Sbjct  316  AATTGTCAAGAAA  328


>Influenza A virus (A/Colorado/21/2015(H3N2)) segment 8 nuclear export protein (NEP) and nonstructural protein 1 (NS1) genes, complete cds
Sequence ID: KU591179.1 Length: 865
Range 1: 517 to 863

Score:636 bits(344), Expect:2e-177, 
Identities:347/348(99%),  Gaps:1/348(0%), Strand: Plus/Plus

Query  285  GACATGACTATTGAGGATGTCAAAAATGCAATTGGGGTCCTCATCGGAGGACTTGAATGG  344
            ||||| ||||||||||||||||||||||||||||||||||||||||||||||||||||||
Sbjct  517  GACAT-ACTATTGAGGATGTCAAAAATGCAATTGGGGTCCTCATCGGAGGACTTGAATGG  575

Query  345  AATGATAACACAGTTCGAGTCTCTAAAAATCTACAGAGATTCGCTTGGAGAAGCAGTAAT  404
            ||||||||||||||||||||||||||||||||||||||||||||||||||||||||||||
Sbjct  576  AATGATAACACAGTTCGAGTCTCTAAAAATCTACAGAGATTCGCTTGGAGAAGCAGTAAT  635

Query  405  GAGAATGGGGGACCTCCACTTACTCCAAAACAGAAACGGGAAATGGCGAGAACAGCTAGG  464
            ||||||||||||||||||||||||||||||||||||||||||||||||||||||||||||
Sbjct  636  GAGAATGGGGGACCTCCACTTACTCCAAAACAGAAACGGGAAATGGCGAGAACAGCTAGG  695

Query  465  TCAGAAGTTTGAAGAGATAAGATGGCTAATTGAAGAGGTGAGACACAGATTAAGAACAAC  524
            ||||||||||||||||||||||||||||||||||||||||||||||||||||||||||||
Sbjct  696  TCAGAAGTTTGAAGAGATAAGATGGCTAATTGAAGAGGTGAGACACAGATTAAGAACAAC  755

Query  525  TGAAAATAGCTTTGAACAAATAACATTCATGCAAGCATTACAACTACTGTTTGAAGTGGA  584
            ||||||||||||||||||||||||||||||||||||||||||||||||||||||||||||
Sbjct  756  TGAAAATAGCTTTGAACAAATAACATTCATGCAAGCATTACAACTACTGTTTGAAGTGGA  815

Query  585  ACAGGAGATAAGAACTTTCTCATTTCAGCTTATTTAATGATAAAAAAC  632
            ||||||||||||||||||||||||||||||||||||||||||||||||
Sbjct  816  ACAGGAGATAAGAACTTTCTCATTTCAGCTTATTTAATGATAAAAAAC  863


Range 2: 4 to 316

Score:553 bits(299), Expect:3e-152, 
Identities:309/313(99%),  Gaps:3/313(0%), Strand: Plus/Plus

Query  1    ACAAAGACATAATGGATTCCAACACTGTGTCAAGTTTCCAGGTAGATTGCTTTCTTTGGC  60
            ||||||||||||||||||||||||||||||||||||||||||||||||||||||||||||
Sbjct  4    ACAAAGACATAATGGATTCCAACACTGTGTCAAGTTTCCAGGTAGATTGCTTTCTTTGGC  63

Query  61   ATATCCGGAAACAAGTTGTAGACCAAAAACTGAGTGATGCCCCATTCCTCGATCGGCTTC  120
            ||||||||||||||||||||||||||||||||||||||||||||||||||||||||||||
Sbjct  64   ATATCCGGAAACAAGTTGTAGACCAAAAACTGAGTGATGCCCCATTCCTCGATCGGCTTC  123

Query  121  GCCGAGATCAGAGGTCCCTAAGGGGAAGAGGCAATACTCTCGGTCTAGACATCAAAGCAG  180
            ||||||||||||||||||||||||||||||||||||||||||||||||||||||||||||
Sbjct  124  GCCGAGATCAGAGGTCCCTAAGGGGAAGAGGCAATACTCTCGGTCTAGACATCAAAGCAG  183

Query  181  CCACCCATGTTGGAAAGCAAATTGTAGAAAAGATTCTGAAAGAAGAATCTGATGAGGCAC  240
            |||||||||||||||||||||| |||||||||||||||||||||||||||||||||||||
Sbjct  184  CCACCCATGTTGGAAAGCAAATCGTAGAAAAGATTCTGAAAGAAGAATCTGATGAGGCAC  243

Query  241  TTAAAATGACCATGGTCTCAACACCTGCTTCGCGATACATAACTGACATGACTATTGAGG  300
            ||||||||||||||||||||||||||||||||||||||||||||||||||||||||||||
Sbjct  244  TTAAAATGACCATGGTCTCAACACCTGCTTCGCGATACATAACTGACATGACTATTGAGG  303

Query  301  A-T-GTCAA-AAA  310
            | | ||||| |||
Sbjct  304  AATTGTCAAGAAA  316


>Influenza A virus (A/California/94/2015(H3N2)) segment 8 nuclear export protein (NEP) and nonstructural protein 1 (NS1) genes, complete cds
Sequence ID: KU590824.1 Length: 865
>Influenza A virus (A/New Jersey/52/2015(H3N2)) clone 3000413290_284360_v1_8 segment 8 nuclear export protein (NEP) and nonstructural protein 1 (NS1) genes, complete cds
Sequence ID: KX003954.1 Length: 865
>Influenza A virus (A/Alaska/195/2015(H3N2)) segment 8 nuclear export protein (NEP) and nonstructural protein 1 (NS1) genes, complete cds
Sequence ID: KX412221.1 Length: 865
>Influenza A virus (A/Alaska/205/2015(H3N2)) segment 8 nuclear export protein (NEP) and nonstructural protein 1 (NS1) genes, complete cds
Sequence ID: KX412277.1 Length: 865
>Influenza A virus (A/Utah/03/2016(H3N2)) segment 8 nuclear export protein (NEP) and nonstructural protein 1 (NS1) genes, complete cds
Sequence ID: KX413901.1 Length: 865
>Influenza A virus (A/Colorado/12/2016(H3N2)) segment 8 nuclear export protein (NEP) and nonstructural protein 1 (NS1) genes, complete cds
Sequence ID: KX414605.1 Length: 865
>Influenza A virus (A/Texas/30/2016(H3N2)) segment 8 nuclear export protein (NEP) and nonstructural protein 1 (NS1) genes, complete cds
Sequence ID: KX414900.1 Length: 865
>Influenza A virus (A/California/65/2016(H3N2)) segment 8 nuclear export protein (NEP) and nonstructural protein 1 (NS1) genes, complete cds
Sequence ID: KX415236.1 Length: 865
>Influenza A virus (A/California/12/2016(H3N2)) segment 8 nuclear export protein (NEP) and nonstructural protein 1 (NS1) genes, complete cds
Sequence ID: KX917000.1 Length: 865 
Range 1: 517 to 863

Score:636 bits(344), Expect:2e-177, 
Identities:347/348(99%),  Gaps:1/348(0%), Strand: Plus/Plus

Query  285  GACATGACTATTGAGGATGTCAAAAATGCAATTGGGGTCCTCATCGGAGGACTTGAATGG  344
            ||||| ||||||||||||||||||||||||||||||||||||||||||||||||||||||
Sbjct  517  GACAT-ACTATTGAGGATGTCAAAAATGCAATTGGGGTCCTCATCGGAGGACTTGAATGG  575

Query  345  AATGATAACACAGTTCGAGTCTCTAAAAATCTACAGAGATTCGCTTGGAGAAGCAGTAAT  404
            ||||||||||||||||||||||||||||||||||||||||||||||||||||||||||||
Sbjct  576  AATGATAACACAGTTCGAGTCTCTAAAAATCTACAGAGATTCGCTTGGAGAAGCAGTAAT  635

Query  405  GAGAATGGGGGACCTCCACTTACTCCAAAACAGAAACGGGAAATGGCGAGAACAGCTAGG  464
            ||||||||||||||||||||||||||||||||||||||||||||||||||||||||||||
Sbjct  636  GAGAATGGGGGACCTCCACTTACTCCAAAACAGAAACGGGAAATGGCGAGAACAGCTAGG  695

Query  465  TCAGAAGTTTGAAGAGATAAGATGGCTAATTGAAGAGGTGAGACACAGATTAAGAACAAC  524
            ||||||||||||||||||||||||||||||||||||||||||||||||||||||||||||
Sbjct  696  TCAGAAGTTTGAAGAGATAAGATGGCTAATTGAAGAGGTGAGACACAGATTAAGAACAAC  755

Query  525  TGAAAATAGCTTTGAACAAATAACATTCATGCAAGCATTACAACTACTGTTTGAAGTGGA  584
            ||||||||||||||||||||||||||||||||||||||||||||||||||||||||||||
Sbjct  756  TGAAAATAGCTTTGAACAAATAACATTCATGCAAGCATTACAACTACTGTTTGAAGTGGA  815

Query  585  ACAGGAGATAAGAACTTTCTCATTTCAGCTTATTTAATGATAAAAAAC  632
            ||||||||||||||||||||||||||||||||||||||||||||||||
Sbjct  816  ACAGGAGATAAGAACTTTCTCATTTCAGCTTATTTAATGATAAAAAAC  863


Range 2: 4 to 316

Score:553 bits(299), Expect:3e-152, 
Identities:309/313(99%),  Gaps:3/313(0%), Strand: Plus/Plus

Query  1    ACAAAGACATAATGGATTCCAACACTGTGTCAAGTTTCCAGGTAGATTGCTTTCTTTGGC  60
            ||||||||||||||||||||||||||||||||||||||||||||||||||||||||||||
Sbjct  4    ACAAAGACATAATGGATTCCAACACTGTGTCAAGTTTCCAGGTAGATTGCTTTCTTTGGC  63

Query  61   ATATCCGGAAACAAGTTGTAGACCAAAAACTGAGTGATGCCCCATTCCTCGATCGGCTTC  120
            ||||||||||||||||||||||||||||||||||||||||||||||||||||||||||||
Sbjct  64   ATATCCGGAAACAAGTTGTAGACCAAAAACTGAGTGATGCCCCATTCCTCGATCGGCTTC  123

Query  121  GCCGAGATCAGAGGTCCCTAAGGGGAAGAGGCAATACTCTCGGTCTAGACATCAAAGCAG  180
            ||||||||||||||||||||||||||||||||||||||||||||||||||||||||||||
Sbjct  124  GCCGAGATCAGAGGTCCCTAAGGGGAAGAGGCAATACTCTCGGTCTAGACATCAAAGCAG  183

Query  181  CCACCCATGTTGGAAAGCAAATTGTAGAAAAGATTCTGAAAGAAGAATCTGATGAGGCAC  240
            |||||||||||||||||||||| |||||||||||||||||||||||||||||||||||||
Sbjct  184  CCACCCATGTTGGAAAGCAAATCGTAGAAAAGATTCTGAAAGAAGAATCTGATGAGGCAC  243

Query  241  TTAAAATGACCATGGTCTCAACACCTGCTTCGCGATACATAACTGACATGACTATTGAGG  300
            ||||||||||||||||||||||||||||||||||||||||||||||||||||||||||||
Sbjct  244  TTAAAATGACCATGGTCTCAACACCTGCTTCGCGATACATAACTGACATGACTATTGAGG  303

Query  301  A-T-GTCAA-AAA  310
            | | ||||| |||
Sbjct  304  AATTGTCAAGAAA  316


>Influenza A virus (A/Alaska/242/2015(H3N2)) segment 8 nuclear export protein (NEP) and nonstructural protein 1 (NS1) genes, complete cds
Sequence ID: KU590805.1 Length: 865
>Influenza A virus (A/Michigan/60/2015(H3N2)) segment 8 nuclear export protein (NEP) and nonstructural protein 1 (NS1) genes, complete cds
Sequence ID: KU591119.1 Length: 865
>Influenza A virus (A/Colorado/19/2015(H3N2)) segment 8 nuclear export protein (NEP) and nonstructural protein 1 (NS1) genes, complete cds
Sequence ID: KU591171.1 Length: 865
>Influenza A virus (A/Alaska/183/2015(H3N2)) segment 8 nuclear export protein (NEP) and nonstructural protein 1 (NS1) genes, complete cds
Sequence ID: KU591387.1 Length: 865
>Influenza A virus (A/Michigan/60/2015(H3N2)) clone 3000411140_282855_v1_8 segment 8 nuclear export protein (NEP) and nonstructural protein 1 (NS1) genes, complete cds
Sequence ID: KX003374.1 Length: 865
>Influenza A virus (A/Nevada/38/2015(H3N2)) clone 3000411481_283382_v1_8 segment 8 nuclear export protein (NEP) and nonstructural protein 1 (NS1) genes, complete cds
Sequence ID: KX003475.1 Length: 865
>Influenza A virus (A/Nevada/39/2015(H3N2)) clone 3000411482_283383_v1_8 segment 8 nuclear export protein (NEP) and nonstructural protein 1 (NS1) genes, complete cds
Sequence ID: KX003483.1 Length: 865
>Influenza A virus (A/Alaska/117/2015(H3N2)) clone 3000412670_283872_v1_8 segment 8 nuclear export protein (NEP) and nonstructural protein 1 (NS1) genes, complete cds
Sequence ID: KX003751.1 Length: 865
>Influenza A virus (A/Alaska/118/2015(H3N2)) clone 3000412671_272964_v1_8 segment 8 nuclear export protein (NEP) and nonstructural protein 1 (NS1) genes, complete cds
Sequence ID: KX003759.1 Length: 865
>Influenza A virus (A/Alaska/119/2015(H3N2)) clone 3000412672_272966_v1_8 segment 8 nuclear export protein (NEP) and nonstructural protein 1 (NS1) genes, complete cds
Sequence ID: KX003767.1 Length: 865
>Influenza A virus (A/Alaska/119/2015(H3N2)) clone 3000412672_283857_v1_8 segment 8 nuclear export protein (NEP) and nonstructural protein 1 (NS1) genes, complete cds
Sequence ID: KX003775.1 Length: 865
>Influenza A virus (A/Alaska/121/2015(H3N2)) clone 3000412674_272968_v1_8 segment 8 nuclear export protein (NEP) and nonstructural protein 1 (NS1) genes, complete cds
Sequence ID: KX003791.1 Length: 865
>Influenza A virus (A/Alaska/122/2015(H3N2)) clone 3000412675_283862_v1_8 segment 8 nuclear export protein (NEP) and nonstructural protein 1 (NS1) genes, complete cds
Sequence ID: KX003799.1 Length: 865
>Influenza A virus (A/Alaska/124/2015(H3N2)) clone 3000412677_272974_v1_8 segment 8 nuclear export protein (NEP) and nonstructural protein 1 (NS1) genes, complete cds
Sequence ID: KX003815.1 Length: 865
>Influenza A virus (A/Alaska/126/2015(H3N2)) clone 3000412679_272970_v1_8 segment 8 nuclear export protein (NEP) and nonstructural protein 1 (NS1) genes, complete cds
Sequence ID: KX003823.1 Length: 865
>Influenza A virus (A/Alaska/127/2015(H3N2)) clone 3000412680_272971_v1_8 segment 8 nuclear export protein (NEP) and nonstructural protein 1 (NS1) genes, complete cds
Sequence ID: KX003831.1 Length: 865
>Influenza A virus (A/Alaska/131/2015(H3N2)) clone 3000412684_272958_v1_8 segment 8 nuclear export protein (NEP) and nonstructural protein 1 (NS1) genes, complete cds
Sequence ID: KX003855.1 Length: 865
>Influenza A virus (A/Alaska/132/2015(H3N2)) clone 3000412685_272960_v1_8 segment 8 nuclear export protein (NEP) and nonstructural protein 1 (NS1) genes, complete cds
Sequence ID: KX003863.1 Length: 865
>Influenza A virus (A/Alaska/133/2015(H3N2)) clone 3000412686_272962_v1_8 segment 8 nuclear export protein (NEP) and nonstructural protein 1 (NS1) genes, complete cds
Sequence ID: KX003871.1 Length: 865
>Influenza A virus (A/Alaska/134/2015(H3N2)) clone 3000412687_272965_v1_8 segment 8 nuclear export protein (NEP) and nonstructural protein 1 (NS1) genes, complete cds
Sequence ID: KX003879.1 Length: 865
>Influenza A virus (A/Alaska/207/2015(H3N2)) clone 3000413295_281392_v1_8 segment 8 nuclear export protein (NEP) and nonstructural protein 1 (NS1) genes, complete cds
Sequence ID: KX003970.1 Length: 865
>Influenza A virus (A/Maine/43/2015(H3N2)) segment 8 nuclear export protein (NEP) and nonstructural protein 1 (NS1) genes, complete cds
Sequence ID: KX411985.1 Length: 865
>Influenza A virus (A/Alaska/201/2015(H3N2)) segment 8 nuclear export protein (NEP) and nonstructural protein 1 (NS1) genes, complete cds
Sequence ID: KX412253.1 Length: 865
>Influenza A virus (A/Alaska/202/2015(H3N2)) segment 8 nuclear export protein (NEP) and nonstructural protein 1 (NS1) genes, complete cds
Sequence ID: KX412261.1 Length: 865
>Influenza A virus (A/Alaska/204/2015(H3N2)) segment 8 nuclear export protein (NEP) and nonstructural protein 1 (NS1) genes, complete cds
Sequence ID: KX412269.1 Length: 865
>Influenza A virus (A/Alaska/252/2015(H3N2)) segment 8 nuclear export protein (NEP) and nonstructural protein 1 (NS1) genes, complete cds
Sequence ID: KX412342.1 Length: 865
>Influenza A virus (A/Pennsylvania/33/2015(H3N2)) segment 8 nuclear export protein (NEP) and nonstructural protein 1 (NS1) genes, complete cds
Sequence ID: KX412359.1 Length: 865
>Influenza A virus (A/Pennsylvania/33/2015(H3N2)) segment 8 nuclear export protein (NEP) and nonstructural protein 1 (NS1) genes, complete cds
Sequence ID: KX412367.1 Length: 865
>Influenza A virus (A/Massachusetts/29/2015(H3N2)) segment 8 nuclear export protein (NEP) and nonstructural protein 1 (NS1) genes, complete cds
Sequence ID: KX412399.1 Length: 865
>Influenza A virus (A/Louisiana/06/2015(H3N2)) segment 8 nuclear export protein (NEP) and nonstructural protein 1 (NS1) genes, complete cds
Sequence ID: KX412425.1 Length: 865
>Influenza A virus (A/Louisiana/07/2015(H3N2)) segment 8 nuclear export protein (NEP) and nonstructural protein 1 (NS1) genes, complete cds
Sequence ID: KX412482.1 Length: 865
>Influenza A virus (A/Connecticut/11/2015(H3N2)) segment 8 nuclear export protein (NEP) and nonstructural protein 1 (NS1) genes, complete cds
Sequence ID: KX412658.1 Length: 865
>Influenza A virus (A/New Jersey/56/2015(H3N2)) segment 8 nuclear export protein (NEP) and nonstructural protein 1 (NS1) genes, complete cds
Sequence ID: KX413050.1 Length: 865
>Influenza A virus (A/Hawaii/78/2015(H3N2)) segment 8 nuclear export protein (NEP) and nonstructural protein 1 (NS1) genes, complete cds
Sequence ID: KX413581.1 Length: 865
>Influenza A virus (A/Hawaii/78/2015(H3N2)) clone 3025624313_283333_v1_8 segment 8 nuclear export protein (NEP) and nonstructural protein 1 (NS1) genes, complete cds
Sequence ID: KX413589.1 Length: 865
>Influenza A virus (A/Hawaii/80/2015(H3N2)) segment 8 nuclear export protein (NEP) and nonstructural protein 1 (NS1) genes, complete cds
Sequence ID: KX413701.1 Length: 865
>Influenza A virus (A/Arizona/42/2015(H3N2)) segment 8 nuclear export protein (NEP) and nonstructural protein 1 (NS1) genes, complete cds
Sequence ID: KX413765.1 Length: 865
>Influenza A virus (A/Arizona/44/2015(H3N2)) segment 8 nuclear export protein (NEP) and nonstructural protein 1 (NS1) genes, complete cds
Sequence ID: KX413781.1 Length: 865
>Influenza A virus (A/Colorado/38/2015(H3N2)) segment 8 nuclear export protein (NEP) and nonstructural protein 1 (NS1) genes, complete cds
Sequence ID: KX413933.1 Length: 865
>Influenza A virus (A/Florida/07/2016(H3N2)) segment 8 nuclear export protein (NEP) and nonstructural protein 1 (NS1) genes, complete cds
Sequence ID: KX414093.1 Length: 865
>Influenza A virus (A/Arizona/44/2015(H3N2)) segment 8 nuclear export protein (NEP) and nonstructural protein 1 (NS1) genes, complete cds
Sequence ID: KX414141.1 Length: 865
>Influenza A virus (A/California/24/2016(H3N2)) segment 8 nuclear export protein (NEP) and nonstructural protein 1 (NS1) genes, complete cds
Sequence ID: KX414341.1 Length: 865
>Influenza A virus (A/California/47/2016(H3N2)) segment 8 nuclear export protein (NEP) and nonstructural protein 1 (NS1) genes, complete cds
Sequence ID: KX415124.1 Length: 865
>Influenza A virus (A/Connecticut/13/2016(H3N2)) segment 8 nuclear export protein (NEP) and nonstructural protein 1 (NS1) genes, complete cds
Sequence ID: KX415596.1 Length: 865
>Influenza A virus (A/Connecticut/13/2016(H3N2)) segment 8 nuclear export protein (NEP) and nonstructural protein 1 (NS1) genes, complete cds
Sequence ID: KX415604.1 Length: 865
>Influenza A virus (A/North Dakota/20/2016(H3N2)) segment 8 nuclear export protein (NEP) and nonstructural protein 1 (NS1) genes, complete cds
Sequence ID: KX415676.1 Length: 865
>Influenza A virus (A/Connecticut/06/2016(H3N2)) segment 8 nuclear export protein (NEP) and nonstructural protein 1 (NS1) genes, complete cds
Sequence ID: KX917056.1 Length: 865
>Influenza A virus (A/North Dakota/20/2016(H3N2)) segment 8 nuclear export protein (NEP) and nonstructural protein 1 (NS1) genes, complete cds
Sequence ID: KX917128.1 Length: 865
>Influenza A virus (A/New York/WC-LVD-14-068/2014(H3N2)) nuclear export protein (NEP) and nonstructural protein 1 (NS1) genes, complete cds
Sequence ID: CY207257.1 Length: 865
>Influenza A virus (A/New York/WC-LVD-14-074/2014(H3N2)) nuclear export protein (NEP) and nonstructural protein 1 (NS1) genes, complete cds
Sequence ID: CY207367.1 Length: 865
>Influenza A virus (A/New York/WC-LVD-14-080/2014(H3N2)) nuclear export protein (NEP) and nonstructural protein 1 (NS1) genes, complete cds
Sequence ID: CY207407.1 Length: 865
>Influenza A virus (A/New York/WC-LVD-14-082/2014(H3N2)) nuclear export protein (NEP) and nonstructural protein 1 (NS1) genes, complete cds
Sequence ID: CY207455.1 Length: 865
>Influenza A virus (A/New York/WC-LVD-15-007/2015(H3N2)) nuclear export protein (NEP) and nonstructural protein 1 (NS1) genes, complete cds
Sequence ID: CY207519.1 Length: 865
>Influenza A virus (A/New York/WC-LVD-14-088/2014(H3N2)) nuclear export protein (NEP) and nonstructural protein 1 (NS1) genes, complete cds
Sequence ID: CY207559.1 Length: 865
>Influenza A virus (A/New York/WC-LVD-15-013/2015(H3N2)) nuclear export protein (NEP) and nonstructural protein 1 (NS1) genes, complete cds
Sequence ID: CY207583.1 Length: 865
>Influenza A virus (A/New York/WC-LVD-15-015/2015(H3N2)) nuclear export protein (NEP) and nonstructural protein 1 (NS1) genes, complete cds
Sequence ID: CY207607.1 Length: 865
>Influenza A virus (A/New York/WC-LVD-15-016/2015(H3N2)) nuclear export protein (NEP) and nonstructural protein 1 (NS1) genes, complete cds
Sequence ID: CY207639.1 Length: 865
>Influenza A virus (A/New York/WC-LVD-15-021/2015(H3N2)) nuclear export protein (NEP) and nonstructural protein 1 (NS1) genes, complete cds
Sequence ID: CY207671.1 Length: 865
>Influenza A virus (A/New York/WC-LVD-15-022/2015(H3N2)) nuclear export protein (NEP) and nonstructural protein 1 (NS1) genes, complete cds
Sequence ID: CY207679.1 Length: 865
>Influenza A virus (A/New York/WC-LVD-15-026/2015(H3N2)) nuclear export protein (NEP) and nonstructural protein 1 (NS1) genes, complete cds
Sequence ID: CY207703.1 Length: 865
>Influenza A virus (A/New York/WC-LVD-15-041/2015(H3N2)) nuclear export protein (NEP) and nonstructural protein 1 (NS1) genes, complete cds
Sequence ID: CY207807.1 Length: 865
>Influenza A virus (A/New York/WC-LVD-15-043/2015(H3N2)) nuclear export protein (NEP) and nonstructural protein 1 (NS1) genes, complete cds
Sequence ID: CY207823.1 Length: 865
>Influenza A virus (A/New York/WC-LVD-15-046/2015(H3N2)) nuclear export protein (NEP) and nonstructural protein 1 (NS1) genes, complete cds
Sequence ID: CY207847.1 Length: 865
>Influenza A virus (A/New York/WC-LVD-14-100/2014(H3N2)) nuclear export protein (NEP) and nonstructural protein 1 (NS1) genes, complete cds
Sequence ID: CY207919.1 Length: 865
>Influenza A virus (A/Colorado/23/2015(H3N2)) segment 8 nuclear export protein (NEP) and nonstructural protein 1 (NS1) genes, complete cds
Sequence ID: KY044070.1 Length: 865
>Influenza A virus (A/Arizona/44/2015(H3N2)) segment 8 nuclear export protein (NEP) and nonstructural protein 1 (NS1) genes, complete cds
Sequence ID: KY044303.1 Length: 865
>Influenza A virus (A/Victoria/5003/2014(H3N2)) nuclear export protein (NEP) and nonstructural protein 1 (NS1) genes, complete cds
Sequence ID: CY252051.1 Length: 865
>Influenza A virus (A/Victoria/5062/2014(H3N2)) nuclear export protein (NEP) and nonstructural protein 1 (NS1) genes, complete cds
Sequence ID: CY252099.1 Length: 865
>Influenza A virus (A/Victoria/673/2014(H3N2)) nuclear export protein (NEP) and nonstructural protein 1 (NS1) genes, complete cds
Sequence ID: CY252139.1 Length: 865
>Influenza A virus (A/Townsville/10/2015(H3N2)) nuclear export protein (NEP) and nonstructural protein 1 (NS1) genes, complete cds
Sequence ID: CY252467.1 Length: 865
>Influenza A virus (A/Perth/31/2015(H3N2)) nuclear export protein (NEP) and nonstructural protein 1 (NS1) genes, complete cds
Sequence ID: CY252699.1 Length: 865
>Influenza A virus (A/South Australia/1001/2015(H3N2)) nuclear export protein (NEP) and nonstructural protein 1 (NS1) genes, complete cds
Sequence ID: CY252811.1 Length: 865
>Influenza A virus (A/Victoria/527/2015(H3N2)) nuclear export protein (NEP) and nonstructural protein 1 (NS1) genes, complete cds
Sequence ID: CY253006.1 Length: 865
>Influenza A virus (A/Brisbane/127/2015(H3N2)) nuclear export protein (NEP) and nonstructural protein 1 (NS1) genes, complete cds
Sequence ID: CY253078.1 Length: 865
>Influenza A virus (A/Victoria/852/2015(H3N2)) nuclear export protein (NEP) and nonstructural protein 1 (NS1) genes, complete cds
Sequence ID: CY253190.1 Length: 865
>Influenza A virus (A/Perth/61/2015(H3N2)) nuclear export protein (NEP) and nonstructural protein 1 (NS1) genes, complete cds
Sequence ID: CY253230.1 Length: 865
>Influenza A virus (A/Perth/59/2015(H3N2)) nuclear export protein (NEP) and nonstructural protein 1 (NS1) genes, complete cds
Sequence ID: CY253286.1 Length: 865
>Influenza A virus (A/Perth/62/2015(H3N2)) nuclear export protein (NEP) and nonstructural protein 1 (NS1) genes, complete cds
Sequence ID: CY253294.1 Length: 865
>Influenza A virus (A/Sydney/1010/2015(H3N2)) nuclear export protein (NEP) and nonstructural protein 1 (NS1) genes, complete cds
Sequence ID: CY253342.1 Length: 865
>Influenza A virus (A/Newcastle/1003/2015(H3N2)) nuclear export protein (NEP) and nonstructural protein 1 (NS1) genes, complete cds
Sequence ID: CY253766.1 Length: 865
>Influenza A virus (A/Victoria/1006/2015(H3N2)) nuclear export protein (NEP) and nonstructural protein 1 (NS1) genes, complete cds
Sequence ID: CY253782.1 Length: 865
>Influenza A virus (A/Sydney/225/2015(H3N2)) nuclear export protein (NEP) and nonstructural protein 1 (NS1) genes, complete cds
Sequence ID: CY254142.1 Length: 865 
Range 1: 517 to 863

Score:636 bits(344), Expect:2e-177, 
Identities:347/348(99%),  Gaps:1/348(0%), Strand: Plus/Plus

Query  285  GACATGACTATTGAGGATGTCAAAAATGCAATTGGGGTCCTCATCGGAGGACTTGAATGG  344
            ||||| ||||||||||||||||||||||||||||||||||||||||||||||||||||||
Sbjct  517  GACAT-ACTATTGAGGATGTCAAAAATGCAATTGGGGTCCTCATCGGAGGACTTGAATGG  575

Query  345  AATGATAACACAGTTCGAGTCTCTAAAAATCTACAGAGATTCGCTTGGAGAAGCAGTAAT  404
            ||||||||||||||||||||||||||||||||||||||||||||||||||||||||||||
Sbjct  576  AATGATAACACAGTTCGAGTCTCTAAAAATCTACAGAGATTCGCTTGGAGAAGCAGTAAT  635

Query  405  GAGAATGGGGGACCTCCACTTACTCCAAAACAGAAACGGGAAATGGCGAGAACAGCTAGG  464
            ||||||||||||||||||||||||||||||||||||||||||||||||||||||||||||
Sbjct  636  GAGAATGGGGGACCTCCACTTACTCCAAAACAGAAACGGGAAATGGCGAGAACAGCTAGG  695

Query  465  TCAGAAGTTTGAAGAGATAAGATGGCTAATTGAAGAGGTGAGACACAGATTAAGAACAAC  524
            ||||||||||||||||||||||||||||||||||||||||||||||||||||||||||||
Sbjct  696  TCAGAAGTTTGAAGAGATAAGATGGCTAATTGAAGAGGTGAGACACAGATTAAGAACAAC  755

Query  525  TGAAAATAGCTTTGAACAAATAACATTCATGCAAGCATTACAACTACTGTTTGAAGTGGA  584
            ||||||||||||||||||||||||||||||||||||||||||||||||||||||||||||
Sbjct  756  TGAAAATAGCTTTGAACAAATAACATTCATGCAAGCATTACAACTACTGTTTGAAGTGGA  815

Query  585  ACAGGAGATAAGAACTTTCTCATTTCAGCTTATTTAATGATAAAAAAC  632
            ||||||||||||||||||||||||||||||||||||||||||||||||
Sbjct  816  ACAGGAGATAAGAACTTTCTCATTTCAGCTTATTTAATGATAAAAAAC  863


Range 2: 4 to 316

Score:553 bits(299), Expect:3e-152, 
Identities:309/313(99%),  Gaps:3/313(0%), Strand: Plus/Plus

Query  1    ACAAAGACATAATGGATTCCAACACTGTGTCAAGTTTCCAGGTAGATTGCTTTCTTTGGC  60
            ||||||||||||||||||||||||||||||||||||||||||||||||||||||||||||
Sbjct  4    ACAAAGACATAATGGATTCCAACACTGTGTCAAGTTTCCAGGTAGATTGCTTTCTTTGGC  63

Query  61   ATATCCGGAAACAAGTTGTAGACCAAAAACTGAGTGATGCCCCATTCCTCGATCGGCTTC  120
            ||||||||||||||||||||||||||||||||||||||||||||||||||||||||||||
Sbjct  64   ATATCCGGAAACAAGTTGTAGACCAAAAACTGAGTGATGCCCCATTCCTCGATCGGCTTC  123

Query  121  GCCGAGATCAGAGGTCCCTAAGGGGAAGAGGCAATACTCTCGGTCTAGACATCAAAGCAG  180
            ||||||||||||||||||||||||||||||||||||||||||||||||||||||||||||
Sbjct  124  GCCGAGATCAGAGGTCCCTAAGGGGAAGAGGCAATACTCTCGGTCTAGACATCAAAGCAG  183

Query  181  CCACCCATGTTGGAAAGCAAATTGTAGAAAAGATTCTGAAAGAAGAATCTGATGAGGCAC  240
            |||||||||||||||||||||| |||||||||||||||||||||||||||||||||||||
Sbjct  184  CCACCCATGTTGGAAAGCAAATCGTAGAAAAGATTCTGAAAGAAGAATCTGATGAGGCAC  243

Query  241  TTAAAATGACCATGGTCTCAACACCTGCTTCGCGATACATAACTGACATGACTATTGAGG  300
            ||||||||||||||||||||||||||||||||||||||||||||||||||||||||||||
Sbjct  244  TTAAAATGACCATGGTCTCAACACCTGCTTCGCGATACATAACTGACATGACTATTGAGG  303

Query  301  A-T-GTCAA-AAA  310
            | | ||||| |||
Sbjct  304  AATTGTCAAGAAA  316


>Influenza A virus (A/Alaska/239/2015(H3N2)) segment 8 nuclear export protein (NEP) and nonstructural protein 1 (NS1) genes, complete cds
Sequence ID: KU590782.1 Length: 865
>Influenza A virus (A/Alaska/269/2015(H3N2)) segment 8 nuclear export protein (NEP) and nonstructural protein 1 (NS1) genes, complete cds
Sequence ID: KX413002.1 Length: 865
>Influenza A virus (A/Alaska/267/2015(H3N2)) segment 8 nuclear export protein (NEP) and nonstructural protein 1 (NS1) genes, complete cds
Sequence ID: KX413533.1 Length: 865
>Influenza A virus (A/Alaska/240/2015(H3N2)) segment 8 nuclear export protein (NEP) and nonstructural protein 1 (NS1) genes, complete cds
Sequence ID: KY116955.1 Length: 865 
Range 1: 517 to 863

Score:636 bits(344), Expect:2e-177, 
Identities:347/348(99%),  Gaps:1/348(0%), Strand: Plus/Plus

Query  285  GACATGACTATTGAGGATGTCAAAAATGCAATTGGGGTCCTCATCGGAGGACTTGAATGG  344
            ||||| ||||||||||||||||||||||||||||||||||||||||||||||||||||||
Sbjct  517  GACAT-ACTATTGAGGATGTCAAAAATGCAATTGGGGTCCTCATCGGAGGACTTGAATGG  575

Query  345  AATGATAACACAGTTCGAGTCTCTAAAAATCTACAGAGATTCGCTTGGAGAAGCAGTAAT  404
            ||||||||||||||||||||||||||||||||||||||||||||||||||||||||||||
Sbjct  576  AATGATAACACAGTTCGAGTCTCTAAAAATCTACAGAGATTCGCTTGGAGAAGCAGTAAT  635

Query  405  GAGAATGGGGGACCTCCACTTACTCCAAAACAGAAACGGGAAATGGCGAGAACAGCTAGG  464
            ||||||||||||||||||||||||||||||||||||||||||||||||||||||||||||
Sbjct  636  GAGAATGGGGGACCTCCACTTACTCCAAAACAGAAACGGGAAATGGCGAGAACAGCTAGG  695

Query  465  TCAGAAGTTTGAAGAGATAAGATGGCTAATTGAAGAGGTGAGACACAGATTAAGAACAAC  524
            ||||||||||||||||||||||||||||||||||||||||||||||||||||||||||||
Sbjct  696  TCAGAAGTTTGAAGAGATAAGATGGCTAATTGAAGAGGTGAGACACAGATTAAGAACAAC  755

Query  525  TGAAAATAGCTTTGAACAAATAACATTCATGCAAGCATTACAACTACTGTTTGAAGTGGA  584
            ||||||||||||||||||||||||||||||||||||||||||||||||||||||||||||
Sbjct  756  TGAAAATAGCTTTGAACAAATAACATTCATGCAAGCATTACAACTACTGTTTGAAGTGGA  815

Query  585  ACAGGAGATAAGAACTTTCTCATTTCAGCTTATTTAATGATAAAAAAC  632
            ||||||||||||||||||||||||||||||||||||||||||||||||
Sbjct  816  ACAGGAGATAAGAACTTTCTCATTTCAGCTTATTTAATGATAAAAAAC  863


Range 2: 4 to 316

Score:547 bits(296), Expect:1e-150, 
Identities:308/313(98%),  Gaps:3/313(0%), Strand: Plus/Plus

Query  1    ACAAAGACATAATGGATTCCAACACTGTGTCAAGTTTCCAGGTAGATTGCTTTCTTTGGC  60
            ||||||||||||||||||||||||||||||||||||||||||||||||||||||||||||
Sbjct  4    ACAAAGACATAATGGATTCCAACACTGTGTCAAGTTTCCAGGTAGATTGCTTTCTTTGGC  63

Query  61   ATATCCGGAAACAAGTTGTAGACCAAAAACTGAGTGATGCCCCATTCCTCGATCGGCTTC  120
            ||||||||||||||||||||||||||||||||||||||||||||||||||||||||||||
Sbjct  64   ATATCCGGAAACAAGTTGTAGACCAAAAACTGAGTGATGCCCCATTCCTCGATCGGCTTC  123

Query  121  GCCGAGATCAGAGGTCCCTAAGGGGAAGAGGCAATACTCTCGGTCTAGACATCAAAGCAG  180
            |||||||||||||||||||||||||||||||||| |||||||||||||||||||||||||
Sbjct  124  GCCGAGATCAGAGGTCCCTAAGGGGAAGAGGCAAAACTCTCGGTCTAGACATCAAAGCAG  183

Query  181  CCACCCATGTTGGAAAGCAAATTGTAGAAAAGATTCTGAAAGAAGAATCTGATGAGGCAC  240
            |||||||||||||||||||||| |||||||||||||||||||||||||||||||||||||
Sbjct  184  CCACCCATGTTGGAAAGCAAATCGTAGAAAAGATTCTGAAAGAAGAATCTGATGAGGCAC  243

Query  241  TTAAAATGACCATGGTCTCAACACCTGCTTCGCGATACATAACTGACATGACTATTGAGG  300
            ||||||||||||||||||||||||||||||||||||||||||||||||||||||||||||
Sbjct  244  TTAAAATGACCATGGTCTCAACACCTGCTTCGCGATACATAACTGACATGACTATTGAGG  303

Query  301  A-T-GTCAA-AAA  310
            | | ||||| |||
Sbjct  304  AATTGTCAAGAAA  316


>Influenza A virus (A/Washington/45/2015(H3N2)) segment 8 nuclear export protein (NEP) and nonstructural protein 1 (NS1) genes, complete cds
Sequence ID: KU590758.1 Length: 865
Range 1: 517 to 863

Score:636 bits(344), Expect:2e-177, 
Identities:347/348(99%),  Gaps:1/348(0%), Strand: Plus/Plus

Query  285  GACATGACTATTGAGGATGTCAAAAATGCAATTGGGGTCCTCATCGGAGGACTTGAATGG  344
            ||||| ||||||||||||||||||||||||||||||||||||||||||||||||||||||
Sbjct  517  GACAT-ACTATTGAGGATGTCAAAAATGCAATTGGGGTCCTCATCGGAGGACTTGAATGG  575

Query  345  AATGATAACACAGTTCGAGTCTCTAAAAATCTACAGAGATTCGCTTGGAGAAGCAGTAAT  404
            ||||||||||||||||||||||||||||||||||||||||||||||||||||||||||||
Sbjct  576  AATGATAACACAGTTCGAGTCTCTAAAAATCTACAGAGATTCGCTTGGAGAAGCAGTAAT  635

Query  405  GAGAATGGGGGACCTCCACTTACTCCAAAACAGAAACGGGAAATGGCGAGAACAGCTAGG  464
            ||||||||||||||||||||||||||||||||||||||||||||||||||||||||||||
Sbjct  636  GAGAATGGGGGACCTCCACTTACTCCAAAACAGAAACGGGAAATGGCGAGAACAGCTAGG  695

Query  465  TCAGAAGTTTGAAGAGATAAGATGGCTAATTGAAGAGGTGAGACACAGATTAAGAACAAC  524
            ||||||||||||||||||||||||||||||||||||||||||||||||||||||||||||
Sbjct  696  TCAGAAGTTTGAAGAGATAAGATGGCTAATTGAAGAGGTGAGACACAGATTAAGAACAAC  755

Query  525  TGAAAATAGCTTTGAACAAATAACATTCATGCAAGCATTACAACTACTGTTTGAAGTGGA  584
            ||||||||||||||||||||||||||||||||||||||||||||||||||||||||||||
Sbjct  756  TGAAAATAGCTTTGAACAAATAACATTCATGCAAGCATTACAACTACTGTTTGAAGTGGA  815

Query  585  ACAGGAGATAAGAACTTTCTCATTTCAGCTTATTTAATGATAAAAAAC  632
            ||||||||||||||||||||||||||||||||||||||||||||||||
Sbjct  816  ACAGGAGATAAGAACTTTCTCATTTCAGCTTATTTAATGATAAAAAAC  863


Range 2: 4 to 316

Score:553 bits(299), Expect:3e-152, 
Identities:309/313(99%),  Gaps:3/313(0%), Strand: Plus/Plus

Query  1    ACAAAGACATAATGGATTCCAACACTGTGTCAAGTTTCCAGGTAGATTGCTTTCTTTGGC  60
            ||||||||||||||||||||||||||||||||||||||||||||||||||||||||||||
Sbjct  4    ACAAAGACATAATGGATTCCAACACTGTGTCAAGTTTCCAGGTAGATTGCTTTCTTTGGC  63

Query  61   ATATCCGGAAACAAGTTGTAGACCAAAAACTGAGTGATGCCCCATTCCTCGATCGGCTTC  120
            ||||||||||||||||||||||||||||||||||||||||||||||||||||||||||||
Sbjct  64   ATATCCGGAAACAAGTTGTAGACCAAAAACTGAGTGATGCCCCATTCCTCGATCGGCTTC  123

Query  121  GCCGAGATCAGAGGTCCCTAAGGGGAAGAGGCAATACTCTCGGTCTAGACATCAAAGCAG  180
            ||||||||||||||||||||||||||||||||||||||||||||||||||||||||||||
Sbjct  124  GCCGAGATCAGAGGTCCCTAAGGGGAAGAGGCAATACTCTCGGTCTAGACATCAAAGCAG  183

Query  181  CCACCCATGTTGGAAAGCAAATTGTAGAAAAGATTCTGAAAGAAGAATCTGATGAGGCAC  240
            |||||||||||||||||||||| |||||||||||||||||||||||||||||||||||||
Sbjct  184  CCACCCATGTTGGAAAGCAAATCGTAGAAAAGATTCTGAAAGAAGAATCTGATGAGGCAC  243

Query  241  TTAAAATGACCATGGTCTCAACACCTGCTTCGCGATACATAACTGACATGACTATTGAGG  300
            ||||||||||||||||||||||||||||||||||||||||||||||||||||||||||||
Sbjct  244  TTAAAATGACCATGGTCTCAACACCTGCTTCGCGATACATAACTGACATGACTATTGAGG  303

Query  301  A-T-GTCAA-AAA  310
            | | ||||| |||
Sbjct  304  AATTGTCAAGAAA  316


>Influenza A virus (A/Texas/75/2015(H3N2)) segment 8 nuclear export protein (NEP) and nonstructural protein 1 (NS1) genes, complete cds
Sequence ID: KU590639.1 Length: 865
>Influenza A virus (A/Texas/59/2016(H3N2)) segment 8 nuclear export protein (NEP) and nonstructural protein 1 (NS1) genes, complete cds
Sequence ID: KX917152.1 Length: 865
>Influenza A virus (A/Darwin/1008/2016(H3N2)) nuclear export protein (NEP) and nonstructural protein 1 (NS1) genes, complete cds
Sequence ID: CY255213.1 Length: 865 
Range 1: 517 to 863

Score:636 bits(344), Expect:2e-177, 
Identities:347/348(99%),  Gaps:1/348(0%), Strand: Plus/Plus

Query  285  GACATGACTATTGAGGATGTCAAAAATGCAATTGGGGTCCTCATCGGAGGACTTGAATGG  344
            ||||| ||||||||||||||||||||||||||||||||||||||||||||||||||||||
Sbjct  517  GACAT-ACTATTGAGGATGTCAAAAATGCAATTGGGGTCCTCATCGGAGGACTTGAATGG  575

Query  345  AATGATAACACAGTTCGAGTCTCTAAAAATCTACAGAGATTCGCTTGGAGAAGCAGTAAT  404
            ||||||||||||||||||||||||||||||||||||||||||||||||||||||||||||
Sbjct  576  AATGATAACACAGTTCGAGTCTCTAAAAATCTACAGAGATTCGCTTGGAGAAGCAGTAAT  635

Query  405  GAGAATGGGGGACCTCCACTTACTCCAAAACAGAAACGGGAAATGGCGAGAACAGCTAGG  464
            ||||||||||||||||||||||||||||||||||||||||||||||||||||||||||||
Sbjct  636  GAGAATGGGGGACCTCCACTTACTCCAAAACAGAAACGGGAAATGGCGAGAACAGCTAGG  695

Query  465  TCAGAAGTTTGAAGAGATAAGATGGCTAATTGAAGAGGTGAGACACAGATTAAGAACAAC  524
            ||||||||||||||||||||||||||||||||||||||||||||||||||||||||||||
Sbjct  696  TCAGAAGTTTGAAGAGATAAGATGGCTAATTGAAGAGGTGAGACACAGATTAAGAACAAC  755

Query  525  TGAAAATAGCTTTGAACAAATAACATTCATGCAAGCATTACAACTACTGTTTGAAGTGGA  584
            ||||||||||||||||||||||||||||||||||||||||||||||||||||||||||||
Sbjct  756  TGAAAATAGCTTTGAACAAATAACATTCATGCAAGCATTACAACTACTGTTTGAAGTGGA  815

Query  585  ACAGGAGATAAGAACTTTCTCATTTCAGCTTATTTAATGATAAAAAAC  632
            ||||||||||||||||||||||||||||||||||||||||||||||||
Sbjct  816  ACAGGAGATAAGAACTTTCTCATTTCAGCTTATTTAATGATAAAAAAC  863


Range 2: 4 to 316

Score:536 bits(290), Expect:3e-147, 
Identities:306/313(98%),  Gaps:3/313(0%), Strand: Plus/Plus

Query  1    ACAAAGACATAATGGATTCCAACACTGTGTCAAGTTTCCAGGTAGATTGCTTTCTTTGGC  60
            ||||||||||||||||||||||||||||||||||||||||||||||||||||||||||||
Sbjct  4    ACAAAGACATAATGGATTCCAACACTGTGTCAAGTTTCCAGGTAGATTGCTTTCTTTGGC  63

Query  61   ATATCCGGAAACAAGTTGTAGACCAAAAACTGAGTGATGCCCCATTCCTCGATCGGCTTC  120
            ||||||||||||||||||||||||||||||||||||||||||||||||||||||||||||
Sbjct  64   ATATCCGGAAACAAGTTGTAGACCAAAAACTGAGTGATGCCCCATTCCTCGATCGGCTTC  123

Query  121  GCCGAGATCAGAGGTCCCTAAGGGGAAGAGGCAATACTCTCGGTCTAGACATCAAAGCAG  180
            |||||||||||||||||||||||||||||||||||||||||||||||||||||||| |||
Sbjct  124  GCCGAGATCAGAGGTCCCTAAGGGGAAGAGGCAATACTCTCGGTCTAGACATCAAATCAG  183

Query  181  CCACCCATGTTGGAAAGCAAATTGTAGAAAAGATTCTGAAAGAAGAATCTGATGAGGCAC  240
            |||||||||||||||||||||| ||||||||||||||||||| ||||||||||||| |||
Sbjct  184  CCACCCATGTTGGAAAGCAAATCGTAGAAAAGATTCTGAAAGGAGAATCTGATGAGACAC  243

Query  241  TTAAAATGACCATGGTCTCAACACCTGCTTCGCGATACATAACTGACATGACTATTGAGG  300
            ||||||||||||||||||||||||||||||||||||||||||||||||||||||||||||
Sbjct  244  TTAAAATGACCATGGTCTCAACACCTGCTTCGCGATACATAACTGACATGACTATTGAGG  303

Query  301  A-T-GTCAA-AAA  310
            | | ||||| |||
Sbjct  304  AATTGTCAAGAAA  316


>Influenza A virus (A/New York City/PV00328/2017(H3N2)) segment 8 nuclear export protein (NEP) and nonstructural protein 1 (NS1) genes, complete cds
Sequence ID: OP871992.1 Length: 877
Range 1: 529 to 875

Score:636 bits(344), Expect:2e-177, 
Identities:347/348(99%),  Gaps:1/348(0%), Strand: Plus/Plus

Query  285  GACATGACTATTGAGGATGTCAAAAATGCAATTGGGGTCCTCATCGGAGGACTTGAATGG  344
            ||||| ||||||||||||||||||||||||||||||||||||||||||||||||||||||
Sbjct  529  GACAT-ACTATTGAGGATGTCAAAAATGCAATTGGGGTCCTCATCGGAGGACTTGAATGG  587

Query  345  AATGATAACACAGTTCGAGTCTCTAAAAATCTACAGAGATTCGCTTGGAGAAGCAGTAAT  404
            ||||||||||||||||||||||||||||||||||||||||||||||||||||||||||||
Sbjct  588  AATGATAACACAGTTCGAGTCTCTAAAAATCTACAGAGATTCGCTTGGAGAAGCAGTAAT  647

Query  405  GAGAATGGGGGACCTCCACTTACTCCAAAACAGAAACGGGAAATGGCGAGAACAGCTAGG  464
            ||||||||||||||||||||||||||||||||||||||||||||||||||||||||||||
Sbjct  648  GAGAATGGGGGACCTCCACTTACTCCAAAACAGAAACGGGAAATGGCGAGAACAGCTAGG  707

Query  465  TCAGAAGTTTGAAGAGATAAGATGGCTAATTGAAGAGGTGAGACACAGATTAAGAACAAC  524
            ||||||||||||||||||||||||||||||||||||||||||||||||||||||||||||
Sbjct  708  TCAGAAGTTTGAAGAGATAAGATGGCTAATTGAAGAGGTGAGACACAGATTAAGAACAAC  767

Query  525  TGAAAATAGCTTTGAACAAATAACATTCATGCAAGCATTACAACTACTGTTTGAAGTGGA  584
            ||||||||||||||||||||||||||||||||||||||||||||||||||||||||||||
Sbjct  768  TGAAAATAGCTTTGAACAAATAACATTCATGCAAGCATTACAACTACTGTTTGAAGTGGA  827

Query  585  ACAGGAGATAAGAACTTTCTCATTTCAGCTTATTTAATGATAAAAAAC  632
            ||||||||||||||||||||||||||||||||||||||||||||||||
Sbjct  828  ACAGGAGATAAGAACTTTCTCATTTCAGCTTATTTAATGATAAAAAAC  875


Range 2: 16 to 328

Score:542 bits(293), Expect:6e-149, 
Identities:307/313(98%),  Gaps:3/313(0%), Strand: Plus/Plus

Query  1    ACAAAGACATAATGGATTCCAACACTGTGTCAAGTTTCCAGGTAGATTGCTTTCTTTGGC  60
            ||||||||||||||||||||||||||||||||||||||||||||||||||||||||||||
Sbjct  16   ACAAAGACATAATGGATTCCAACACTGTGTCAAGTTTCCAGGTAGATTGCTTTCTTTGGC  75

Query  61   ATATCCGGAAACAAGTTGTAGACCAAAAACTGAGTGATGCCCCATTCCTCGATCGGCTTC  120
            ||||||||||||||||||||||||||||||||||||||||||||||||||||||||||||
Sbjct  76   ATATCCGGAAACAAGTTGTAGACCAAAAACTGAGTGATGCCCCATTCCTCGATCGGCTTC  135

Query  121  GCCGAGATCAGAGGTCCCTAAGGGGAAGAGGCAATACTCTCGGTCTAGACATCAAAGCAG  180
            |||||||||||||||||||||||||||||||||||||||||||||||||||||||| |||
Sbjct  136  GCCGAGATCAGAGGTCCCTAAGGGGAAGAGGCAATACTCTCGGTCTAGACATCAAATCAG  195

Query  181  CCACCCATGTTGGAAAGCAAATTGTAGAAAAGATTCTGAAAGAAGAATCTGATGAGGCAC  240
            |||||||||||||||||||||| ||||||||||||||||||| |||||||||||||||||
Sbjct  196  CCACCCATGTTGGAAAGCAAATCGTAGAAAAGATTCTGAAAGGAGAATCTGATGAGGCAC  255

Query  241  TTAAAATGACCATGGTCTCAACACCTGCTTCGCGATACATAACTGACATGACTATTGAGG  300
            ||||||||||||||||||||||||||||||||||||||||||||||||||||||||||||
Sbjct  256  TTAAAATGACCATGGTCTCAACACCTGCTTCGCGATACATAACTGACATGACTATTGAGG  315

Query  301  A-T-GTCAA-AAA  310
            | | ||||| |||
Sbjct  316  AATTGTCAAGAAA  328


>Influenza A virus (A/New York City/PV00100/2017(H3N2)) segment 8 nuclear export protein (NEP) and nonstructural protein 1 (NS1) genes, complete cds
Sequence ID: OP871984.1 Length: 890
Range 1: 529 to 875

Score:636 bits(344), Expect:2e-177, 
Identities:347/348(99%),  Gaps:1/348(0%), Strand: Plus/Plus

Query  285  GACATGACTATTGAGGATGTCAAAAATGCAATTGGGGTCCTCATCGGAGGACTTGAATGG  344
            ||||| ||||||||||||||||||||||||||||||||||||||||||||||||||||||
Sbjct  529  GACAT-ACTATTGAGGATGTCAAAAATGCAATTGGGGTCCTCATCGGAGGACTTGAATGG  587

Query  345  AATGATAACACAGTTCGAGTCTCTAAAAATCTACAGAGATTCGCTTGGAGAAGCAGTAAT  404
            ||||||||||||||||||||||||||||||||||||||||||||||||||||||||||||
Sbjct  588  AATGATAACACAGTTCGAGTCTCTAAAAATCTACAGAGATTCGCTTGGAGAAGCAGTAAT  647

Query  405  GAGAATGGGGGACCTCCACTTACTCCAAAACAGAAACGGGAAATGGCGAGAACAGCTAGG  464
            ||||||||||||||||||||||||||||||||||||||||||||||||||||||||||||
Sbjct  648  GAGAATGGGGGACCTCCACTTACTCCAAAACAGAAACGGGAAATGGCGAGAACAGCTAGG  707

Query  465  TCAGAAGTTTGAAGAGATAAGATGGCTAATTGAAGAGGTGAGACACAGATTAAGAACAAC  524
            ||||||||||||||||||||||||||||||||||||||||||||||||||||||||||||
Sbjct  708  TCAGAAGTTTGAAGAGATAAGATGGCTAATTGAAGAGGTGAGACACAGATTAAGAACAAC  767

Query  525  TGAAAATAGCTTTGAACAAATAACATTCATGCAAGCATTACAACTACTGTTTGAAGTGGA  584
            ||||||||||||||||||||||||||||||||||||||||||||||||||||||||||||
Sbjct  768  TGAAAATAGCTTTGAACAAATAACATTCATGCAAGCATTACAACTACTGTTTGAAGTGGA  827

Query  585  ACAGGAGATAAGAACTTTCTCATTTCAGCTTATTTAATGATAAAAAAC  632
            ||||||||||||||||||||||||||||||||||||||||||||||||
Sbjct  828  ACAGGAGATAAGAACTTTCTCATTTCAGCTTATTTAATGATAAAAAAC  875


Range 2: 16 to 328

Score:547 bits(296), Expect:1e-150, 
Identities:308/313(98%),  Gaps:3/313(0%), Strand: Plus/Plus

Query  1    ACAAAGACATAATGGATTCCAACACTGTGTCAAGTTTCCAGGTAGATTGCTTTCTTTGGC  60
            ||||||||||||||||||||||||||||||||||||||||||||||||||||||||||||
Sbjct  16   ACAAAGACATAATGGATTCCAACACTGTGTCAAGTTTCCAGGTAGATTGCTTTCTTTGGC  75

Query  61   ATATCCGGAAACAAGTTGTAGACCAAAAACTGAGTGATGCCCCATTCCTCGATCGGCTTC  120
            ||||||||||||||||||||||||||||||||||||||||||||||||||||||||||||
Sbjct  76   ATATCCGGAAACAAGTTGTAGACCAAAAACTGAGTGATGCCCCATTCCTCGATCGGCTTC  135

Query  121  GCCGAGATCAGAGGTCCCTAAGGGGAAGAGGCAATACTCTCGGTCTAGACATCAAAGCAG  180
            ||||||||||||||||||||||||||||||||||||||||||||||||||||||||||||
Sbjct  136  GCCGAGATCAGAGGTCCCTAAGGGGAAGAGGCAATACTCTCGGTCTAGACATCAAAGCAG  195

Query  181  CCACCCATGTTGGAAAGCAAATTGTAGAAAAGATTCTGAAAGAAGAATCTGATGAGGCAC  240
            |||||||||||||||||||||| |||||||||||||||||||||||||||||||| ||||
Sbjct  196  CCACCCATGTTGGAAAGCAAATCGTAGAAAAGATTCTGAAAGAAGAATCTGATGAAGCAC  255

Query  241  TTAAAATGACCATGGTCTCAACACCTGCTTCGCGATACATAACTGACATGACTATTGAGG  300
            ||||||||||||||||||||||||||||||||||||||||||||||||||||||||||||
Sbjct  256  TTAAAATGACCATGGTCTCAACACCTGCTTCGCGATACATAACTGACATGACTATTGAGG  315

Query  301  A-T-GTCAA-AAA  310
            | | ||||| |||
Sbjct  316  AATTGTCAAGAAA  328


>Influenza A virus (A/New York City/PV00190/2017(H3N2)) segment 8 nuclear export protein (NEP) and nonstructural protein 1 (NS1) genes, complete cds
Sequence ID: OP871952.1 Length: 886
Range 1: 529 to 875

Score:636 bits(344), Expect:2e-177, 
Identities:347/348(99%),  Gaps:1/348(0%), Strand: Plus/Plus

Query  285  GACATGACTATTGAGGATGTCAAAAATGCAATTGGGGTCCTCATCGGAGGACTTGAATGG  344
            ||||| ||||||||||||||||||||||||||||||||||||||||||||||||||||||
Sbjct  529  GACAT-ACTATTGAGGATGTCAAAAATGCAATTGGGGTCCTCATCGGAGGACTTGAATGG  587

Query  345  AATGATAACACAGTTCGAGTCTCTAAAAATCTACAGAGATTCGCTTGGAGAAGCAGTAAT  404
            ||||||||||||||||||||||||||||||||||||||||||||||||||||||||||||
Sbjct  588  AATGATAACACAGTTCGAGTCTCTAAAAATCTACAGAGATTCGCTTGGAGAAGCAGTAAT  647

Query  405  GAGAATGGGGGACCTCCACTTACTCCAAAACAGAAACGGGAAATGGCGAGAACAGCTAGG  464
            ||||||||||||||||||||||||||||||||||||||||||||||||||||||||||||
Sbjct  648  GAGAATGGGGGACCTCCACTTACTCCAAAACAGAAACGGGAAATGGCGAGAACAGCTAGG  707

Query  465  TCAGAAGTTTGAAGAGATAAGATGGCTAATTGAAGAGGTGAGACACAGATTAAGAACAAC  524
            ||||||||||||||||||||||||||||||||||||||||||||||||||||||||||||
Sbjct  708  TCAGAAGTTTGAAGAGATAAGATGGCTAATTGAAGAGGTGAGACACAGATTAAGAACAAC  767

Query  525  TGAAAATAGCTTTGAACAAATAACATTCATGCAAGCATTACAACTACTGTTTGAAGTGGA  584
            ||||||||||||||||||||||||||||||||||||||||||||||||||||||||||||
Sbjct  768  TGAAAATAGCTTTGAACAAATAACATTCATGCAAGCATTACAACTACTGTTTGAAGTGGA  827

Query  585  ACAGGAGATAAGAACTTTCTCATTTCAGCTTATTTAATGATAAAAAAC  632
            ||||||||||||||||||||||||||||||||||||||||||||||||
Sbjct  828  ACAGGAGATAAGAACTTTCTCATTTCAGCTTATTTAATGATAAAAAAC  875


Range 2: 16 to 328

Score:553 bits(299), Expect:3e-152, 
Identities:309/313(99%),  Gaps:3/313(0%), Strand: Plus/Plus

Query  1    ACAAAGACATAATGGATTCCAACACTGTGTCAAGTTTCCAGGTAGATTGCTTTCTTTGGC  60
            ||||||||||||||||||||||||||||||||||||||||||||||||||||||||||||
Sbjct  16   ACAAAGACATAATGGATTCCAACACTGTGTCAAGTTTCCAGGTAGATTGCTTTCTTTGGC  75

Query  61   ATATCCGGAAACAAGTTGTAGACCAAAAACTGAGTGATGCCCCATTCCTCGATCGGCTTC  120
            ||||||||||||||||||||||||||||||||||||||||||||||||||||||||||||
Sbjct  76   ATATCCGGAAACAAGTTGTAGACCAAAAACTGAGTGATGCCCCATTCCTCGATCGGCTTC  135

Query  121  GCCGAGATCAGAGGTCCCTAAGGGGAAGAGGCAATACTCTCGGTCTAGACATCAAAGCAG  180
            ||||||||||||||||||||||||||||||||||||||||||||||||||||||||||||
Sbjct  136  GCCGAGATCAGAGGTCCCTAAGGGGAAGAGGCAATACTCTCGGTCTAGACATCAAAGCAG  195

Query  181  CCACCCATGTTGGAAAGCAAATTGTAGAAAAGATTCTGAAAGAAGAATCTGATGAGGCAC  240
            |||||||||||||||||||||| |||||||||||||||||||||||||||||||||||||
Sbjct  196  CCACCCATGTTGGAAAGCAAATCGTAGAAAAGATTCTGAAAGAAGAATCTGATGAGGCAC  255

Query  241  TTAAAATGACCATGGTCTCAACACCTGCTTCGCGATACATAACTGACATGACTATTGAGG  300
            ||||||||||||||||||||||||||||||||||||||||||||||||||||||||||||
Sbjct  256  TTAAAATGACCATGGTCTCAACACCTGCTTCGCGATACATAACTGACATGACTATTGAGG  315

Query  301  A-T-GTCAA-AAA  310
            | | ||||| |||
Sbjct  316  AATTGTCAAGAAA  328


>Influenza A virus (A/New York City/PV00073/2017(H3N2)) segment 8 nuclear export protein (NEP) and nonstructural protein 1 (NS1) genes, complete cds
Sequence ID: OP871968.1 Length: 890
Range 1: 529 to 875

Score:636 bits(344), Expect:2e-177, 
Identities:347/348(99%),  Gaps:1/348(0%), Strand: Plus/Plus

Query  285  GACATGACTATTGAGGATGTCAAAAATGCAATTGGGGTCCTCATCGGAGGACTTGAATGG  344
            ||||| ||||||||||||||||||||||||||||||||||||||||||||||||||||||
Sbjct  529  GACAT-ACTATTGAGGATGTCAAAAATGCAATTGGGGTCCTCATCGGAGGACTTGAATGG  587

Query  345  AATGATAACACAGTTCGAGTCTCTAAAAATCTACAGAGATTCGCTTGGAGAAGCAGTAAT  404
            ||||||||||||||||||||||||||||||||||||||||||||||||||||||||||||
Sbjct  588  AATGATAACACAGTTCGAGTCTCTAAAAATCTACAGAGATTCGCTTGGAGAAGCAGTAAT  647

Query  405  GAGAATGGGGGACCTCCACTTACTCCAAAACAGAAACGGGAAATGGCGAGAACAGCTAGG  464
            ||||||||||||||||||||||||||||||||||||||||||||||||||||||||||||
Sbjct  648  GAGAATGGGGGACCTCCACTTACTCCAAAACAGAAACGGGAAATGGCGAGAACAGCTAGG  707

Query  465  TCAGAAGTTTGAAGAGATAAGATGGCTAATTGAAGAGGTGAGACACAGATTAAGAACAAC  524
            ||||||||||||||||||||||||||||||||||||||||||||||||||||||||||||
Sbjct  708  TCAGAAGTTTGAAGAGATAAGATGGCTAATTGAAGAGGTGAGACACAGATTAAGAACAAC  767

Query  525  TGAAAATAGCTTTGAACAAATAACATTCATGCAAGCATTACAACTACTGTTTGAAGTGGA  584
            ||||||||||||||||||||||||||||||||||||||||||||||||||||||||||||
Sbjct  768  TGAAAATAGCTTTGAACAAATAACATTCATGCAAGCATTACAACTACTGTTTGAAGTGGA  827

Query  585  ACAGGAGATAAGAACTTTCTCATTTCAGCTTATTTAATGATAAAAAAC  632
            ||||||||||||||||||||||||||||||||||||||||||||||||
Sbjct  828  ACAGGAGATAAGAACTTTCTCATTTCAGCTTATTTAATGATAAAAAAC  875


Range 2: 16 to 328

Score:536 bits(290), Expect:3e-147, 
Identities:306/313(98%),  Gaps:3/313(0%), Strand: Plus/Plus

Query  1    ACAAAGACATAATGGATTCCAACACTGTGTCAAGTTTCCAGGTAGATTGCTTTCTTTGGC  60
            ||||||||||||||||||||||||||||||||||||||||||||||||||||||||||||
Sbjct  16   ACAAAGACATAATGGATTCCAACACTGTGTCAAGTTTCCAGGTAGATTGCTTTCTTTGGC  75

Query  61   ATATCCGGAAACAAGTTGTAGACCAAAAACTGAGTGATGCCCCATTCCTCGATCGGCTTC  120
            ||||||||||||||||||||||||||||||||||||||||||||||||||||||||||||
Sbjct  76   ATATCCGGAAACAAGTTGTAGACCAAAAACTGAGTGATGCCCCATTCCTCGATCGGCTTC  135

Query  121  GCCGAGATCAGAGGTCCCTAAGGGGAAGAGGCAATACTCTCGGTCTAGACATCAAAGCAG  180
            |||||||||||||||||||||||||||||||||||||||||||||||||||||||| |||
Sbjct  136  GCCGAGATCAGAGGTCCCTAAGGGGAAGAGGCAATACTCTCGGTCTAGACATCAAATCAG  195

Query  181  CCACCCATGTTGGAAAGCAAATTGTAGAAAAGATTCTGAAAGAAGAATCTGATGAGGCAC  240
            |||| ||||||||||||||||| ||||||||||||||||||| |||||||||||||||||
Sbjct  196  CCACTCATGTTGGAAAGCAAATCGTAGAAAAGATTCTGAAAGGAGAATCTGATGAGGCAC  255

Query  241  TTAAAATGACCATGGTCTCAACACCTGCTTCGCGATACATAACTGACATGACTATTGAGG  300
            ||||||||||||||||||||||||||||||||||||||||||||||||||||||||||||
Sbjct  256  TTAAAATGACCATGGTCTCAACACCTGCTTCGCGATACATAACTGACATGACTATTGAGG  315

Query  301  A-T-GTCAA-AAA  310
            | | ||||| |||
Sbjct  316  AATTGTCAAGAAA  328


>Influenza A virus (A/New York City/PV00105/2017(H3N2)) segment 8 nuclear export protein (NEP) and nonstructural protein 1 (NS1) genes, complete cds
Sequence ID: OP871960.1 Length: 890
>Influenza A virus (A/New York City/PV00046/2017(H3N2)) segment 8 nuclear export protein (NEP) and nonstructural protein 1 (NS1) genes, complete cds
Sequence ID: OP872056.1 Length: 890 
Range 1: 529 to 875

Score:636 bits(344), Expect:2e-177, 
Identities:347/348(99%),  Gaps:1/348(0%), Strand: Plus/Plus

Query  285  GACATGACTATTGAGGATGTCAAAAATGCAATTGGGGTCCTCATCGGAGGACTTGAATGG  344
            ||||| ||||||||||||||||||||||||||||||||||||||||||||||||||||||
Sbjct  529  GACAT-ACTATTGAGGATGTCAAAAATGCAATTGGGGTCCTCATCGGAGGACTTGAATGG  587

Query  345  AATGATAACACAGTTCGAGTCTCTAAAAATCTACAGAGATTCGCTTGGAGAAGCAGTAAT  404
            ||||||||||||||||||||||||||||||||||||||||||||||||||||||||||||
Sbjct  588  AATGATAACACAGTTCGAGTCTCTAAAAATCTACAGAGATTCGCTTGGAGAAGCAGTAAT  647

Query  405  GAGAATGGGGGACCTCCACTTACTCCAAAACAGAAACGGGAAATGGCGAGAACAGCTAGG  464
            ||||||||||||||||||||||||||||||||||||||||||||||||||||||||||||
Sbjct  648  GAGAATGGGGGACCTCCACTTACTCCAAAACAGAAACGGGAAATGGCGAGAACAGCTAGG  707

Query  465  TCAGAAGTTTGAAGAGATAAGATGGCTAATTGAAGAGGTGAGACACAGATTAAGAACAAC  524
            ||||||||||||||||||||||||||||||||||||||||||||||||||||||||||||
Sbjct  708  TCAGAAGTTTGAAGAGATAAGATGGCTAATTGAAGAGGTGAGACACAGATTAAGAACAAC  767

Query  525  TGAAAATAGCTTTGAACAAATAACATTCATGCAAGCATTACAACTACTGTTTGAAGTGGA  584
            ||||||||||||||||||||||||||||||||||||||||||||||||||||||||||||
Sbjct  768  TGAAAATAGCTTTGAACAAATAACATTCATGCAAGCATTACAACTACTGTTTGAAGTGGA  827

Query  585  ACAGGAGATAAGAACTTTCTCATTTCAGCTTATTTAATGATAAAAAAC  632
            ||||||||||||||||||||||||||||||||||||||||||||||||
Sbjct  828  ACAGGAGATAAGAACTTTCTCATTTCAGCTTATTTAATGATAAAAAAC  875


Range 2: 16 to 328

Score:520 bits(281), Expect:3e-142, 
Identities:303/313(97%),  Gaps:3/313(0%), Strand: Plus/Plus

Query  1    ACAAAGACATAATGGATTCCAACACTGTGTCAAGTTTCCAGGTAGATTGCTTTCTTTGGC  60
            |||||||||||||||||||||||||||||||||| |||||||||||||||||||||||||
Sbjct  16   ACAAAGACATAATGGATTCCAACACTGTGTCAAGCTTCCAGGTAGATTGCTTTCTTTGGC  75

Query  61   ATATCCGGAAACAAGTTGTAGACCAAAAACTGAGTGATGCCCCATTCCTCGATCGGCTTC  120
            ||||||||||||||||||||||||||||||||||||||||||||||||||||| ||||||
Sbjct  76   ATATCCGGAAACAAGTTGTAGACCAAAAACTGAGTGATGCCCCATTCCTCGATAGGCTTC  135

Query  121  GCCGAGATCAGAGGTCCCTAAGGGGAAGAGGCAATACTCTCGGTCTAGACATCAAAGCAG  180
            |||||||||||||||||||||||||||||||||||||||||||||||||||||||| |||
Sbjct  136  GCCGAGATCAGAGGTCCCTAAGGGGAAGAGGCAATACTCTCGGTCTAGACATCAAATCAG  195

Query  181  CCACCCATGTTGGAAAGCAAATTGTAGAAAAGATTCTGAAAGAAGAATCTGATGAGGCAC  240
            |||||||||||||||||||||||||||||||||||||||||| ||||||||||||| |||
Sbjct  196  CCACCCATGTTGGAAAGCAAATTGTAGAAAAGATTCTGAAAGGAGAATCTGATGAGACAC  255

Query  241  TTAAAATGACCATGGTCTCAACACCTGCTTCGCGATACATAACTGACATGACTATTGAGG  300
            |||||||||||||||||||||||||||||||| ||||||||||||||||||||||||| |
Sbjct  256  TTAAAATGACCATGGTCTCAACACCTGCTTCGAGATACATAACTGACATGACTATTGAAG  315

Query  301  A-T-GTCAA-AAA  310
            | | ||||| |||
Sbjct  316  AATTGTCAAGAAA  328


>Influenza A virus (A/New York City/PV00058/2017(H3N2)) segment 8 nuclear export protein (NEP) and nonstructural protein 1 (NS1) genes, complete cds
Sequence ID: OP871944.1 Length: 886
Range 1: 529 to 875

Score:636 bits(344), Expect:2e-177, 
Identities:347/348(99%),  Gaps:1/348(0%), Strand: Plus/Plus

Query  285  GACATGACTATTGAGGATGTCAAAAATGCAATTGGGGTCCTCATCGGAGGACTTGAATGG  344
            ||||| ||||||||||||||||||||||||||||||||||||||||||||||||||||||
Sbjct  529  GACAT-ACTATTGAGGATGTCAAAAATGCAATTGGGGTCCTCATCGGAGGACTTGAATGG  587

Query  345  AATGATAACACAGTTCGAGTCTCTAAAAATCTACAGAGATTCGCTTGGAGAAGCAGTAAT  404
            ||||||||||||||||||||||||||||||||||||||||||||||||||||||||||||
Sbjct  588  AATGATAACACAGTTCGAGTCTCTAAAAATCTACAGAGATTCGCTTGGAGAAGCAGTAAT  647

Query  405  GAGAATGGGGGACCTCCACTTACTCCAAAACAGAAACGGGAAATGGCGAGAACAGCTAGG  464
            ||||||||||||||||||||||||||||||||||||||||||||||||||||||||||||
Sbjct  648  GAGAATGGGGGACCTCCACTTACTCCAAAACAGAAACGGGAAATGGCGAGAACAGCTAGG  707

Query  465  TCAGAAGTTTGAAGAGATAAGATGGCTAATTGAAGAGGTGAGACACAGATTAAGAACAAC  524
            ||||||||||||||||||||||||||||||||||||||||||||||||||||||||||||
Sbjct  708  TCAGAAGTTTGAAGAGATAAGATGGCTAATTGAAGAGGTGAGACACAGATTAAGAACAAC  767

Query  525  TGAAAATAGCTTTGAACAAATAACATTCATGCAAGCATTACAACTACTGTTTGAAGTGGA  584
            ||||||||||||||||||||||||||||||||||||||||||||||||||||||||||||
Sbjct  768  TGAAAATAGCTTTGAACAAATAACATTCATGCAAGCATTACAACTACTGTTTGAAGTGGA  827

Query  585  ACAGGAGATAAGAACTTTCTCATTTCAGCTTATTTAATGATAAAAAAC  632
            ||||||||||||||||||||||||||||||||||||||||||||||||
Sbjct  828  ACAGGAGATAAGAACTTTCTCATTTCAGCTTATTTAATGATAAAAAAC  875


Range 2: 16 to 328

Score:542 bits(293), Expect:6e-149, 
Identities:307/313(98%),  Gaps:3/313(0%), Strand: Plus/Plus

Query  1    ACAAAGACATAATGGATTCCAACACTGTGTCAAGTTTCCAGGTAGATTGCTTTCTTTGGC  60
            ||||||||||||||||||||||||||||||||||||||||||||||||||||||||||||
Sbjct  16   ACAAAGACATAATGGATTCCAACACTGTGTCAAGTTTCCAGGTAGATTGCTTTCTTTGGC  75

Query  61   ATATCCGGAAACAAGTTGTAGACCAAAAACTGAGTGATGCCCCATTCCTCGATCGGCTTC  120
            ||||||||||||||||||||||||||||||||||||||||||||||||||||||||||||
Sbjct  76   ATATCCGGAAACAAGTTGTAGACCAAAAACTGAGTGATGCCCCATTCCTCGATCGGCTTC  135

Query  121  GCCGAGATCAGAGGTCCCTAAGGGGAAGAGGCAATACTCTCGGTCTAGACATCAAAGCAG  180
            |||||||||||||||||||||||||||||||||||||||||||||||||||||||| |||
Sbjct  136  GCCGAGATCAGAGGTCCCTAAGGGGAAGAGGCAATACTCTCGGTCTAGACATCAAATCAG  195

Query  181  CCACCCATGTTGGAAAGCAAATTGTAGAAAAGATTCTGAAAGAAGAATCTGATGAGGCAC  240
            |||||||||||||||||||||| ||||||||||||||||||| |||||||||||||||||
Sbjct  196  CCACCCATGTTGGAAAGCAAATCGTAGAAAAGATTCTGAAAGGAGAATCTGATGAGGCAC  255

Query  241  TTAAAATGACCATGGTCTCAACACCTGCTTCGCGATACATAACTGACATGACTATTGAGG  300
            ||||||||||||||||||||||||||||||||||||||||||||||||||||||||||||
Sbjct  256  TTAAAATGACCATGGTCTCAACACCTGCTTCGCGATACATAACTGACATGACTATTGAGG  315

Query  301  A-T-GTCAA-AAA  310
            | | ||||| |||
Sbjct  316  AATTGTCAAGAAA  328


>Influenza A virus (A/New York City/PV00098/2017(H3N2)) segment 8 nuclear export protein (NEP) and nonstructural protein 1 (NS1) genes, complete cds
Sequence ID: OP871936.1 Length: 890
Range 1: 529 to 875

Score:636 bits(344), Expect:2e-177, 
Identities:347/348(99%),  Gaps:1/348(0%), Strand: Plus/Plus

Query  285  GACATGACTATTGAGGATGTCAAAAATGCAATTGGGGTCCTCATCGGAGGACTTGAATGG  344
            ||||| ||||||||||||||||||||||||||||||||||||||||||||||||||||||
Sbjct  529  GACAT-ACTATTGAGGATGTCAAAAATGCAATTGGGGTCCTCATCGGAGGACTTGAATGG  587

Query  345  AATGATAACACAGTTCGAGTCTCTAAAAATCTACAGAGATTCGCTTGGAGAAGCAGTAAT  404
            ||||||||||||||||||||||||||||||||||||||||||||||||||||||||||||
Sbjct  588  AATGATAACACAGTTCGAGTCTCTAAAAATCTACAGAGATTCGCTTGGAGAAGCAGTAAT  647

Query  405  GAGAATGGGGGACCTCCACTTACTCCAAAACAGAAACGGGAAATGGCGAGAACAGCTAGG  464
            ||||||||||||||||||||||||||||||||||||||||||||||||||||||||||||
Sbjct  648  GAGAATGGGGGACCTCCACTTACTCCAAAACAGAAACGGGAAATGGCGAGAACAGCTAGG  707

Query  465  TCAGAAGTTTGAAGAGATAAGATGGCTAATTGAAGAGGTGAGACACAGATTAAGAACAAC  524
            ||||||||||||||||||||||||||||||||||||||||||||||||||||||||||||
Sbjct  708  TCAGAAGTTTGAAGAGATAAGATGGCTAATTGAAGAGGTGAGACACAGATTAAGAACAAC  767

Query  525  TGAAAATAGCTTTGAACAAATAACATTCATGCAAGCATTACAACTACTGTTTGAAGTGGA  584
            ||||||||||||||||||||||||||||||||||||||||||||||||||||||||||||
Sbjct  768  TGAAAATAGCTTTGAACAAATAACATTCATGCAAGCATTACAACTACTGTTTGAAGTGGA  827

Query  585  ACAGGAGATAAGAACTTTCTCATTTCAGCTTATTTAATGATAAAAAAC  632
            ||||||||||||||||||||||||||||||||||||||||||||||||
Sbjct  828  ACAGGAGATAAGAACTTTCTCATTTCAGCTTATTTAATGATAAAAAAC  875


Range 2: 16 to 328

Score:531 bits(287), Expect:1e-145, 
Identities:305/313(97%),  Gaps:3/313(0%), Strand: Plus/Plus

Query  1    ACAAAGACATAATGGATTCCAACACTGTGTCAAGTTTCCAGGTAGATTGCTTTCTTTGGC  60
            ||||||||||||||||||||||||||||||||||||||||||||||||||||||||||||
Sbjct  16   ACAAAGACATAATGGATTCCAACACTGTGTCAAGTTTCCAGGTAGATTGCTTTCTTTGGC  75

Query  61   ATATCCGGAAACAAGTTGTAGACCAAAAACTGAGTGATGCCCCATTCCTCGATCGGCTTC  120
            |||||||||||||||| |||||||||||||||||||||||||||||||||||||||||||
Sbjct  76   ATATCCGGAAACAAGTAGTAGACCAAAAACTGAGTGATGCCCCATTCCTCGATCGGCTTC  135

Query  121  GCCGAGATCAGAGGTCCCTAAGGGGAAGAGGCAATACTCTCGGTCTAGACATCAAAGCAG  180
            ||||||||||||||||||||| |||||||||||||||||||||||||||||||||| |||
Sbjct  136  GCCGAGATCAGAGGTCCCTAAAGGGAAGAGGCAATACTCTCGGTCTAGACATCAAATCAG  195

Query  181  CCACCCATGTTGGAAAGCAAATTGTAGAAAAGATTCTGAAAGAAGAATCTGATGAGGCAC  240
            |||||||||||||||||||||| ||||||||||||||||||| |||||||||||||||||
Sbjct  196  CCACCCATGTTGGAAAGCAAATCGTAGAAAAGATTCTGAAAGGAGAATCTGATGAGGCAC  255

Query  241  TTAAAATGACCATGGTCTCAACACCTGCTTCGCGATACATAACTGACATGACTATTGAGG  300
            ||||||||||||||||||||||||||||||||||||||||||||||||||||||||||||
Sbjct  256  TTAAAATGACCATGGTCTCAACACCTGCTTCGCGATACATAACTGACATGACTATTGAGG  315

Query  301  A-T-GTCAA-AAA  310
            | | ||||| |||
Sbjct  316  AATTGTCAAGAAA  328


>Influenza A virus (A/New York City/PV00109/2017(H3N2)) segment 8 nuclear export protein (NEP) and nonstructural protein 1 (NS1) genes, complete cds
Sequence ID: OP871912.1 Length: 890
Range 1: 529 to 875

Score:636 bits(344), Expect:2e-177, 
Identities:347/348(99%),  Gaps:1/348(0%), Strand: Plus/Plus

Query  285  GACATGACTATTGAGGATGTCAAAAATGCAATTGGGGTCCTCATCGGAGGACTTGAATGG  344
            ||||| ||||||||||||||||||||||||||||||||||||||||||||||||||||||
Sbjct  529  GACAT-ACTATTGAGGATGTCAAAAATGCAATTGGGGTCCTCATCGGAGGACTTGAATGG  587

Query  345  AATGATAACACAGTTCGAGTCTCTAAAAATCTACAGAGATTCGCTTGGAGAAGCAGTAAT  404
            ||||||||||||||||||||||||||||||||||||||||||||||||||||||||||||
Sbjct  588  AATGATAACACAGTTCGAGTCTCTAAAAATCTACAGAGATTCGCTTGGAGAAGCAGTAAT  647

Query  405  GAGAATGGGGGACCTCCACTTACTCCAAAACAGAAACGGGAAATGGCGAGAACAGCTAGG  464
            ||||||||||||||||||||||||||||||||||||||||||||||||||||||||||||
Sbjct  648  GAGAATGGGGGACCTCCACTTACTCCAAAACAGAAACGGGAAATGGCGAGAACAGCTAGG  707

Query  465  TCAGAAGTTTGAAGAGATAAGATGGCTAATTGAAGAGGTGAGACACAGATTAAGAACAAC  524
            ||||||||||||||||||||||||||||||||||||||||||||||||||||||||||||
Sbjct  708  TCAGAAGTTTGAAGAGATAAGATGGCTAATTGAAGAGGTGAGACACAGATTAAGAACAAC  767

Query  525  TGAAAATAGCTTTGAACAAATAACATTCATGCAAGCATTACAACTACTGTTTGAAGTGGA  584
            ||||||||||||||||||||||||||||||||||||||||||||||||||||||||||||
Sbjct  768  TGAAAATAGCTTTGAACAAATAACATTCATGCAAGCATTACAACTACTGTTTGAAGTGGA  827

Query  585  ACAGGAGATAAGAACTTTCTCATTTCAGCTTATTTAATGATAAAAAAC  632
            ||||||||||||||||||||||||||||||||||||||||||||||||
Sbjct  828  ACAGGAGATAAGAACTTTCTCATTTCAGCTTATTTAATGATAAAAAAC  875


Range 2: 16 to 328

Score:553 bits(299), Expect:3e-152, 
Identities:309/313(99%),  Gaps:3/313(0%), Strand: Plus/Plus

Query  1    ACAAAGACATAATGGATTCCAACACTGTGTCAAGTTTCCAGGTAGATTGCTTTCTTTGGC  60
            ||||||||||||||||||||||||||||||||||||||||||||||||||||||||||||
Sbjct  16   ACAAAGACATAATGGATTCCAACACTGTGTCAAGTTTCCAGGTAGATTGCTTTCTTTGGC  75

Query  61   ATATCCGGAAACAAGTTGTAGACCAAAAACTGAGTGATGCCCCATTCCTCGATCGGCTTC  120
            ||||||||||||||||||||||||||||||||||||||||||||||||||||||||||||
Sbjct  76   ATATCCGGAAACAAGTTGTAGACCAAAAACTGAGTGATGCCCCATTCCTCGATCGGCTTC  135

Query  121  GCCGAGATCAGAGGTCCCTAAGGGGAAGAGGCAATACTCTCGGTCTAGACATCAAAGCAG  180
            ||||||||||||||||||||||||||||||||||||||||||||||||||||||||||||
Sbjct  136  GCCGAGATCAGAGGTCCCTAAGGGGAAGAGGCAATACTCTCGGTCTAGACATCAAAGCAG  195

Query  181  CCACCCATGTTGGAAAGCAAATTGTAGAAAAGATTCTGAAAGAAGAATCTGATGAGGCAC  240
            |||||||||||||||||||||| |||||||||||||||||||||||||||||||||||||
Sbjct  196  CCACCCATGTTGGAAAGCAAATCGTAGAAAAGATTCTGAAAGAAGAATCTGATGAGGCAC  255

Query  241  TTAAAATGACCATGGTCTCAACACCTGCTTCGCGATACATAACTGACATGACTATTGAGG  300
            ||||||||||||||||||||||||||||||||||||||||||||||||||||||||||||
Sbjct  256  TTAAAATGACCATGGTCTCAACACCTGCTTCGCGATACATAACTGACATGACTATTGAGG  315

Query  301  A-T-GTCAA-AAA  310
            | | ||||| |||
Sbjct  316  AATTGTCAAGAAA  328


>Influenza A virus (A/New York City/PV00034/2017(H3N2)) segment 8 nuclear export protein (NEP) and nonstructural protein 1 (NS1) genes, complete cds
Sequence ID: OP871896.1 Length: 877
Range 1: 529 to 875

Score:636 bits(344), Expect:2e-177, 
Identities:347/348(99%),  Gaps:1/348(0%), Strand: Plus/Plus

Query  285  GACATGACTATTGAGGATGTCAAAAATGCAATTGGGGTCCTCATCGGAGGACTTGAATGG  344
            ||||| ||||||||||||||||||||||||||||||||||||||||||||||||||||||
Sbjct  529  GACAT-ACTATTGAGGATGTCAAAAATGCAATTGGGGTCCTCATCGGAGGACTTGAATGG  587

Query  345  AATGATAACACAGTTCGAGTCTCTAAAAATCTACAGAGATTCGCTTGGAGAAGCAGTAAT  404
            ||||||||||||||||||||||||||||||||||||||||||||||||||||||||||||
Sbjct  588  AATGATAACACAGTTCGAGTCTCTAAAAATCTACAGAGATTCGCTTGGAGAAGCAGTAAT  647

Query  405  GAGAATGGGGGACCTCCACTTACTCCAAAACAGAAACGGGAAATGGCGAGAACAGCTAGG  464
            ||||||||||||||||||||||||||||||||||||||||||||||||||||||||||||
Sbjct  648  GAGAATGGGGGACCTCCACTTACTCCAAAACAGAAACGGGAAATGGCGAGAACAGCTAGG  707

Query  465  TCAGAAGTTTGAAGAGATAAGATGGCTAATTGAAGAGGTGAGACACAGATTAAGAACAAC  524
            ||||||||||||||||||||||||||||||||||||||||||||||||||||||||||||
Sbjct  708  TCAGAAGTTTGAAGAGATAAGATGGCTAATTGAAGAGGTGAGACACAGATTAAGAACAAC  767

Query  525  TGAAAATAGCTTTGAACAAATAACATTCATGCAAGCATTACAACTACTGTTTGAAGTGGA  584
            ||||||||||||||||||||||||||||||||||||||||||||||||||||||||||||
Sbjct  768  TGAAAATAGCTTTGAACAAATAACATTCATGCAAGCATTACAACTACTGTTTGAAGTGGA  827

Query  585  ACAGGAGATAAGAACTTTCTCATTTCAGCTTATTTAATGATAAAAAAC  632
            ||||||||||||||||||||||||||||||||||||||||||||||||
Sbjct  828  ACAGGAGATAAGAACTTTCTCATTTCAGCTTATTTAATGATAAAAAAC  875


Range 2: 16 to 316

Score:545 bits(295), Expect:4e-150, 
Identities:299/301(99%),  Gaps:0/301(0%), Strand: Plus/Plus

Query  1    ACAAAGACATAATGGATTCCAACACTGTGTCAAGTTTCCAGGTAGATTGCTTTCTTTGGC  60
            ||||||||||||||||||||||||||||||||||||||||||||||||||||||||||||
Sbjct  16   ACAAAGACATAATGGATTCCAACACTGTGTCAAGTTTCCAGGTAGATTGCTTTCTTTGGC  75

Query  61   ATATCCGGAAACAAGTTGTAGACCAAAAACTGAGTGATGCCCCATTCCTCGATCGGCTTC  120
            ||||| ||||||||||||||||||||||||||||||||||||||||||||||||||||||
Sbjct  76   ATATCAGGAAACAAGTTGTAGACCAAAAACTGAGTGATGCCCCATTCCTCGATCGGCTTC  135

Query  121  GCCGAGATCAGAGGTCCCTAAGGGGAAGAGGCAATACTCTCGGTCTAGACATCAAAGCAG  180
            ||||||||||||||||||||||||||||||||||||||||||||||||||||||||||||
Sbjct  136  GCCGAGATCAGAGGTCCCTAAGGGGAAGAGGCAATACTCTCGGTCTAGACATCAAAGCAG  195

Query  181  CCACCCATGTTGGAAAGCAAATTGTAGAAAAGATTCTGAAAGAAGAATCTGATGAGGCAC  240
            |||||||||||||||||||||| |||||||||||||||||||||||||||||||||||||
Sbjct  196  CCACCCATGTTGGAAAGCAAATCGTAGAAAAGATTCTGAAAGAAGAATCTGATGAGGCAC  255

Query  241  TTAAAATGACCATGGTCTCAACACCTGCTTCGCGATACATAACTGACATGACTATTGAGG  300
            ||||||||||||||||||||||||||||||||||||||||||||||||||||||||||||
Sbjct  256  TTAAAATGACCATGGTCTCAACACCTGCTTCGCGATACATAACTGACATGACTATTGAGG  315

Query  301  A  301
            |
Sbjct  316  A  316


>Influenza A virus (A/Human/New York City/PV63247/2022(H3N2)) segment 8 nuclear export protein (NEP) and nonstructural protein 1 (NS1) genes, complete cds
Sequence ID: OQ023568.1 Length: 890
>Influenza A virus (A/Human/New York City/PV63269/2022(H3N2)) segment 8 nuclear export protein (NEP) and nonstructural protein 1 (NS1) genes, complete cds
Sequence ID: OQ023618.1 Length: 890
>Influenza A virus (A/Human/New York City/PV63267/2022(H3N2)) segment 8 nuclear export protein (NEP) and nonstructural protein 1 (NS1) genes, complete cds
Sequence ID: OQ023691.1 Length: 890
>Influenza A virus (A/Human/New York City/PV63261/2022(H3N2)) segment 8 nuclear export protein (NEP) and nonstructural protein 1 (NS1) genes, complete cds
Sequence ID: OQ023754.1 Length: 890
>Influenza A virus (A/Human/New York City/PV63267/2022(H3N2)) segment 8 nuclear export protein (NEP) and nonstructural protein 1 (NS1) genes, complete cds
Sequence ID: OQ067951.1 Length: 890
>Influenza A virus (A/Human/New York City/PV63269/2022(H3N2)) segment 8 nuclear export protein (NEP) and nonstructural protein 1 (NS1) genes, complete cds
Sequence ID: OQ067950.1 Length: 890
>Influenza A virus (A/Human/New York City/PV63261/2022(H3N2)) segment 8 nuclear export protein (NEP) and nonstructural protein 1 (NS1) genes, complete cds
Sequence ID: OQ068256.1 Length: 890 
Range 1: 529 to 875

Score:636 bits(344), Expect:2e-177, 
Identities:347/348(99%),  Gaps:1/348(0%), Strand: Plus/Plus

Query  285  GACATGACTATTGAGGATGTCAAAAATGCAATTGGGGTCCTCATCGGAGGACTTGAATGG  344
            ||||| ||||||||||||||||||||||||||||||||||||||||||||||||||||||
Sbjct  529  GACAT-ACTATTGAGGATGTCAAAAATGCAATTGGGGTCCTCATCGGAGGACTTGAATGG  587

Query  345  AATGATAACACAGTTCGAGTCTCTAAAAATCTACAGAGATTCGCTTGGAGAAGCAGTAAT  404
            ||||||||||||||||||||||||||||||||||||||||||||||||||||||||||||
Sbjct  588  AATGATAACACAGTTCGAGTCTCTAAAAATCTACAGAGATTCGCTTGGAGAAGCAGTAAT  647

Query  405  GAGAATGGGGGACCTCCACTTACTCCAAAACAGAAACGGGAAATGGCGAGAACAGCTAGG  464
            ||||||||||||||||||||||||||||||||||||||||||||||||||||||||||||
Sbjct  648  GAGAATGGGGGACCTCCACTTACTCCAAAACAGAAACGGGAAATGGCGAGAACAGCTAGG  707

Query  465  TCAGAAGTTTGAAGAGATAAGATGGCTAATTGAAGAGGTGAGACACAGATTAAGAACAAC  524
            ||||||||||||||||||||||||||||||||||||||||||||||||||||||||||||
Sbjct  708  TCAGAAGTTTGAAGAGATAAGATGGCTAATTGAAGAGGTGAGACACAGATTAAGAACAAC  767

Query  525  TGAAAATAGCTTTGAACAAATAACATTCATGCAAGCATTACAACTACTGTTTGAAGTGGA  584
            ||||||||||||||||||||||||||||||||||||||||||||||||||||||||||||
Sbjct  768  TGAAAATAGCTTTGAACAAATAACATTCATGCAAGCATTACAACTACTGTTTGAAGTGGA  827

Query  585  ACAGGAGATAAGAACTTTCTCATTTCAGCTTATTTAATGATAAAAAAC  632
            ||||||||||||||||||||||||||||||||||||||||||||||||
Sbjct  828  ACAGGAGATAAGAACTTTCTCATTTCAGCTTATTTAATGATAAAAAAC  875


Range 2: 16 to 328

Score:508 bits(275), Expect:6e-139, 
Identities:301/313(96%),  Gaps:3/313(0%), Strand: Plus/Plus

Query  1    ACAAAGACATAATGGATTCCAACACTGTGTCAAGTTTCCAGGTAGATTGCTTTCTTTGGC  60
            ||||||||||||||||||||||||||||||||||||||||||||||||||||||||||||
Sbjct  16   ACAAAGACATAATGGATTCCAACACTGTGTCAAGTTTCCAGGTAGATTGCTTTCTTTGGC  75

Query  61   ATATCCGGAAACAAGTTGTAGACCAAAAACTGAGTGATGCCCCATTCCTCGATCGGCTTC  120
            || ||||||||||||||||||||||||| |||||||||||||||||||||||||||||||
Sbjct  76   ATGTCCGGAAACAAGTTGTAGACCAAAACCTGAGTGATGCCCCATTCCTCGATCGGCTTC  135

Query  121  GCCGAGATCAGAGGTCCCTAAGGGGAAGAGGCAATACTCTCGGTCTAGACATCAAAGCAG  180
            ||||||||||||||||||||||||||||||||||||| |||||||||||||||||| |||
Sbjct  136  GCCGAGATCAGAGGTCCCTAAGGGGAAGAGGCAATACACTCGGTCTAGACATCAAATCAG  195

Query  181  CCACCCATGTTGGAAAGCAAATTGTAGAAAAGATTCTGAAAGAAGAATCTGATGAGGCAC  240
            ||||||||| |||||||||||| ||||||||||||||||||| |||||||||||||||||
Sbjct  196  CCACCCATGCTGGAAAGCAAATCGTAGAAAAGATTCTGAAAGGAGAATCTGATGAGGCAC  255

Query  241  TTAAAATGACCATGGTCTCAACACCTGCTTCGCGATACATAACTGACATGACTATTGAGG  300
            ||||||||||||||||||||||||||||||||||||||||||| |||||||||||||| |
Sbjct  256  TTAAAATGACCATGGTCTCAACACCTGCTTCGCGATACATAACAGACATGACTATTGAAG  315

Query  301  A-T-GTCAA-AAA  310
            | | ||||| |||
Sbjct  316  AATTGTCAAGAAA  328


>Influenza A virus (A/Indiana/17/2022(H3N2)) segment 8 nuclear export protein (NEP) and nonstructural protein 1 (NS1) genes, complete cds
Sequence ID: OQ246558.1 Length: 865
>Influenza A virus (A/Indiana/17/2022(H3N2)) segment 8 nuclear export protein (NEP) and nonstructural protein 1 (NS1) genes, complete cds
Sequence ID: OQ464678.1 Length: 865
>Influenza A virus (A/Indiana/26/2022(H3N2)) segment 8 nuclear export protein (NEP) and nonstructural protein 1 (NS1) genes, complete cds
Sequence ID: OQ663233.1 Length: 865 
Range 1: 517 to 863

Score:636 bits(344), Expect:2e-177, 
Identities:347/348(99%),  Gaps:1/348(0%), Strand: Plus/Plus

Query  285  GACATGACTATTGAGGATGTCAAAAATGCAATTGGGGTCCTCATCGGAGGACTTGAATGG  344
            ||||| ||||||||||||||||||||||||||||||||||||||||||||||||||||||
Sbjct  517  GACAT-ACTATTGAGGATGTCAAAAATGCAATTGGGGTCCTCATCGGAGGACTTGAATGG  575

Query  345  AATGATAACACAGTTCGAGTCTCTAAAAATCTACAGAGATTCGCTTGGAGAAGCAGTAAT  404
            ||||||||||||||||||||||||||||||||||||||||||||||||||||||||||||
Sbjct  576  AATGATAACACAGTTCGAGTCTCTAAAAATCTACAGAGATTCGCTTGGAGAAGCAGTAAT  635

Query  405  GAGAATGGGGGACCTCCACTTACTCCAAAACAGAAACGGGAAATGGCGAGAACAGCTAGG  464
            ||||||||||||||||||||||||||||||||||||||||||||||||||||||||||||
Sbjct  636  GAGAATGGGGGACCTCCACTTACTCCAAAACAGAAACGGGAAATGGCGAGAACAGCTAGG  695

Query  465  TCAGAAGTTTGAAGAGATAAGATGGCTAATTGAAGAGGTGAGACACAGATTAAGAACAAC  524
            ||||||||||||||||||||||||||||||||||||||||||||||||||||||||||||
Sbjct  696  TCAGAAGTTTGAAGAGATAAGATGGCTAATTGAAGAGGTGAGACACAGATTAAGAACAAC  755

Query  525  TGAAAATAGCTTTGAACAAATAACATTCATGCAAGCATTACAACTACTGTTTGAAGTGGA  584
            ||||||||||||||||||||||||||||||||||||||||||||||||||||||||||||
Sbjct  756  TGAAAATAGCTTTGAACAAATAACATTCATGCAAGCATTACAACTACTGTTTGAAGTGGA  815

Query  585  ACAGGAGATAAGAACTTTCTCATTTCAGCTTATTTAATGATAAAAAAC  632
            ||||||||||||||||||||||||||||||||||||||||||||||||
Sbjct  816  ACAGGAGATAAGAACTTTCTCATTTCAGCTTATTTAATGATAAAAAAC  863


Range 2: 4 to 316

Score:508 bits(275), Expect:6e-139, 
Identities:301/313(96%),  Gaps:3/313(0%), Strand: Plus/Plus

Query  1    ACAAAGACATAATGGATTCCAACACTGTGTCAAGTTTCCAGGTAGATTGCTTTCTTTGGC  60
            ||||||||||||||||||||||||||||||||||||||||||||||||||||||||||||
Sbjct  4    ACAAAGACATAATGGATTCCAACACTGTGTCAAGTTTCCAGGTAGATTGCTTTCTTTGGC  63

Query  61   ATATCCGGAAACAAGTTGTAGACCAAAAACTGAGTGATGCCCCATTCCTCGATCGGCTTC  120
            || ||||||||||||||||||||||||| ||||||||||||||||| |||||||||||||
Sbjct  64   ATGTCCGGAAACAAGTTGTAGACCAAAACCTGAGTGATGCCCCATTTCTCGATCGGCTTC  123

Query  121  GCCGAGATCAGAGGTCCCTAAGGGGAAGAGGCAATACTCTCGGTCTAGACATCAAAGCAG  180
            ||||||||||||||||||||||||||||||||||||| |||||||||||||||||| |||
Sbjct  124  GCCGAGATCAGAGGTCCCTAAGGGGAAGAGGCAATACACTCGGTCTAGACATCAAATCAG  183

Query  181  CCACCCATGTTGGAAAGCAAATTGTAGAAAAGATTCTGAAAGAAGAATCTGATGAGGCAC  240
            ||||||||| |||||||||||| ||||||||||||||||||| |||||||||||||||||
Sbjct  184  CCACCCATGCTGGAAAGCAAATCGTAGAAAAGATTCTGAAAGGAGAATCTGATGAGGCAC  243

Query  241  TTAAAATGACCATGGTCTCAACACCTGCTTCGCGATACATAACTGACATGACTATTGAGG  300
            |||||||||||||||||||||||||||||||||||||||||||||||||||||||||| |
Sbjct  244  TTAAAATGACCATGGTCTCAACACCTGCTTCGCGATACATAACTGACATGACTATTGAAG  303

Query  301  A-T-GTCAA-AAA  310
            | | ||||| |||
Sbjct  304  AATTGTCAAGAAA  316


>Influenza A virus (A/Human/New York City/PV42662/2022(H3N2)) segment 8 nuclear export protein (NEP) and nonstructural protein 1 (NS1) genes, complete cds
Sequence ID: ON531546.1 Length: 890
Range 1: 529 to 875

Score:636 bits(344), Expect:2e-177, 
Identities:347/348(99%),  Gaps:1/348(0%), Strand: Plus/Plus

Query  285  GACATGACTATTGAGGATGTCAAAAATGCAATTGGGGTCCTCATCGGAGGACTTGAATGG  344
            ||||| ||||||||||||||||||||||||||||||||||||||||||||||||||||||
Sbjct  529  GACAT-ACTATTGAGGATGTCAAAAATGCAATTGGGGTCCTCATCGGAGGACTTGAATGG  587

Query  345  AATGATAACACAGTTCGAGTCTCTAAAAATCTACAGAGATTCGCTTGGAGAAGCAGTAAT  404
            ||||||||||||||||||||||||||||||||||||||||||||||||||||||||||||
Sbjct  588  AATGATAACACAGTTCGAGTCTCTAAAAATCTACAGAGATTCGCTTGGAGAAGCAGTAAT  647

Query  405  GAGAATGGGGGACCTCCACTTACTCCAAAACAGAAACGGGAAATGGCGAGAACAGCTAGG  464
            ||||||||||||||||||||||||||||||||||||||||||||||||||||||||||||
Sbjct  648  GAGAATGGGGGACCTCCACTTACTCCAAAACAGAAACGGGAAATGGCGAGAACAGCTAGG  707

Query  465  TCAGAAGTTTGAAGAGATAAGATGGCTAATTGAAGAGGTGAGACACAGATTAAGAACAAC  524
            ||||||||||||||||||||||||||||||||||||||||||||||||||||||||||||
Sbjct  708  TCAGAAGTTTGAAGAGATAAGATGGCTAATTGAAGAGGTGAGACACAGATTAAGAACAAC  767

Query  525  TGAAAATAGCTTTGAACAAATAACATTCATGCAAGCATTACAACTACTGTTTGAAGTGGA  584
            ||||||||||||||||||||||||||||||||||||||||||||||||||||||||||||
Sbjct  768  TGAAAATAGCTTTGAACAAATAACATTCATGCAAGCATTACAACTACTGTTTGAAGTGGA  827

Query  585  ACAGGAGATAAGAACTTTCTCATTTCAGCTTATTTAATGATAAAAAAC  632
            ||||||||||||||||||||||||||||||||||||||||||||||||
Sbjct  828  ACAGGAGATAAGAACTTTCTCATTTCAGCTTATTTAATGATAAAAAAC  875


Range 2: 16 to 324

Score:508 bits(275), Expect:6e-139, 
Identities:298/309(96%),  Gaps:2/309(0%), Strand: Plus/Plus

Query  1    ACAAAGACATAATGGATTCCAACACTGTGTCAAGTTTCCAGGTAGATTGCTTTCTTTGGC  60
            ||||||||||||||||||||||||||||||||||||||||||||||||||||||||||||
Sbjct  16   ACAAAGACATAATGGATTCCAACACTGTGTCAAGTTTCCAGGTAGATTGCTTTCTTTGGC  75

Query  61   ATATCCGGAAACAAGTTGTAGACCAAAAACTGAGTGATGCCCCATTCCTCGATCGGCTTC  120
            || ||||||||||||||||||||||||| |||||||||||||||||||||||||||||||
Sbjct  76   ATGTCCGGAAACAAGTTGTAGACCAAAACCTGAGTGATGCCCCATTCCTCGATCGGCTTC  135

Query  121  GCCGAGATCAGAGGTCCCTAAGGGGAAGAGGCAATACTCTCGGTCTAGACATCAAAGCAG  180
            |||||||||||||||||||||||||||||||||||||||||||||||||||||||| |||
Sbjct  136  GCCGAGATCAGAGGTCCCTAAGGGGAAGAGGCAATACTCTCGGTCTAGACATCAAATCAG  195

Query  181  CCACCCATGTTGGAAAGCAAATTGTAGAAAAGATTCTGAAAGAAGAATCTGATGAGGCAC  240
            ||||||||| |||||||||||| ||||||||||||||||| | ||||||||| |||||||
Sbjct  196  CCACCCATGCTGGAAAGCAAATCGTAGAAAAGATTCTGAAGGGAGAATCTGACGAGGCAC  255

Query  241  TTAAAATGACCATGGTCTCAACACCTGCTTCGCGATACATAACTGACATGACTATTGAGG  300
            ||||||||||||||||||||||||||||||||| ||||||||||||||||||||||||||
Sbjct  256  TTAAAATGACCATGGTCTCAACACCTGCTTCGCAATACATAACTGACATGACTATTGAGG  315

Query  301  A-T-GTCAA  307
            | | |||||
Sbjct  316  AATTGTCAA  324


>Influenza A virus (A/New York City/PV00012/2017(H3N2)) segment 8 nuclear export protein (NEP) and nonstructural protein 1 (NS1) genes, complete cds
Sequence ID: OP872040.1 Length: 890
Range 1: 529 to 875

Score:636 bits(344), Expect:2e-177, 
Identities:347/348(99%),  Gaps:1/348(0%), Strand: Plus/Plus

Query  285  GACATGACTATTGAGGATGTCAAAAATGCAATTGGGGTCCTCATCGGAGGACTTGAATGG  344
            ||||| ||||||||||||||||||||||||||||||||||||||||||||||||||||||
Sbjct  529  GACAT-ACTATTGAGGATGTCAAAAATGCAATTGGGGTCCTCATCGGAGGACTTGAATGG  587

Query  345  AATGATAACACAGTTCGAGTCTCTAAAAATCTACAGAGATTCGCTTGGAGAAGCAGTAAT  404
            ||||||||||||||||||||||||||||||||||||||||||||||||||||||||||||
Sbjct  588  AATGATAACACAGTTCGAGTCTCTAAAAATCTACAGAGATTCGCTTGGAGAAGCAGTAAT  647

Query  405  GAGAATGGGGGACCTCCACTTACTCCAAAACAGAAACGGGAAATGGCGAGAACAGCTAGG  464
            ||||||||||||||||||||||||||||||||||||||||||||||||||||||||||||
Sbjct  648  GAGAATGGGGGACCTCCACTTACTCCAAAACAGAAACGGGAAATGGCGAGAACAGCTAGG  707

Query  465  TCAGAAGTTTGAAGAGATAAGATGGCTAATTGAAGAGGTGAGACACAGATTAAGAACAAC  524
            ||||||||||||||||||||||||||||||||||||||||||||||||||||||||||||
Sbjct  708  TCAGAAGTTTGAAGAGATAAGATGGCTAATTGAAGAGGTGAGACACAGATTAAGAACAAC  767

Query  525  TGAAAATAGCTTTGAACAAATAACATTCATGCAAGCATTACAACTACTGTTTGAAGTGGA  584
            ||||||||||||||||||||||||||||||||||||||||||||||||||||||||||||
Sbjct  768  TGAAAATAGCTTTGAACAAATAACATTCATGCAAGCATTACAACTACTGTTTGAAGTGGA  827

Query  585  ACAGGAGATAAGAACTTTCTCATTTCAGCTTATTTAATGATAAAAAAC  632
            ||||||||||||||||||||||||||||||||||||||||||||||||
Sbjct  828  ACAGGAGATAAGAACTTTCTCATTTCAGCTTATTTAATGATAAAAAAC  875


Range 2: 16 to 316

Score:551 bits(298), Expect:9e-152, 
Identities:300/301(99%),  Gaps:0/301(0%), Strand: Plus/Plus

Query  1    ACAAAGACATAATGGATTCCAACACTGTGTCAAGTTTCCAGGTAGATTGCTTTCTTTGGC  60
            ||||||||||||||||||||||||||||||||||||||||||||||||||||||||||||
Sbjct  16   ACAAAGACATAATGGATTCCAACACTGTGTCAAGTTTCCAGGTAGATTGCTTTCTTTGGC  75

Query  61   ATATCCGGAAACAAGTTGTAGACCAAAAACTGAGTGATGCCCCATTCCTCGATCGGCTTC  120
            ||||||||||||||||||||||||||||||||||||||||||||||||||||||||||||
Sbjct  76   ATATCCGGAAACAAGTTGTAGACCAAAAACTGAGTGATGCCCCATTCCTCGATCGGCTTC  135

Query  121  GCCGAGATCAGAGGTCCCTAAGGGGAAGAGGCAATACTCTCGGTCTAGACATCAAAGCAG  180
            ||||||||||||||||||||||||||||||||||||||||||||||||||||||||||||
Sbjct  136  GCCGAGATCAGAGGTCCCTAAGGGGAAGAGGCAATACTCTCGGTCTAGACATCAAAGCAG  195

Query  181  CCACCCATGTTGGAAAGCAAATTGTAGAAAAGATTCTGAAAGAAGAATCTGATGAGGCAC  240
            |||||||||||||||||||||| |||||||||||||||||||||||||||||||||||||
Sbjct  196  CCACCCATGTTGGAAAGCAAATCGTAGAAAAGATTCTGAAAGAAGAATCTGATGAGGCAC  255

Query  241  TTAAAATGACCATGGTCTCAACACCTGCTTCGCGATACATAACTGACATGACTATTGAGG  300
            ||||||||||||||||||||||||||||||||||||||||||||||||||||||||||||
Sbjct  256  TTAAAATGACCATGGTCTCAACACCTGCTTCGCGATACATAACTGACATGACTATTGAGG  315

Query  301  A  301
            |
Sbjct  316  A  316


>Influenza A virus (A/New York City/PV00528/2018(H3N2)) segment 8 nuclear export protein (NEP) and nonstructural protein 1 (NS1) genes, complete cds
Sequence ID: OP871976.1 Length: 890
Range 1: 529 to 875

Score:636 bits(344), Expect:2e-177, 
Identities:347/348(99%),  Gaps:1/348(0%), Strand: Plus/Plus

Query  285  GACATGACTATTGAGGATGTCAAAAATGCAATTGGGGTCCTCATCGGAGGACTTGAATGG  344
            ||||| ||||||||||||||||||||||||||||||||||||||||||||||||||||||
Sbjct  529  GACAT-ACTATTGAGGATGTCAAAAATGCAATTGGGGTCCTCATCGGAGGACTTGAATGG  587

Query  345  AATGATAACACAGTTCGAGTCTCTAAAAATCTACAGAGATTCGCTTGGAGAAGCAGTAAT  404
            ||||||||||||||||||||||||||||||||||||||||||||||||||||||||||||
Sbjct  588  AATGATAACACAGTTCGAGTCTCTAAAAATCTACAGAGATTCGCTTGGAGAAGCAGTAAT  647

Query  405  GAGAATGGGGGACCTCCACTTACTCCAAAACAGAAACGGGAAATGGCGAGAACAGCTAGG  464
            ||||||||||||||||||||||||||||||||||||||||||||||||||||||||||||
Sbjct  648  GAGAATGGGGGACCTCCACTTACTCCAAAACAGAAACGGGAAATGGCGAGAACAGCTAGG  707

Query  465  TCAGAAGTTTGAAGAGATAAGATGGCTAATTGAAGAGGTGAGACACAGATTAAGAACAAC  524
            ||||||||||||||||||||||||||||||||||||||||||||||||||||||||||||
Sbjct  708  TCAGAAGTTTGAAGAGATAAGATGGCTAATTGAAGAGGTGAGACACAGATTAAGAACAAC  767

Query  525  TGAAAATAGCTTTGAACAAATAACATTCATGCAAGCATTACAACTACTGTTTGAAGTGGA  584
            ||||||||||||||||||||||||||||||||||||||||||||||||||||||||||||
Sbjct  768  TGAAAATAGCTTTGAACAAATAACATTCATGCAAGCATTACAACTACTGTTTGAAGTGGA  827

Query  585  ACAGGAGATAAGAACTTTCTCATTTCAGCTTATTTAATGATAAAAAAC  632
            ||||||||||||||||||||||||||||||||||||||||||||||||
Sbjct  828  ACAGGAGATAAGAACTTTCTCATTTCAGCTTATTTAATGATAAAAAAC  875


Range 2: 16 to 328

Score:542 bits(293), Expect:6e-149, 
Identities:307/313(98%),  Gaps:3/313(0%), Strand: Plus/Plus

Query  1    ACAAAGACATAATGGATTCCAACACTGTGTCAAGTTTCCAGGTAGATTGCTTTCTTTGGC  60
            ||||||||||||||||||||||||||||||||||||||||||||||||||||||||||||
Sbjct  16   ACAAAGACATAATGGATTCCAACACTGTGTCAAGTTTCCAGGTAGATTGCTTTCTTTGGC  75

Query  61   ATATCCGGAAACAAGTTGTAGACCAAAAACTGAGTGATGCCCCATTCCTCGATCGGCTTC  120
            ||||||||||||||||||||||||||||||||||||||||||||||||||||||||||||
Sbjct  76   ATATCCGGAAACAAGTTGTAGACCAAAAACTGAGTGATGCCCCATTCCTCGATCGGCTTC  135

Query  121  GCCGAGATCAGAGGTCCCTAAGGGGAAGAGGCAATACTCTCGGTCTAGACATCAAAGCAG  180
            |||||||||||||||||||||||||||||||||||||||||||||||||||||||| |||
Sbjct  136  GCCGAGATCAGAGGTCCCTAAGGGGAAGAGGCAATACTCTCGGTCTAGACATCAAATCAG  195

Query  181  CCACCCATGTTGGAAAGCAAATTGTAGAAAAGATTCTGAAAGAAGAATCTGATGAGGCAC  240
            |||||||||||||||||||||| ||||||||||||||||||| |||||||||||||||||
Sbjct  196  CCACCCATGTTGGAAAGCAAATCGTAGAAAAGATTCTGAAAGGAGAATCTGATGAGGCAC  255

Query  241  TTAAAATGACCATGGTCTCAACACCTGCTTCGCGATACATAACTGACATGACTATTGAGG  300
            ||||||||||||||||||||||||||||||||||||||||||||||||||||||||||||
Sbjct  256  TTAAAATGACCATGGTCTCAACACCTGCTTCGCGATACATAACTGACATGACTATTGAGG  315

Query  301  A-T-GTCAA-AAA  310
            | | ||||| |||
Sbjct  316  AATTGTCAAGAAA  328


>Influenza A virus genome assembly, segment: 8
Sequence ID: OX381539.1 Length: 890
>Influenza A virus genome assembly, segment: 8
Sequence ID: OY283431.1 Length: 890 
Range 1: 529 to 875

Score:636 bits(344), Expect:2e-177, 
Identities:347/348(99%),  Gaps:1/348(0%), Strand: Plus/Plus

Query  285  GACATGACTATTGAGGATGTCAAAAATGCAATTGGGGTCCTCATCGGAGGACTTGAATGG  344
            ||||| ||||||||||||||||||||||||||||||||||||||||||||||||||||||
Sbjct  529  GACAT-ACTATTGAGGATGTCAAAAATGCAATTGGGGTCCTCATCGGAGGACTTGAATGG  587

Query  345  AATGATAACACAGTTCGAGTCTCTAAAAATCTACAGAGATTCGCTTGGAGAAGCAGTAAT  404
            ||||||||||||||||||||||||||||||||||||||||||||||||||||||||||||
Sbjct  588  AATGATAACACAGTTCGAGTCTCTAAAAATCTACAGAGATTCGCTTGGAGAAGCAGTAAT  647

Query  405  GAGAATGGGGGACCTCCACTTACTCCAAAACAGAAACGGGAAATGGCGAGAACAGCTAGG  464
            ||||||||||||||||||||||||||||||||||||||||||||||||||||||||||||
Sbjct  648  GAGAATGGGGGACCTCCACTTACTCCAAAACAGAAACGGGAAATGGCGAGAACAGCTAGG  707

Query  465  TCAGAAGTTTGAAGAGATAAGATGGCTAATTGAAGAGGTGAGACACAGATTAAGAACAAC  524
            ||||||||||||||||||||||||||||||||||||||||||||||||||||||||||||
Sbjct  708  TCAGAAGTTTGAAGAGATAAGATGGCTAATTGAAGAGGTGAGACACAGATTAAGAACAAC  767

Query  525  TGAAAATAGCTTTGAACAAATAACATTCATGCAAGCATTACAACTACTGTTTGAAGTGGA  584
            ||||||||||||||||||||||||||||||||||||||||||||||||||||||||||||
Sbjct  768  TGAAAATAGCTTTGAACAAATAACATTCATGCAAGCATTACAACTACTGTTTGAAGTGGA  827

Query  585  ACAGGAGATAAGAACTTTCTCATTTCAGCTTATTTAATGATAAAAAAC  632
            ||||||||||||||||||||||||||||||||||||||||||||||||
Sbjct  828  ACAGGAGATAAGAACTTTCTCATTTCAGCTTATTTAATGATAAAAAAC  875


Range 2: 16 to 328

Score:508 bits(275), Expect:6e-139, 
Identities:301/313(96%),  Gaps:3/313(0%), Strand: Plus/Plus

Query  1    ACAAAGACATAATGGATTCCAACACTGTGTCAAGTTTCCAGGTAGATTGCTTTCTTTGGC  60
            ||||||||||||||||||||||||||||||||||||||||||||||||||||||||||||
Sbjct  16   ACAAAGACATAATGGATTCCAACACTGTGTCAAGTTTCCAGGTAGATTGCTTTCTTTGGC  75

Query  61   ATATCCGGAAACAAGTTGTAGACCAAAAACTGAGTGATGCCCCATTCCTCGATCGGCTTC  120
            || ||||||||||||||||||||||||| |||||||||||||||||||||||||||| ||
Sbjct  76   ATGTCCGGAAACAAGTTGTAGACCAAAACCTGAGTGATGCCCCATTCCTCGATCGGCATC  135

Query  121  GCCGAGATCAGAGGTCCCTAAGGGGAAGAGGCAATACTCTCGGTCTAGACATCAAAGCAG  180
            ||||||||||||||||||||||||||||||||||||| |||||||||||||||||| |||
Sbjct  136  GCCGAGATCAGAGGTCCCTAAGGGGAAGAGGCAATACACTCGGTCTAGACATCAAATCAG  195

Query  181  CCACCCATGTTGGAAAGCAAATTGTAGAAAAGATTCTGAAAGAAGAATCTGATGAGGCAC  240
            ||||||||| |||||||||||| ||||||||||||||||||| |||||||||||||||||
Sbjct  196  CCACCCATGCTGGAAAGCAAATCGTAGAAAAGATTCTGAAAGGAGAATCTGATGAGGCAC  255

Query  241  TTAAAATGACCATGGTCTCAACACCTGCTTCGCGATACATAACTGACATGACTATTGAGG  300
            |||||||||||||||||||||||||||||||||||||||||||||||||||||||||| |
Sbjct  256  TTAAAATGACCATGGTCTCAACACCTGCTTCGCGATACATAACTGACATGACTATTGAAG  315

Query  301  A-T-GTCAA-AAA  310
            | | ||||| |||
Sbjct  316  AATTGTCAAGAAA  328


>Influenza A virus (A/Connecticut/09/2021(H3N2)) segment 8 nuclear export protein (NEP) and nonstructural protein 1 (NS1) genes, complete cds
Sequence ID: OP840963.1 Length: 865
>Influenza A virus (A/Connecticut/09/2021(H3N2)) segment 8 nuclear export protein (NEP) and nonstructural protein 1 (NS1) genes, complete cds
Sequence ID: OP840971.1 Length: 865 
Range 1: 517 to 863

Score:636 bits(344), Expect:2e-177, 
Identities:347/348(99%),  Gaps:1/348(0%), Strand: Plus/Plus

Query  285  GACATGACTATTGAGGATGTCAAAAATGCAATTGGGGTCCTCATCGGAGGACTTGAATGG  344
            ||||| ||||||||||||||||||||||||||||||||||||||||||||||||||||||
Sbjct  517  GACAT-ACTATTGAGGATGTCAAAAATGCAATTGGGGTCCTCATCGGAGGACTTGAATGG  575

Query  345  AATGATAACACAGTTCGAGTCTCTAAAAATCTACAGAGATTCGCTTGGAGAAGCAGTAAT  404
            ||||||||||||||||||||||||||||||||||||||||||||||||||||||||||||
Sbjct  576  AATGATAACACAGTTCGAGTCTCTAAAAATCTACAGAGATTCGCTTGGAGAAGCAGTAAT  635

Query  405  GAGAATGGGGGACCTCCACTTACTCCAAAACAGAAACGGGAAATGGCGAGAACAGCTAGG  464
            ||||||||||||||||||||||||||||||||||||||||||||||||||||||||||||
Sbjct  636  GAGAATGGGGGACCTCCACTTACTCCAAAACAGAAACGGGAAATGGCGAGAACAGCTAGG  695

Query  465  TCAGAAGTTTGAAGAGATAAGATGGCTAATTGAAGAGGTGAGACACAGATTAAGAACAAC  524
            ||||||||||||||||||||||||||||||||||||||||||||||||||||||||||||
Sbjct  696  TCAGAAGTTTGAAGAGATAAGATGGCTAATTGAAGAGGTGAGACACAGATTAAGAACAAC  755

Query  525  TGAAAATAGCTTTGAACAAATAACATTCATGCAAGCATTACAACTACTGTTTGAAGTGGA  584
            ||||||||||||||||||||||||||||||||||||||||||||||||||||||||||||
Sbjct  756  TGAAAATAGCTTTGAACAAATAACATTCATGCAAGCATTACAACTACTGTTTGAAGTGGA  815

Query  585  ACAGGAGATAAGAACTTTCTCATTTCAGCTTATTTAATGATAAAAAAC  632
            ||||||||||||||||||||||||||||||||||||||||||||||||
Sbjct  816  ACAGGAGATAAGAACTTTCTCATTTCAGCTTATTTAATGATAAAAAAC  863


Range 2: 4 to 312

Score:514 bits(278), Expect:1e-140, 
Identities:299/309(97%),  Gaps:2/309(0%), Strand: Plus/Plus

Query  1    ACAAAGACATAATGGATTCCAACACTGTGTCAAGTTTCCAGGTAGATTGCTTTCTTTGGC  60
            ||||||||||||||||||||||||||||||||||||||||||||||||||||||||||||
Sbjct  4    ACAAAGACATAATGGATTCCAACACTGTGTCAAGTTTCCAGGTAGATTGCTTTCTTTGGC  63

Query  61   ATATCCGGAAACAAGTTGTAGACCAAAAACTGAGTGATGCCCCATTCCTCGATCGGCTTC  120
            || ||||||||||||||||||||||||| |||||||||||||||||||||||||||||||
Sbjct  64   ATGTCCGGAAACAAGTTGTAGACCAAAACCTGAGTGATGCCCCATTCCTCGATCGGCTTC  123

Query  121  GCCGAGATCAGAGGTCCCTAAGGGGAAGAGGCAATACTCTCGGTCTAGACATCAAAGCAG  180
            |||||||||||||||||||||||||||||||||||||||||||||||||||||||| |||
Sbjct  124  GCCGAGATCAGAGGTCCCTAAGGGGAAGAGGCAATACTCTCGGTCTAGACATCAAATCAG  183

Query  181  CCACCCATGTTGGAAAGCAAATTGTAGAAAAGATTCTGAAAGAAGAATCTGATGAGGCAC  240
            ||||||||| |||||||||||| ||||||||||||||||||| ||||||||| |||||||
Sbjct  184  CCACCCATGCTGGAAAGCAAATCGTAGAAAAGATTCTGAAAGGAGAATCTGACGAGGCAC  243

Query  241  TTAAAATGACCATGGTCTCAACACCTGCTTCGCGATACATAACTGACATGACTATTGAGG  300
            ||||||||||||||||||||||||||||||||| ||||||||||||||||||||||||||
Sbjct  244  TTAAAATGACCATGGTCTCAACACCTGCTTCGCAATACATAACTGACATGACTATTGAGG  303

Query  301  A-T-GTCAA  307
            | | |||||
Sbjct  304  AATTGTCAA  312


>Influenza A virus (A/Arizona/40/2022(H3N2)) segment 8 nuclear export protein (NEP) and nonstructural protein 1 (NS1) genes, complete cds
Sequence ID: OP840203.1 Length: 865
>Influenza A virus (A/Arizona/40/2022(H3N2)) segment 8 nuclear export protein (NEP) and nonstructural protein 1 (NS1) genes, complete cds
Sequence ID: OP840211.1 Length: 865 
Range 1: 517 to 863

Score:636 bits(344), Expect:2e-177, 
Identities:347/348(99%),  Gaps:1/348(0%), Strand: Plus/Plus

Query  285  GACATGACTATTGAGGATGTCAAAAATGCAATTGGGGTCCTCATCGGAGGACTTGAATGG  344
            ||||| ||||||||||||||||||||||||||||||||||||||||||||||||||||||
Sbjct  517  GACAT-ACTATTGAGGATGTCAAAAATGCAATTGGGGTCCTCATCGGAGGACTTGAATGG  575

Query  345  AATGATAACACAGTTCGAGTCTCTAAAAATCTACAGAGATTCGCTTGGAGAAGCAGTAAT  404
            ||||||||||||||||||||||||||||||||||||||||||||||||||||||||||||
Sbjct  576  AATGATAACACAGTTCGAGTCTCTAAAAATCTACAGAGATTCGCTTGGAGAAGCAGTAAT  635

Query  405  GAGAATGGGGGACCTCCACTTACTCCAAAACAGAAACGGGAAATGGCGAGAACAGCTAGG  464
            ||||||||||||||||||||||||||||||||||||||||||||||||||||||||||||
Sbjct  636  GAGAATGGGGGACCTCCACTTACTCCAAAACAGAAACGGGAAATGGCGAGAACAGCTAGG  695

Query  465  TCAGAAGTTTGAAGAGATAAGATGGCTAATTGAAGAGGTGAGACACAGATTAAGAACAAC  524
            ||||||||||||||||||||||||||||||||||||||||||||||||||||||||||||
Sbjct  696  TCAGAAGTTTGAAGAGATAAGATGGCTAATTGAAGAGGTGAGACACAGATTAAGAACAAC  755

Query  525  TGAAAATAGCTTTGAACAAATAACATTCATGCAAGCATTACAACTACTGTTTGAAGTGGA  584
            ||||||||||||||||||||||||||||||||||||||||||||||||||||||||||||
Sbjct  756  TGAAAATAGCTTTGAACAAATAACATTCATGCAAGCATTACAACTACTGTTTGAAGTGGA  815

Query  585  ACAGGAGATAAGAACTTTCTCATTTCAGCTTATTTAATGATAAAAAAC  632
            ||||||||||||||||||||||||||||||||||||||||||||||||
Sbjct  816  ACAGGAGATAAGAACTTTCTCATTTCAGCTTATTTAATGATAAAAAAC  863


Range 2: 4 to 316

Score:514 bits(278), Expect:1e-140, 
Identities:302/313(96%),  Gaps:3/313(0%), Strand: Plus/Plus

Query  1    ACAAAGACATAATGGATTCCAACACTGTGTCAAGTTTCCAGGTAGATTGCTTTCTTTGGC  60
            ||||||||||||||||||||||||||||||||||||||||||||||||||||||||||||
Sbjct  4    ACAAAGACATAATGGATTCCAACACTGTGTCAAGTTTCCAGGTAGATTGCTTTCTTTGGC  63

Query  61   ATATCCGGAAACAAGTTGTAGACCAAAAACTGAGTGATGCCCCATTCCTCGATCGGCTTC  120
            || ||||||||||||||||||||||||| |||||||||||||||||||||||||||||||
Sbjct  64   ATGTCCGGAAACAAGTTGTAGACCAAAACCTGAGTGATGCCCCATTCCTCGATCGGCTTC  123

Query  121  GCCGAGATCAGAGGTCCCTAAGGGGAAGAGGCAATACTCTCGGTCTAGACATCAAAGCAG  180
            ||||||||||||||||||||||||||||||||||||| |||||||||||||||||| |||
Sbjct  124  GCCGAGATCAGAGGTCCCTAAGGGGAAGAGGCAATACACTCGGTCTAGACATCAAATCAG  183

Query  181  CCACCCATGTTGGAAAGCAAATTGTAGAAAAGATTCTGAAAGAAGAATCTGATGAGGCAC  240
            ||||||||| |||||||||||| ||||||||||||||||||| |||||||||||||||||
Sbjct  184  CCACCCATGCTGGAAAGCAAATCGTAGAAAAGATTCTGAAAGGAGAATCTGATGAGGCAC  243

Query  241  TTAAAATGACCATGGTCTCAACACCTGCTTCGCGATACATAACTGACATGACTATTGAGG  300
            |||||||||||||||||||||||||||||||||||||||||||||||||||||||||| |
Sbjct  244  TTAAAATGACCATGGTCTCAACACCTGCTTCGCGATACATAACTGACATGACTATTGAAG  303

Query  301  A-T-GTCAA-AAA  310
            | | ||||| |||
Sbjct  304  AATTGTCAAGAAA  316


>Influenza A virus (A/Utah/30/2022(H3N2)) segment 8 nuclear export protein (NEP) and nonstructural protein 1 (NS1) genes, complete cds
Sequence ID: OP214270.1 Length: 865
Range 1: 517 to 863

Score:636 bits(344), Expect:2e-177, 
Identities:347/348(99%),  Gaps:1/348(0%), Strand: Plus/Plus

Query  285  GACATGACTATTGAGGATGTCAAAAATGCAATTGGGGTCCTCATCGGAGGACTTGAATGG  344
            ||||| ||||||||||||||||||||||||||||||||||||||||||||||||||||||
Sbjct  517  GACAT-ACTATTGAGGATGTCAAAAATGCAATTGGGGTCCTCATCGGAGGACTTGAATGG  575

Query  345  AATGATAACACAGTTCGAGTCTCTAAAAATCTACAGAGATTCGCTTGGAGAAGCAGTAAT  404
            ||||||||||||||||||||||||||||||||||||||||||||||||||||||||||||
Sbjct  576  AATGATAACACAGTTCGAGTCTCTAAAAATCTACAGAGATTCGCTTGGAGAAGCAGTAAT  635

Query  405  GAGAATGGGGGACCTCCACTTACTCCAAAACAGAAACGGGAAATGGCGAGAACAGCTAGG  464
            ||||||||||||||||||||||||||||||||||||||||||||||||||||||||||||
Sbjct  636  GAGAATGGGGGACCTCCACTTACTCCAAAACAGAAACGGGAAATGGCGAGAACAGCTAGG  695

Query  465  TCAGAAGTTTGAAGAGATAAGATGGCTAATTGAAGAGGTGAGACACAGATTAAGAACAAC  524
            ||||||||||||||||||||||||||||||||||||||||||||||||||||||||||||
Sbjct  696  TCAGAAGTTTGAAGAGATAAGATGGCTAATTGAAGAGGTGAGACACAGATTAAGAACAAC  755

Query  525  TGAAAATAGCTTTGAACAAATAACATTCATGCAAGCATTACAACTACTGTTTGAAGTGGA  584
            ||||||||||||||||||||||||||||||||||||||||||||||||||||||||||||
Sbjct  756  TGAAAATAGCTTTGAACAAATAACATTCATGCAAGCATTACAACTACTGTTTGAAGTGGA  815

Query  585  ACAGGAGATAAGAACTTTCTCATTTCAGCTTATTTAATGATAAAAAAC  632
            ||||||||||||||||||||||||||||||||||||||||||||||||
Sbjct  816  ACAGGAGATAAGAACTTTCTCATTTCAGCTTATTTAATGATAAAAAAC  863


Range 2: 4 to 316

Score:508 bits(275), Expect:6e-139, 
Identities:301/313(96%),  Gaps:3/313(0%), Strand: Plus/Plus

Query  1    ACAAAGACATAATGGATTCCAACACTGTGTCAAGTTTCCAGGTAGATTGCTTTCTTTGGC  60
            ||||||||||||||||||||||||||||||||||||||||||||||||||||||||||||
Sbjct  4    ACAAAGACATAATGGATTCCAACACTGTGTCAAGTTTCCAGGTAGATTGCTTTCTTTGGC  63

Query  61   ATATCCGGAAACAAGTTGTAGACCAAAAACTGAGTGATGCCCCATTCCTCGATCGGCTTC  120
            || ||||||||||||||||||||||||| |||||||||||||||||||||||||||||||
Sbjct  64   ATGTCCGGAAACAAGTTGTAGACCAAAACCTGAGTGATGCCCCATTCCTCGATCGGCTTC  123

Query  121  GCCGAGATCAGAGGTCCCTAAGGGGAAGAGGCAATACTCTCGGTCTAGACATCAAAGCAG  180
            ||||||||||||||||||||||||||||||||||||| |||||||||||||||||| |||
Sbjct  124  GCCGAGATCAGAGGTCCCTAAGGGGAAGAGGCAATACACTCGGTCTAGACATCAAATCAG  183

Query  181  CCACCCATGTTGGAAAGCAAATTGTAGAAAAGATTCTGAAAGAAGAATCTGATGAGGCAC  240
            ||||||||| |||||||||||| ||||||||||||||||||| |||||||||||||||||
Sbjct  184  CCACCCATGCTGGAAAGCAAATCGTAGAAAAGATTCTGAAAGGAGAATCTGATGAGGCAC  243

Query  241  TTAAAATGACCATGGTCTCAACACCTGCTTCGCGATACATAACTGACATGACTATTGAGG  300
            ||||||||||||||||||||||||||||||||||||||||||| |||||||||||||| |
Sbjct  244  TTAAAATGACCATGGTCTCAACACCTGCTTCGCGATACATAACAGACATGACTATTGAAG  303

Query  301  A-T-GTCAA-AAA  310
            | | ||||| |||
Sbjct  304  AATTGTCAAGAAA  316


>Influenza A virus (A/Minnesota/23/2022(H3N2)) segment 8 nuclear export protein (NEP) and nonstructural protein 1 (NS1) genes, complete cds
Sequence ID: ON904476.1 Length: 865
>Influenza A virus (A/Minnesota/23/2022(H3N2)) segment 8 nuclear export protein (NEP) and nonstructural protein 1 (NS1) genes, complete cds
Sequence ID: ON904484.1 Length: 865 
Range 1: 517 to 863

Score:636 bits(344), Expect:2e-177, 
Identities:347/348(99%),  Gaps:1/348(0%), Strand: Plus/Plus

Query  285  GACATGACTATTGAGGATGTCAAAAATGCAATTGGGGTCCTCATCGGAGGACTTGAATGG  344
            ||||| ||||||||||||||||||||||||||||||||||||||||||||||||||||||
Sbjct  517  GACAT-ACTATTGAGGATGTCAAAAATGCAATTGGGGTCCTCATCGGAGGACTTGAATGG  575

Query  345  AATGATAACACAGTTCGAGTCTCTAAAAATCTACAGAGATTCGCTTGGAGAAGCAGTAAT  404
            ||||||||||||||||||||||||||||||||||||||||||||||||||||||||||||
Sbjct  576  AATGATAACACAGTTCGAGTCTCTAAAAATCTACAGAGATTCGCTTGGAGAAGCAGTAAT  635

Query  405  GAGAATGGGGGACCTCCACTTACTCCAAAACAGAAACGGGAAATGGCGAGAACAGCTAGG  464
            ||||||||||||||||||||||||||||||||||||||||||||||||||||||||||||
Sbjct  636  GAGAATGGGGGACCTCCACTTACTCCAAAACAGAAACGGGAAATGGCGAGAACAGCTAGG  695

Query  465  TCAGAAGTTTGAAGAGATAAGATGGCTAATTGAAGAGGTGAGACACAGATTAAGAACAAC  524
            ||||||||||||||||||||||||||||||||||||||||||||||||||||||||||||
Sbjct  696  TCAGAAGTTTGAAGAGATAAGATGGCTAATTGAAGAGGTGAGACACAGATTAAGAACAAC  755

Query  525  TGAAAATAGCTTTGAACAAATAACATTCATGCAAGCATTACAACTACTGTTTGAAGTGGA  584
            ||||||||||||||||||||||||||||||||||||||||||||||||||||||||||||
Sbjct  756  TGAAAATAGCTTTGAACAAATAACATTCATGCAAGCATTACAACTACTGTTTGAAGTGGA  815

Query  585  ACAGGAGATAAGAACTTTCTCATTTCAGCTTATTTAATGATAAAAAAC  632
            ||||||||||||||||||||||||||||||||||||||||||||||||
Sbjct  816  ACAGGAGATAAGAACTTTCTCATTTCAGCTTATTTAATGATAAAAAAC  863


Range 2: 4 to 316

Score:520 bits(281), Expect:3e-142, 
Identities:303/313(97%),  Gaps:3/313(0%), Strand: Plus/Plus

Query  1    ACAAAGACATAATGGATTCCAACACTGTGTCAAGTTTCCAGGTAGATTGCTTTCTTTGGC  60
            ||||||||||||||||||||||||||||||||||||||||||||||||||||||||||||
Sbjct  4    ACAAAGACATAATGGATTCCAACACTGTGTCAAGTTTCCAGGTAGATTGCTTTCTTTGGC  63

Query  61   ATATCCGGAAACAAGTTGTAGACCAAAAACTGAGTGATGCCCCATTCCTCGATCGGCTTC  120
            || ||||||||||||||||||||||||| |||||||||||||||||||||||||||||||
Sbjct  64   ATGTCCGGAAACAAGTTGTAGACCAAAACCTGAGTGATGCCCCATTCCTCGATCGGCTTC  123

Query  121  GCCGAGATCAGAGGTCCCTAAGGGGAAGAGGCAATACTCTCGGTCTAGACATCAAAGCAG  180
            |||||||||||||||||||||||||||||||||||||||||||||||||||||||| |||
Sbjct  124  GCCGAGATCAGAGGTCCCTAAGGGGAAGAGGCAATACTCTCGGTCTAGACATCAAATCAG  183

Query  181  CCACCCATGTTGGAAAGCAAATTGTAGAAAAGATTCTGAAAGAAGAATCTGATGAGGCAC  240
            ||||||||| |||||||||||| ||||||||||||||||||| |||||||||||||||||
Sbjct  184  CCACCCATGCTGGAAAGCAAATCGTAGAAAAGATTCTGAAAGGAGAATCTGATGAGGCAC  243

Query  241  TTAAAATGACCATGGTCTCAACACCTGCTTCGCGATACATAACTGACATGACTATTGAGG  300
            |||||||||||||||||||||||||||||||||||||||||||||||||||||| |||||
Sbjct  244  TTAAAATGACCATGGTCTCAACACCTGCTTCGCGATACATAACTGACATGACTACTGAGG  303

Query  301  A-T-GTCAA-AAA  310
            | | ||||| |||
Sbjct  304  AATTGTCAAGAAA  316


>Influenza A virus (A/Pakistan/654054.8/2017(H3N2)) segment 8 nuclear export protein (NEP) and nonstructural protein 1 (NS1) genes, complete cds
Sequence ID: MZ819785.1 Length: 865
Range 1: 517 to 863

Score:636 bits(344), Expect:2e-177, 
Identities:347/348(99%),  Gaps:1/348(0%), Strand: Plus/Plus

Query  285  GACATGACTATTGAGGATGTCAAAAATGCAATTGGGGTCCTCATCGGAGGACTTGAATGG  344
            ||||| ||||||||||||||||||||||||||||||||||||||||||||||||||||||
Sbjct  517  GACAT-ACTATTGAGGATGTCAAAAATGCAATTGGGGTCCTCATCGGAGGACTTGAATGG  575

Query  345  AATGATAACACAGTTCGAGTCTCTAAAAATCTACAGAGATTCGCTTGGAGAAGCAGTAAT  404
            ||||||||||||||||||||||||||||||||||||||||||||||||||||||||||||
Sbjct  576  AATGATAACACAGTTCGAGTCTCTAAAAATCTACAGAGATTCGCTTGGAGAAGCAGTAAT  635

Query  405  GAGAATGGGGGACCTCCACTTACTCCAAAACAGAAACGGGAAATGGCGAGAACAGCTAGG  464
            ||||||||||||||||||||||||||||||||||||||||||||||||||||||||||||
Sbjct  636  GAGAATGGGGGACCTCCACTTACTCCAAAACAGAAACGGGAAATGGCGAGAACAGCTAGG  695

Query  465  TCAGAAGTTTGAAGAGATAAGATGGCTAATTGAAGAGGTGAGACACAGATTAAGAACAAC  524
            ||||||||||||||||||||||||||||||||||||||||||||||||||||||||||||
Sbjct  696  TCAGAAGTTTGAAGAGATAAGATGGCTAATTGAAGAGGTGAGACACAGATTAAGAACAAC  755

Query  525  TGAAAATAGCTTTGAACAAATAACATTCATGCAAGCATTACAACTACTGTTTGAAGTGGA  584
            ||||||||||||||||||||||||||||||||||||||||||||||||||||||||||||
Sbjct  756  TGAAAATAGCTTTGAACAAATAACATTCATGCAAGCATTACAACTACTGTTTGAAGTGGA  815

Query  585  ACAGGAGATAAGAACTTTCTCATTTCAGCTTATTTAATGATAAAAAAC  632
            ||||||||||||||||||||||||||||||||||||||||||||||||
Sbjct  816  ACAGGAGATAAGAACTTTCTCATTTCAGCTTATTTAATGATAAAAAAC  863


Range 2: 4 to 316

Score:547 bits(296), Expect:1e-150, 
Identities:308/313(98%),  Gaps:3/313(0%), Strand: Plus/Plus

Query  1    ACAAAGACATAATGGATTCCAACACTGTGTCAAGTTTCCAGGTAGATTGCTTTCTTTGGC  60
            ||||||||||||||||||||||||||||||||||||||||||||||||||||||||||||
Sbjct  4    ACAAAGACATAATGGATTCCAACACTGTGTCAAGTTTCCAGGTAGATTGCTTTCTTTGGC  63

Query  61   ATATCCGGAAACAAGTTGTAGACCAAAAACTGAGTGATGCCCCATTCCTCGATCGGCTTC  120
            ||||||||||||||||||||||||||||||||||||||||||||||||||||||||||||
Sbjct  64   ATATCCGGAAACAAGTTGTAGACCAAAAACTGAGTGATGCCCCATTCCTCGATCGGCTTC  123

Query  121  GCCGAGATCAGAGGTCCCTAAGGGGAAGAGGCAATACTCTCGGTCTAGACATCAAAGCAG  180
            ||||||||||||||||||||||||||||||||||||||||||||||||| ||||||||||
Sbjct  124  GCCGAGATCAGAGGTCCCTAAGGGGAAGAGGCAATACTCTCGGTCTAGATATCAAAGCAG  183

Query  181  CCACCCATGTTGGAAAGCAAATTGTAGAAAAGATTCTGAAAGAAGAATCTGATGAGGCAC  240
            ||||||||||||||||||||||||||||||||||||||||||||||||||||||||||||
Sbjct  184  CCACCCATGTTGGAAAGCAAATTGTAGAAAAGATTCTGAAAGAAGAATCTGATGAGGCAC  243

Query  241  TTAAAATGACCATGGTCTCAACACCTGCTTCGCGATACATAACTGACATGACTATTGAGG  300
            |||||||||||||||||||||||||| |||||||||||||||||||||||||||||||||
Sbjct  244  TTAAAATGACCATGGTCTCAACACCTACTTCGCGATACATAACTGACATGACTATTGAGG  303

Query  301  A-T-GTCAA-AAA  310
            | | ||||| |||
Sbjct  304  AATTGTCAAGAAA  316


>Influenza A virus (A/Pakistan/654018.8/2017(H3N2)) segment 8 nuclear export protein (NEP) and nonstructural protein 1 (NS1) genes, complete cds
Sequence ID: MZ819746.1 Length: 865
Range 1: 517 to 863

Score:636 bits(344), Expect:2e-177, 
Identities:347/348(99%),  Gaps:1/348(0%), Strand: Plus/Plus

Query  285  GACATGACTATTGAGGATGTCAAAAATGCAATTGGGGTCCTCATCGGAGGACTTGAATGG  344
            ||||| ||||||||||||||||||||||||||||||||||||||||||||||||||||||
Sbjct  517  GACAT-ACTATTGAGGATGTCAAAAATGCAATTGGGGTCCTCATCGGAGGACTTGAATGG  575

Query  345  AATGATAACACAGTTCGAGTCTCTAAAAATCTACAGAGATTCGCTTGGAGAAGCAGTAAT  404
            ||||||||||||||||||||||||||||||||||||||||||||||||||||||||||||
Sbjct  576  AATGATAACACAGTTCGAGTCTCTAAAAATCTACAGAGATTCGCTTGGAGAAGCAGTAAT  635

Query  405  GAGAATGGGGGACCTCCACTTACTCCAAAACAGAAACGGGAAATGGCGAGAACAGCTAGG  464
            ||||||||||||||||||||||||||||||||||||||||||||||||||||||||||||
Sbjct  636  GAGAATGGGGGACCTCCACTTACTCCAAAACAGAAACGGGAAATGGCGAGAACAGCTAGG  695

Query  465  TCAGAAGTTTGAAGAGATAAGATGGCTAATTGAAGAGGTGAGACACAGATTAAGAACAAC  524
            ||||||||||||||||||||||||||||||||||||||||||||||||||||||||||||
Sbjct  696  TCAGAAGTTTGAAGAGATAAGATGGCTAATTGAAGAGGTGAGACACAGATTAAGAACAAC  755

Query  525  TGAAAATAGCTTTGAACAAATAACATTCATGCAAGCATTACAACTACTGTTTGAAGTGGA  584
            ||||||||||||||||||||||||||||||||||||||||||||||||||||||||||||
Sbjct  756  TGAAAATAGCTTTGAACAAATAACATTCATGCAAGCATTACAACTACTGTTTGAAGTGGA  815

Query  585  ACAGGAGATAAGAACTTTCTCATTTCAGCTTATTTAATGATAAAAAAC  632
            ||||||||||||||||||||||||||||||||||||||||||||||||
Sbjct  816  ACAGGAGATAAGAACTTTCTCATTTCAGCTTATTTAATGATAAAAAAC  863


Range 2: 4 to 316

Score:558 bits(302), Expect:5e-154, 
Identities:310/313(99%),  Gaps:3/313(0%), Strand: Plus/Plus

Query  1    ACAAAGACATAATGGATTCCAACACTGTGTCAAGTTTCCAGGTAGATTGCTTTCTTTGGC  60
            ||||||||||||||||||||||||||||||||||||||||||||||||||||||||||||
Sbjct  4    ACAAAGACATAATGGATTCCAACACTGTGTCAAGTTTCCAGGTAGATTGCTTTCTTTGGC  63

Query  61   ATATCCGGAAACAAGTTGTAGACCAAAAACTGAGTGATGCCCCATTCCTCGATCGGCTTC  120
            ||||||||||||||||||||||||||||||||||||||||||||||||||||||||||||
Sbjct  64   ATATCCGGAAACAAGTTGTAGACCAAAAACTGAGTGATGCCCCATTCCTCGATCGGCTTC  123

Query  121  GCCGAGATCAGAGGTCCCTAAGGGGAAGAGGCAATACTCTCGGTCTAGACATCAAAGCAG  180
            ||||||||||||||||||||||||||||||||||||||||||||||||||||||||||||
Sbjct  124  GCCGAGATCAGAGGTCCCTAAGGGGAAGAGGCAATACTCTCGGTCTAGACATCAAAGCAG  183

Query  181  CCACCCATGTTGGAAAGCAAATTGTAGAAAAGATTCTGAAAGAAGAATCTGATGAGGCAC  240
            ||||||||||||||||||||||||||||||||||||||||||||||||||||||||||||
Sbjct  184  CCACCCATGTTGGAAAGCAAATTGTAGAAAAGATTCTGAAAGAAGAATCTGATGAGGCAC  243

Query  241  TTAAAATGACCATGGTCTCAACACCTGCTTCGCGATACATAACTGACATGACTATTGAGG  300
            ||||||||||||||||||||||||||||||||||||||||||||||||||||||||||||
Sbjct  244  TTAAAATGACCATGGTCTCAACACCTGCTTCGCGATACATAACTGACATGACTATTGAGG  303

Query  301  A-T-GTCAA-AAA  310
            | | ||||| |||
Sbjct  304  AATTGTCAAGAAA  316


>Influenza A virus (A/Pakistan/654016.8/2017(H3N2)) segment 8 nuclear export protein (NEP) and nonstructural protein 1 (NS1) genes, complete cds
Sequence ID: MZ819738.1 Length: 865
>Influenza A virus (A/Pakistan/654037.8/2017(H3N2)) segment 8 nuclear export protein (NEP) and nonstructural protein 1 (NS1) genes, complete cds
Sequence ID: MZ819777.1 Length: 865
>Influenza A virus (A/Pakistan/654080.8/2017(H3N2)) segment 8 nuclear export protein (NEP) and nonstructural protein 1 (NS1) genes, complete cds
Sequence ID: MZ819860.1 Length: 865
>Influenza A virus (A/Pakistan/654088.8/2017(H3N2)) segment 8 nuclear export protein (NEP) and nonstructural protein 1 (NS1) genes, complete cds
Sequence ID: MZ819873.1 Length: 865 
Range 1: 517 to 863

Score:636 bits(344), Expect:2e-177, 
Identities:347/348(99%),  Gaps:1/348(0%), Strand: Plus/Plus

Query  285  GACATGACTATTGAGGATGTCAAAAATGCAATTGGGGTCCTCATCGGAGGACTTGAATGG  344
            ||||| ||||||||||||||||||||||||||||||||||||||||||||||||||||||
Sbjct  517  GACAT-ACTATTGAGGATGTCAAAAATGCAATTGGGGTCCTCATCGGAGGACTTGAATGG  575

Query  345  AATGATAACACAGTTCGAGTCTCTAAAAATCTACAGAGATTCGCTTGGAGAAGCAGTAAT  404
            ||||||||||||||||||||||||||||||||||||||||||||||||||||||||||||
Sbjct  576  AATGATAACACAGTTCGAGTCTCTAAAAATCTACAGAGATTCGCTTGGAGAAGCAGTAAT  635

Query  405  GAGAATGGGGGACCTCCACTTACTCCAAAACAGAAACGGGAAATGGCGAGAACAGCTAGG  464
            ||||||||||||||||||||||||||||||||||||||||||||||||||||||||||||
Sbjct  636  GAGAATGGGGGACCTCCACTTACTCCAAAACAGAAACGGGAAATGGCGAGAACAGCTAGG  695

Query  465  TCAGAAGTTTGAAGAGATAAGATGGCTAATTGAAGAGGTGAGACACAGATTAAGAACAAC  524
            ||||||||||||||||||||||||||||||||||||||||||||||||||||||||||||
Sbjct  696  TCAGAAGTTTGAAGAGATAAGATGGCTAATTGAAGAGGTGAGACACAGATTAAGAACAAC  755

Query  525  TGAAAATAGCTTTGAACAAATAACATTCATGCAAGCATTACAACTACTGTTTGAAGTGGA  584
            ||||||||||||||||||||||||||||||||||||||||||||||||||||||||||||
Sbjct  756  TGAAAATAGCTTTGAACAAATAACATTCATGCAAGCATTACAACTACTGTTTGAAGTGGA  815

Query  585  ACAGGAGATAAGAACTTTCTCATTTCAGCTTATTTAATGATAAAAAAC  632
            ||||||||||||||||||||||||||||||||||||||||||||||||
Sbjct  816  ACAGGAGATAAGAACTTTCTCATTTCAGCTTATTTAATGATAAAAAAC  863


Range 2: 4 to 316

Score:553 bits(299), Expect:3e-152, 
Identities:309/313(99%),  Gaps:3/313(0%), Strand: Plus/Plus

Query  1    ACAAAGACATAATGGATTCCAACACTGTGTCAAGTTTCCAGGTAGATTGCTTTCTTTGGC  60
            ||||||||||||||||||||||||||||||||||||||||||||||||||||||||||||
Sbjct  4    ACAAAGACATAATGGATTCCAACACTGTGTCAAGTTTCCAGGTAGATTGCTTTCTTTGGC  63

Query  61   ATATCCGGAAACAAGTTGTAGACCAAAAACTGAGTGATGCCCCATTCCTCGATCGGCTTC  120
            ||||||||||||||||||||||||||||||||||||||||||||||||||||||||||||
Sbjct  64   ATATCCGGAAACAAGTTGTAGACCAAAAACTGAGTGATGCCCCATTCCTCGATCGGCTTC  123

Query  121  GCCGAGATCAGAGGTCCCTAAGGGGAAGAGGCAATACTCTCGGTCTAGACATCAAAGCAG  180
            ||||||||||||||||||||||||||||||||||||||||||||||||| ||||||||||
Sbjct  124  GCCGAGATCAGAGGTCCCTAAGGGGAAGAGGCAATACTCTCGGTCTAGATATCAAAGCAG  183

Query  181  CCACCCATGTTGGAAAGCAAATTGTAGAAAAGATTCTGAAAGAAGAATCTGATGAGGCAC  240
            ||||||||||||||||||||||||||||||||||||||||||||||||||||||||||||
Sbjct  184  CCACCCATGTTGGAAAGCAAATTGTAGAAAAGATTCTGAAAGAAGAATCTGATGAGGCAC  243

Query  241  TTAAAATGACCATGGTCTCAACACCTGCTTCGCGATACATAACTGACATGACTATTGAGG  300
            ||||||||||||||||||||||||||||||||||||||||||||||||||||||||||||
Sbjct  244  TTAAAATGACCATGGTCTCAACACCTGCTTCGCGATACATAACTGACATGACTATTGAGG  303

Query  301  A-T-GTCAA-AAA  310
            | | ||||| |||
Sbjct  304  AATTGTCAAGAAA  316


>Influenza A virus (A/Pakistan/653656.8/2017(H3N2)) segment 8 nuclear export protein (NEP) and nonstructural protein 1 (NS1) genes, complete cds
Sequence ID: MZ819722.1 Length: 865
Range 1: 517 to 863

Score:636 bits(344), Expect:2e-177, 
Identities:347/348(99%),  Gaps:1/348(0%), Strand: Plus/Plus

Query  285  GACATGACTATTGAGGATGTCAAAAATGCAATTGGGGTCCTCATCGGAGGACTTGAATGG  344
            ||||| ||||||||||||||||||||||||||||||||||||||||||||||||||||||
Sbjct  517  GACAT-ACTATTGAGGATGTCAAAAATGCAATTGGGGTCCTCATCGGAGGACTTGAATGG  575

Query  345  AATGATAACACAGTTCGAGTCTCTAAAAATCTACAGAGATTCGCTTGGAGAAGCAGTAAT  404
            ||||||||||||||||||||||||||||||||||||||||||||||||||||||||||||
Sbjct  576  AATGATAACACAGTTCGAGTCTCTAAAAATCTACAGAGATTCGCTTGGAGAAGCAGTAAT  635

Query  405  GAGAATGGGGGACCTCCACTTACTCCAAAACAGAAACGGGAAATGGCGAGAACAGCTAGG  464
            ||||||||||||||||||||||||||||||||||||||||||||||||||||||||||||
Sbjct  636  GAGAATGGGGGACCTCCACTTACTCCAAAACAGAAACGGGAAATGGCGAGAACAGCTAGG  695

Query  465  TCAGAAGTTTGAAGAGATAAGATGGCTAATTGAAGAGGTGAGACACAGATTAAGAACAAC  524
            ||||||||||||||||||||||||||||||||||||||||||||||||||||||||||||
Sbjct  696  TCAGAAGTTTGAAGAGATAAGATGGCTAATTGAAGAGGTGAGACACAGATTAAGAACAAC  755

Query  525  TGAAAATAGCTTTGAACAAATAACATTCATGCAAGCATTACAACTACTGTTTGAAGTGGA  584
            ||||||||||||||||||||||||||||||||||||||||||||||||||||||||||||
Sbjct  756  TGAAAATAGCTTTGAACAAATAACATTCATGCAAGCATTACAACTACTGTTTGAAGTGGA  815

Query  585  ACAGGAGATAAGAACTTTCTCATTTCAGCTTATTTAATGATAAAAAAC  632
            ||||||||||||||||||||||||||||||||||||||||||||||||
Sbjct  816  ACAGGAGATAAGAACTTTCTCATTTCAGCTTATTTAATGATAAAAAAC  863


Range 2: 4 to 316

Score:553 bits(299), Expect:3e-152, 
Identities:309/313(99%),  Gaps:3/313(0%), Strand: Plus/Plus

Query  1    ACAAAGACATAATGGATTCCAACACTGTGTCAAGTTTCCAGGTAGATTGCTTTCTTTGGC  60
            ||||||||||||||||||||||||||||||||||||||||||||||||||||||||||||
Sbjct  4    ACAAAGACATAATGGATTCCAACACTGTGTCAAGTTTCCAGGTAGATTGCTTTCTTTGGC  63

Query  61   ATATCCGGAAACAAGTTGTAGACCAAAAACTGAGTGATGCCCCATTCCTCGATCGGCTTC  120
            ||||||||||||||||||||||||||||||||||||||||||||||||||||||||||||
Sbjct  64   ATATCCGGAAACAAGTTGTAGACCAAAAACTGAGTGATGCCCCATTCCTCGATCGGCTTC  123

Query  121  GCCGAGATCAGAGGTCCCTAAGGGGAAGAGGCAATACTCTCGGTCTAGACATCAAAGCAG  180
            ||||||||||||||||||||||||||||||||||||||||||||||||||||||||||||
Sbjct  124  GCCGAGATCAGAGGTCCCTAAGGGGAAGAGGCAATACTCTCGGTCTAGACATCAAAGCAG  183

Query  181  CCACCCATGTTGGAAAGCAAATTGTAGAAAAGATTCTGAAAGAAGAATCTGATGAGGCAC  240
            |||||||||||||||||||||| |||||||||||||||||||||||||||||||||||||
Sbjct  184  CCACCCATGTTGGAAAGCAAATCGTAGAAAAGATTCTGAAAGAAGAATCTGATGAGGCAC  243

Query  241  TTAAAATGACCATGGTCTCAACACCTGCTTCGCGATACATAACTGACATGACTATTGAGG  300
            ||||||||||||||||||||||||||||||||||||||||||||||||||||||||||||
Sbjct  244  TTAAAATGACCATGGTCTCAACACCTGCTTCGCGATACATAACTGACATGACTATTGAGG  303

Query  301  A-T-GTCAA-AAA  310
            | | ||||| |||
Sbjct  304  AATTGTCAAGAAA  316


>Influenza A virus (A/New York City/PV00012/2017(H3N2)) segment 8 nuclear export protein (NEP) and nonstructural protein 1 (NS1) genes, complete cds
Sequence ID: MZ714010.1 Length: 877
Range 1: 529 to 875

Score:636 bits(344), Expect:2e-177, 
Identities:347/348(99%),  Gaps:1/348(0%), Strand: Plus/Plus

Query  285  GACATGACTATTGAGGATGTCAAAAATGCAATTGGGGTCCTCATCGGAGGACTTGAATGG  344
            ||||| ||||||||||||||||||||||||||||||||||||||||||||||||||||||
Sbjct  529  GACAT-ACTATTGAGGATGTCAAAAATGCAATTGGGGTCCTCATCGGAGGACTTGAATGG  587

Query  345  AATGATAACACAGTTCGAGTCTCTAAAAATCTACAGAGATTCGCTTGGAGAAGCAGTAAT  404
            ||||||||||||||||||||||||||||||||||||||||||||||||||||||||||||
Sbjct  588  AATGATAACACAGTTCGAGTCTCTAAAAATCTACAGAGATTCGCTTGGAGAAGCAGTAAT  647

Query  405  GAGAATGGGGGACCTCCACTTACTCCAAAACAGAAACGGGAAATGGCGAGAACAGCTAGG  464
            ||||||||||||||||||||||||||||||||||||||||||||||||||||||||||||
Sbjct  648  GAGAATGGGGGACCTCCACTTACTCCAAAACAGAAACGGGAAATGGCGAGAACAGCTAGG  707

Query  465  TCAGAAGTTTGAAGAGATAAGATGGCTAATTGAAGAGGTGAGACACAGATTAAGAACAAC  524
            ||||||||||||||||||||||||||||||||||||||||||||||||||||||||||||
Sbjct  708  TCAGAAGTTTGAAGAGATAAGATGGCTAATTGAAGAGGTGAGACACAGATTAAGAACAAC  767

Query  525  TGAAAATAGCTTTGAACAAATAACATTCATGCAAGCATTACAACTACTGTTTGAAGTGGA  584
            ||||||||||||||||||||||||||||||||||||||||||||||||||||||||||||
Sbjct  768  TGAAAATAGCTTTGAACAAATAACATTCATGCAAGCATTACAACTACTGTTTGAAGTGGA  827

Query  585  ACAGGAGATAAGAACTTTCTCATTTCAGCTTATTTAATGATAAAAAAC  632
            ||||||||||||||||||||||||||||||||||||||||||||||||
Sbjct  828  ACAGGAGATAAGAACTTTCTCATTTCAGCTTATTTAATGATAAAAAAC  875


Range 2: 16 to 316

Score:551 bits(298), Expect:9e-152, 
Identities:300/301(99%),  Gaps:0/301(0%), Strand: Plus/Plus

Query  1    ACAAAGACATAATGGATTCCAACACTGTGTCAAGTTTCCAGGTAGATTGCTTTCTTTGGC  60
            ||||||||||||||||||||||||||||||||||||||||||||||||||||||||||||
Sbjct  16   ACAAAGACATAATGGATTCCAACACTGTGTCAAGTTTCCAGGTAGATTGCTTTCTTTGGC  75

Query  61   ATATCCGGAAACAAGTTGTAGACCAAAAACTGAGTGATGCCCCATTCCTCGATCGGCTTC  120
            ||||||||||||||||||||||||||||||||||||||||||||||||||||||||||||
Sbjct  76   ATATCCGGAAACAAGTTGTAGACCAAAAACTGAGTGATGCCCCATTCCTCGATCGGCTTC  135

Query  121  GCCGAGATCAGAGGTCCCTAAGGGGAAGAGGCAATACTCTCGGTCTAGACATCAAAGCAG  180
            ||||||||||||||||||||||||||||||||||||||||||||||||||||||||||||
Sbjct  136  GCCGAGATCAGAGGTCCCTAAGGGGAAGAGGCAATACTCTCGGTCTAGACATCAAAGCAG  195

Query  181  CCACCCATGTTGGAAAGCAAATTGTAGAAAAGATTCTGAAAGAAGAATCTGATGAGGCAC  240
            |||||||||||||||||||||| |||||||||||||||||||||||||||||||||||||
Sbjct  196  CCACCCATGTTGGAAAGCAAATCGTAGAAAAGATTCTGAAAGAAGAATCTGATGAGGCAC  255

Query  241  TTAAAATGACCATGGTCTCAACACCTGCTTCGCGATACATAACTGACATGACTATTGAGG  300
            ||||||||||||||||||||||||||||||||||||||||||||||||||||||||||||
Sbjct  256  TTAAAATGACCATGGTCTCAACACCTGCTTCGCGATACATAACTGACATGACTATTGAGG  315

Query  301  A  301
            |
Sbjct  316  A  316


>Influenza A virus (A/Qatar/F-CACO2-134-P3-1_NS/2018(H3N2)) segment 8 nuclear export protein (NEP) and nonstructural protein 1 (NS1) genes, complete cds
Sequence ID: MZ198310.1 Length: 875
Range 1: 525 to 871

Score:636 bits(344), Expect:2e-177, 
Identities:347/348(99%),  Gaps:1/348(0%), Strand: Plus/Plus

Query  285  GACATGACTATTGAGGATGTCAAAAATGCAATTGGGGTCCTCATCGGAGGACTTGAATGG  344
            ||||| ||||||||||||||||||||||||||||||||||||||||||||||||||||||
Sbjct  525  GACAT-ACTATTGAGGATGTCAAAAATGCAATTGGGGTCCTCATCGGAGGACTTGAATGG  583

Query  345  AATGATAACACAGTTCGAGTCTCTAAAAATCTACAGAGATTCGCTTGGAGAAGCAGTAAT  404
            ||||||||||||||||||||||||||||||||||||||||||||||||||||||||||||
Sbjct  584  AATGATAACACAGTTCGAGTCTCTAAAAATCTACAGAGATTCGCTTGGAGAAGCAGTAAT  643

Query  405  GAGAATGGGGGACCTCCACTTACTCCAAAACAGAAACGGGAAATGGCGAGAACAGCTAGG  464
            ||||||||||||||||||||||||||||||||||||||||||||||||||||||||||||
Sbjct  644  GAGAATGGGGGACCTCCACTTACTCCAAAACAGAAACGGGAAATGGCGAGAACAGCTAGG  703

Query  465  TCAGAAGTTTGAAGAGATAAGATGGCTAATTGAAGAGGTGAGACACAGATTAAGAACAAC  524
            ||||||||||||||||||||||||||||||||||||||||||||||||||||||||||||
Sbjct  704  TCAGAAGTTTGAAGAGATAAGATGGCTAATTGAAGAGGTGAGACACAGATTAAGAACAAC  763

Query  525  TGAAAATAGCTTTGAACAAATAACATTCATGCAAGCATTACAACTACTGTTTGAAGTGGA  584
            ||||||||||||||||||||||||||||||||||||||||||||||||||||||||||||
Sbjct  764  TGAAAATAGCTTTGAACAAATAACATTCATGCAAGCATTACAACTACTGTTTGAAGTGGA  823

Query  585  ACAGGAGATAAGAACTTTCTCATTTCAGCTTATTTAATGATAAAAAAC  632
            ||||||||||||||||||||||||||||||||||||||||||||||||
Sbjct  824  ACAGGAGATAAGAACTTTCTCATTTCAGCTTATTTAATGATAAAAAAC  871


Range 2: 12 to 324

Score:542 bits(293), Expect:6e-149, 
Identities:307/313(98%),  Gaps:3/313(0%), Strand: Plus/Plus

Query  1    ACAAAGACATAATGGATTCCAACACTGTGTCAAGTTTCCAGGTAGATTGCTTTCTTTGGC  60
            ||||||||||||||||||||||||||||||||||||||||||||||||||||||||||||
Sbjct  12   ACAAAGACATAATGGATTCCAACACTGTGTCAAGTTTCCAGGTAGATTGCTTTCTTTGGC  71

Query  61   ATATCCGGAAACAAGTTGTAGACCAAAAACTGAGTGATGCCCCATTCCTCGATCGGCTTC  120
            |||||||||| |||||||||||||||||||||||||||||||||||||||||||||||||
Sbjct  72   ATATCCGGAAGCAAGTTGTAGACCAAAAACTGAGTGATGCCCCATTCCTCGATCGGCTTC  131

Query  121  GCCGAGATCAGAGGTCCCTAAGGGGAAGAGGCAATACTCTCGGTCTAGACATCAAAGCAG  180
            |||||||||||||||||||||||||||||||||||||||||||||||||||||||| |||
Sbjct  132  GCCGAGATCAGAGGTCCCTAAGGGGAAGAGGCAATACTCTCGGTCTAGACATCAAAACAG  191

Query  181  CCACCCATGTTGGAAAGCAAATTGTAGAAAAGATTCTGAAAGAAGAATCTGATGAGGCAC  240
            ||||||||||||||||||||||||||||||| ||||||||||||||||||||||||||||
Sbjct  192  CCACCCATGTTGGAAAGCAAATTGTAGAAAAAATTCTGAAAGAAGAATCTGATGAGGCAC  251

Query  241  TTAAAATGACCATGGTCTCAACACCTGCTTCGCGATACATAACTGACATGACTATTGAGG  300
            ||||||||||||||||||||||||||||||||||||||||||||||||||||||||||||
Sbjct  252  TTAAAATGACCATGGTCTCAACACCTGCTTCGCGATACATAACTGACATGACTATTGAGG  311

Query  301  A-T-GTCAA-AAA  310
            | | ||||| |||
Sbjct  312  AATTGTCAAGAAA  324


>Influenza A virus (A/Qatar/F-BT-195-P3_NS/2018(H3N2)) segment 8 nuclear export protein (NEP) and nonstructural protein 1 (NS1) genes, complete cds
Sequence ID: MZ198287.1 Length: 871
Range 1: 525 to 871

Score:636 bits(344), Expect:2e-177, 
Identities:347/348(99%),  Gaps:1/348(0%), Strand: Plus/Plus

Query  285  GACATGACTATTGAGGATGTCAAAAATGCAATTGGGGTCCTCATCGGAGGACTTGAATGG  344
            ||||| ||||||||||||||||||||||||||||||||||||||||||||||||||||||
Sbjct  525  GACAT-ACTATTGAGGATGTCAAAAATGCAATTGGGGTCCTCATCGGAGGACTTGAATGG  583

Query  345  AATGATAACACAGTTCGAGTCTCTAAAAATCTACAGAGATTCGCTTGGAGAAGCAGTAAT  404
            ||||||||||||||||||||||||||||||||||||||||||||||||||||||||||||
Sbjct  584  AATGATAACACAGTTCGAGTCTCTAAAAATCTACAGAGATTCGCTTGGAGAAGCAGTAAT  643

Query  405  GAGAATGGGGGACCTCCACTTACTCCAAAACAGAAACGGGAAATGGCGAGAACAGCTAGG  464
            ||||||||||||||||||||||||||||||||||||||||||||||||||||||||||||
Sbjct  644  GAGAATGGGGGACCTCCACTTACTCCAAAACAGAAACGGGAAATGGCGAGAACAGCTAGG  703

Query  465  TCAGAAGTTTGAAGAGATAAGATGGCTAATTGAAGAGGTGAGACACAGATTAAGAACAAC  524
            ||||||||||||||||||||||||||||||||||||||||||||||||||||||||||||
Sbjct  704  TCAGAAGTTTGAAGAGATAAGATGGCTAATTGAAGAGGTGAGACACAGATTAAGAACAAC  763

Query  525  TGAAAATAGCTTTGAACAAATAACATTCATGCAAGCATTACAACTACTGTTTGAAGTGGA  584
            ||||||||||||||||||||||||||||||||||||||||||||||||||||||||||||
Sbjct  764  TGAAAATAGCTTTGAACAAATAACATTCATGCAAGCATTACAACTACTGTTTGAAGTGGA  823

Query  585  ACAGGAGATAAGAACTTTCTCATTTCAGCTTATTTAATGATAAAAAAC  632
            ||||||||||||||||||||||||||||||||||||||||||||||||
Sbjct  824  ACAGGAGATAAGAACTTTCTCATTTCAGCTTATTTAATGATAAAAAAC  871


Range 2: 12 to 324

Score:542 bits(293), Expect:6e-149, 
Identities:307/313(98%),  Gaps:3/313(0%), Strand: Plus/Plus

Query  1    ACAAAGACATAATGGATTCCAACACTGTGTCAAGTTTCCAGGTAGATTGCTTTCTTTGGC  60
            ||||||||||||||||||||||||||||||||||||||||||||||||||||||||||||
Sbjct  12   ACAAAGACATAATGGATTCCAACACTGTGTCAAGTTTCCAGGTAGATTGCTTTCTTTGGC  71

Query  61   ATATCCGGAAACAAGTTGTAGACCAAAAACTGAGTGATGCCCCATTCCTCGATCGGCTTC  120
            |||||||||| |||||||||||||||||||||||||||||||||||||||||||||||||
Sbjct  72   ATATCCGGAAGCAAGTTGTAGACCAAAAACTGAGTGATGCCCCATTCCTCGATCGGCTTC  131

Query  121  GCCGAGATCAGAGGTCCCTAAGGGGAAGAGGCAATACTCTCGGTCTAGACATCAAAGCAG  180
            |||||||||||||||||||||||||||||||||||||||||||||||||||||||| |||
Sbjct  132  GCCGAGATCAGAGGTCCCTAAGGGGAAGAGGCAATACTCTCGGTCTAGACATCAAAACAG  191

Query  181  CCACCCATGTTGGAAAGCAAATTGTAGAAAAGATTCTGAAAGAAGAATCTGATGAGGCAC  240
            ||||||||||||||||||||||||||||||| ||||||||||||||||||||||||||||
Sbjct  192  CCACCCATGTTGGAAAGCAAATTGTAGAAAAAATTCTGAAAGAAGAATCTGATGAGGCAC  251

Query  241  TTAAAATGACCATGGTCTCAACACCTGCTTCGCGATACATAACTGACATGACTATTGAGG  300
            ||||||||||||||||||||||||||||||||||||||||||||||||||||||||||||
Sbjct  252  TTAAAATGACCATGGTCTCAACACCTGCTTCGCGATACATAACTGACATGACTATTGAGG  311

Query  301  A-T-GTCAA-AAA  310
            | | ||||| |||
Sbjct  312  AATTGTCAAGAAA  324


>Influenza A virus (A/Qatar/F-BT-129-P3_NS/2018(H3N2)) segment 8 nuclear export protein (NEP) and nonstructural protein 1 (NS1) genes, complete cds
Sequence ID: MZ198275.1 Length: 874
Range 1: 525 to 871

Score:636 bits(344), Expect:2e-177, 
Identities:347/348(99%),  Gaps:1/348(0%), Strand: Plus/Plus

Query  285  GACATGACTATTGAGGATGTCAAAAATGCAATTGGGGTCCTCATCGGAGGACTTGAATGG  344
            ||||| ||||||||||||||||||||||||||||||||||||||||||||||||||||||
Sbjct  525  GACAT-ACTATTGAGGATGTCAAAAATGCAATTGGGGTCCTCATCGGAGGACTTGAATGG  583

Query  345  AATGATAACACAGTTCGAGTCTCTAAAAATCTACAGAGATTCGCTTGGAGAAGCAGTAAT  404
            ||||||||||||||||||||||||||||||||||||||||||||||||||||||||||||
Sbjct  584  AATGATAACACAGTTCGAGTCTCTAAAAATCTACAGAGATTCGCTTGGAGAAGCAGTAAT  643

Query  405  GAGAATGGGGGACCTCCACTTACTCCAAAACAGAAACGGGAAATGGCGAGAACAGCTAGG  464
            ||||||||||||||||||||||||||||||||||||||||||||||||||||||||||||
Sbjct  644  GAGAATGGGGGACCTCCACTTACTCCAAAACAGAAACGGGAAATGGCGAGAACAGCTAGG  703

Query  465  TCAGAAGTTTGAAGAGATAAGATGGCTAATTGAAGAGGTGAGACACAGATTAAGAACAAC  524
            ||||||||||||||||||||||||||||||||||||||||||||||||||||||||||||
Sbjct  704  TCAGAAGTTTGAAGAGATAAGATGGCTAATTGAAGAGGTGAGACACAGATTAAGAACAAC  763

Query  525  TGAAAATAGCTTTGAACAAATAACATTCATGCAAGCATTACAACTACTGTTTGAAGTGGA  584
            ||||||||||||||||||||||||||||||||||||||||||||||||||||||||||||
Sbjct  764  TGAAAATAGCTTTGAACAAATAACATTCATGCAAGCATTACAACTACTGTTTGAAGTGGA  823

Query  585  ACAGGAGATAAGAACTTTCTCATTTCAGCTTATTTAATGATAAAAAAC  632
            ||||||||||||||||||||||||||||||||||||||||||||||||
Sbjct  824  ACAGGAGATAAGAACTTTCTCATTTCAGCTTATTTAATGATAAAAAAC  871


Range 2: 12 to 324

Score:542 bits(293), Expect:6e-149, 
Identities:307/313(98%),  Gaps:3/313(0%), Strand: Plus/Plus

Query  1    ACAAAGACATAATGGATTCCAACACTGTGTCAAGTTTCCAGGTAGATTGCTTTCTTTGGC  60
            ||||||||||||||||||||||||||||||||||||||||||||||||||||||||||||
Sbjct  12   ACAAAGACATAATGGATTCCAACACTGTGTCAAGTTTCCAGGTAGATTGCTTTCTTTGGC  71

Query  61   ATATCCGGAAACAAGTTGTAGACCAAAAACTGAGTGATGCCCCATTCCTCGATCGGCTTC  120
            |||||||||| |||||||||||||||||||||||||||||||||||||||||||||||||
Sbjct  72   ATATCCGGAAGCAAGTTGTAGACCAAAAACTGAGTGATGCCCCATTCCTCGATCGGCTTC  131

Query  121  GCCGAGATCAGAGGTCCCTAAGGGGAAGAGGCAATACTCTCGGTCTAGACATCAAAGCAG  180
            |||||||||||||||||||||||||||||||||||||||||||||||||||||||| |||
Sbjct  132  GCCGAGATCAGAGGTCCCTAAGGGGAAGAGGCAATACTCTCGGTCTAGACATCAAAACAG  191

Query  181  CCACCCATGTTGGAAAGCAAATTGTAGAAAAGATTCTGAAAGAAGAATCTGATGAGGCAC  240
            ||||||||||||||||||||||||||||||| ||||||||||||||||||||||||||||
Sbjct  192  CCACCCATGTTGGAAAGCAAATTGTAGAAAAAATTCTGAAAGAAGAATCTGATGAGGCAC  251

Query  241  TTAAAATGACCATGGTCTCAACACCTGCTTCGCGATACATAACTGACATGACTATTGAGG  300
            ||||||||||||||||||||||||||||||||||||||||||||||||||||||||||||
Sbjct  252  TTAAAATGACCATGGTCTCAACACCTGCTTCGCGATACATAACTGACATGACTATTGAGG  311

Query  301  A-T-GTCAA-AAA  310
            | | ||||| |||
Sbjct  312  AATTGTCAAGAAA  324


>Influenza A virus (A/Taiwan/07/2017(H3N2)) segment 8 nuclear export protein (NEP) and nonstructural protein 1 (NS1) genes, complete cds
Sequence ID: MW940809.1 Length: 881
Range 1: 531 to 877

Score:636 bits(344), Expect:2e-177, 
Identities:347/348(99%),  Gaps:1/348(0%), Strand: Plus/Plus

Query  285  GACATGACTATTGAGGATGTCAAAAATGCAATTGGGGTCCTCATCGGAGGACTTGAATGG  344
            ||||| ||||||||||||||||||||||||||||||||||||||||||||||||||||||
Sbjct  531  GACAT-ACTATTGAGGATGTCAAAAATGCAATTGGGGTCCTCATCGGAGGACTTGAATGG  589

Query  345  AATGATAACACAGTTCGAGTCTCTAAAAATCTACAGAGATTCGCTTGGAGAAGCAGTAAT  404
            ||||||||||||||||||||||||||||||||||||||||||||||||||||||||||||
Sbjct  590  AATGATAACACAGTTCGAGTCTCTAAAAATCTACAGAGATTCGCTTGGAGAAGCAGTAAT  649

Query  405  GAGAATGGGGGACCTCCACTTACTCCAAAACAGAAACGGGAAATGGCGAGAACAGCTAGG  464
            ||||||||||||||||||||||||||||||||||||||||||||||||||||||||||||
Sbjct  650  GAGAATGGGGGACCTCCACTTACTCCAAAACAGAAACGGGAAATGGCGAGAACAGCTAGG  709

Query  465  TCAGAAGTTTGAAGAGATAAGATGGCTAATTGAAGAGGTGAGACACAGATTAAGAACAAC  524
            ||||||||||||||||||||||||||||||||||||||||||||||||||||||||||||
Sbjct  710  TCAGAAGTTTGAAGAGATAAGATGGCTAATTGAAGAGGTGAGACACAGATTAAGAACAAC  769

Query  525  TGAAAATAGCTTTGAACAAATAACATTCATGCAAGCATTACAACTACTGTTTGAAGTGGA  584
            ||||||||||||||||||||||||||||||||||||||||||||||||||||||||||||
Sbjct  770  TGAAAATAGCTTTGAACAAATAACATTCATGCAAGCATTACAACTACTGTTTGAAGTGGA  829

Query  585  ACAGGAGATAAGAACTTTCTCATTTCAGCTTATTTAATGATAAAAAAC  632
            ||||||||||||||||||||||||||||||||||||||||||||||||
Sbjct  830  ACAGGAGATAAGAACTTTCTCATTTCAGCTTATTTAATGATAAAAAAC  877


Range 2: 18 to 330

Score:542 bits(293), Expect:6e-149, 
Identities:307/313(98%),  Gaps:3/313(0%), Strand: Plus/Plus

Query  1    ACAAAGACATAATGGATTCCAACACTGTGTCAAGTTTCCAGGTAGATTGCTTTCTTTGGC  60
            ||||||||||||||||||||||||||||||||||||||||||||||||||||||||||||
Sbjct  18   ACAAAGACATAATGGATTCCAACACTGTGTCAAGTTTCCAGGTAGATTGCTTTCTTTGGC  77

Query  61   ATATCCGGAAACAAGTTGTAGACCAAAAACTGAGTGATGCCCCATTCCTCGATCGGCTTC  120
            ||||||||||||||||||||||||||||||||||||||||||||||||||||||||||||
Sbjct  78   ATATCCGGAAACAAGTTGTAGACCAAAAACTGAGTGATGCCCCATTCCTCGATCGGCTTC  137

Query  121  GCCGAGATCAGAGGTCCCTAAGGGGAAGAGGCAATACTCTCGGTCTAGACATCAAAGCAG  180
            |||||||||||||||||||||||||||||||||||||||||||||||||||||||| |||
Sbjct  138  GCCGAGATCAGAGGTCCCTAAGGGGAAGAGGCAATACTCTCGGTCTAGACATCAAATCAG  197

Query  181  CCACCCATGTTGGAAAGCAAATTGTAGAAAAGATTCTGAAAGAAGAATCTGATGAGGCAC  240
            |||||||||||||||||||||| ||||||||||||||||||| |||||||||||||||||
Sbjct  198  CCACCCATGTTGGAAAGCAAATCGTAGAAAAGATTCTGAAAGGAGAATCTGATGAGGCAC  257

Query  241  TTAAAATGACCATGGTCTCAACACCTGCTTCGCGATACATAACTGACATGACTATTGAGG  300
            ||||||||||||||||||||||||||||||||||||||||||||||||||||||||||||
Sbjct  258  TTAAAATGACCATGGTCTCAACACCTGCTTCGCGATACATAACTGACATGACTATTGAGG  317

Query  301  A-T-GTCAA-AAA  310
            | | ||||| |||
Sbjct  318  AATTGTCAAGAAA  330


>Influenza A virus (A/Singapore/01/2017(H3N2)) segment 8 nuclear export protein (NEP) and nonstructural protein 1 (NS1) genes, complete cds
Sequence ID: MW888222.1 Length: 880
Range 1: 528 to 874

Score:636 bits(344), Expect:2e-177, 
Identities:347/348(99%),  Gaps:1/348(0%), Strand: Plus/Plus

Query  285  GACATGACTATTGAGGATGTCAAAAATGCAATTGGGGTCCTCATCGGAGGACTTGAATGG  344
            ||||| ||||||||||||||||||||||||||||||||||||||||||||||||||||||
Sbjct  528  GACAT-ACTATTGAGGATGTCAAAAATGCAATTGGGGTCCTCATCGGAGGACTTGAATGG  586

Query  345  AATGATAACACAGTTCGAGTCTCTAAAAATCTACAGAGATTCGCTTGGAGAAGCAGTAAT  404
            ||||||||||||||||||||||||||||||||||||||||||||||||||||||||||||
Sbjct  587  AATGATAACACAGTTCGAGTCTCTAAAAATCTACAGAGATTCGCTTGGAGAAGCAGTAAT  646

Query  405  GAGAATGGGGGACCTCCACTTACTCCAAAACAGAAACGGGAAATGGCGAGAACAGCTAGG  464
            ||||||||||||||||||||||||||||||||||||||||||||||||||||||||||||
Sbjct  647  GAGAATGGGGGACCTCCACTTACTCCAAAACAGAAACGGGAAATGGCGAGAACAGCTAGG  706

Query  465  TCAGAAGTTTGAAGAGATAAGATGGCTAATTGAAGAGGTGAGACACAGATTAAGAACAAC  524
            ||||||||||||||||||||||||||||||||||||||||||||||||||||||||||||
Sbjct  707  TCAGAAGTTTGAAGAGATAAGATGGCTAATTGAAGAGGTGAGACACAGATTAAGAACAAC  766

Query  525  TGAAAATAGCTTTGAACAAATAACATTCATGCAAGCATTACAACTACTGTTTGAAGTGGA  584
            ||||||||||||||||||||||||||||||||||||||||||||||||||||||||||||
Sbjct  767  TGAAAATAGCTTTGAACAAATAACATTCATGCAAGCATTACAACTACTGTTTGAAGTGGA  826

Query  585  ACAGGAGATAAGAACTTTCTCATTTCAGCTTATTTAATGATAAAAAAC  632
            ||||||||||||||||||||||||||||||||||||||||||||||||
Sbjct  827  ACAGGAGATAAGAACTTTCTCATTTCAGCTTATTTAATGATAAAAAAC  874


Range 2: 15 to 327

Score:542 bits(293), Expect:6e-149, 
Identities:307/313(98%),  Gaps:3/313(0%), Strand: Plus/Plus

Query  1    ACAAAGACATAATGGATTCCAACACTGTGTCAAGTTTCCAGGTAGATTGCTTTCTTTGGC  60
            ||||||||||||||||||||||||||||||||||||||||||||||||||||||||||||
Sbjct  15   ACAAAGACATAATGGATTCCAACACTGTGTCAAGTTTCCAGGTAGATTGCTTTCTTTGGC  74

Query  61   ATATCCGGAAACAAGTTGTAGACCAAAAACTGAGTGATGCCCCATTCCTCGATCGGCTTC  120
            ||||||||||||||||||||||||||||||||||||||||||||||||||||||||||||
Sbjct  75   ATATCCGGAAACAAGTTGTAGACCAAAAACTGAGTGATGCCCCATTCCTCGATCGGCTTC  134

Query  121  GCCGAGATCAGAGGTCCCTAAGGGGAAGAGGCAATACTCTCGGTCTAGACATCAAAGCAG  180
            ||||||||||||||| ||||||||||||||||||||||||||||||||||||||||||||
Sbjct  135  GCCGAGATCAGAGGTGCCTAAGGGGAAGAGGCAATACTCTCGGTCTAGACATCAAAGCAG  194

Query  181  CCACCCATGTTGGAAAGCAAATTGTAGAAAAGATTCTGAAAGAAGAATCTGATGAGGCAC  240
            |||||||||||||||||||||| |||||||||||||||||||||||||||||||||||||
Sbjct  195  CCACCCATGTTGGAAAGCAAATCGTAGAAAAGATTCTGAAAGAAGAATCTGATGAGGCAC  254

Query  241  TTAAAATGACCATGGTCTCAACACCTGCTTCGCGATACATAACTGACATGACTATTGAGG  300
            ||||||||||||||||||||||||||||| ||||||||||||||||||||||||||||||
Sbjct  255  TTAAAATGACCATGGTCTCAACACCTGCTCCGCGATACATAACTGACATGACTATTGAGG  314

Query  301  A-T-GTCAA-AAA  310
            | | ||||| |||
Sbjct  315  AATTGTCAAGAAA  327


>Influenza A virus (A/Human/New York City/PV07990/2020(H3N2)) segment 8 nuclear export protein (NEP) and nonstructural protein 1 (NS1) genes, complete cds
Sequence ID: MW855456.1 Length: 890
Range 1: 529 to 875

Score:636 bits(344), Expect:2e-177, 
Identities:347/348(99%),  Gaps:1/348(0%), Strand: Plus/Plus

Query  285  GACATGACTATTGAGGATGTCAAAAATGCAATTGGGGTCCTCATCGGAGGACTTGAATGG  344
            |||||| |||||||||||||||||||||||||||||||||||||||||||||||||||||
Sbjct  529  GACATG-CTATTGAGGATGTCAAAAATGCAATTGGGGTCCTCATCGGAGGACTTGAATGG  587

Query  345  AATGATAACACAGTTCGAGTCTCTAAAAATCTACAGAGATTCGCTTGGAGAAGCAGTAAT  404
            ||||||||||||||||||||||||||||||||||||||||||||||||||||||||||||
Sbjct  588  AATGATAACACAGTTCGAGTCTCTAAAAATCTACAGAGATTCGCTTGGAGAAGCAGTAAT  647

Query  405  GAGAATGGGGGACCTCCACTTACTCCAAAACAGAAACGGGAAATGGCGAGAACAGCTAGG  464
            ||||||||||||||||||||||||||||||||||||||||||||||||||||||||||||
Sbjct  648  GAGAATGGGGGACCTCCACTTACTCCAAAACAGAAACGGGAAATGGCGAGAACAGCTAGG  707

Query  465  TCAGAAGTTTGAAGAGATAAGATGGCTAATTGAAGAGGTGAGACACAGATTAAGAACAAC  524
            ||||||||||||||||||||||||||||||||||||||||||||||||||||||||||||
Sbjct  708  TCAGAAGTTTGAAGAGATAAGATGGCTAATTGAAGAGGTGAGACACAGATTAAGAACAAC  767

Query  525  TGAAAATAGCTTTGAACAAATAACATTCATGCAAGCATTACAACTACTGTTTGAAGTGGA  584
            ||||||||||||||||||||||||||||||||||||||||||||||||||||||||||||
Sbjct  768  TGAAAATAGCTTTGAACAAATAACATTCATGCAAGCATTACAACTACTGTTTGAAGTGGA  827

Query  585  ACAGGAGATAAGAACTTTCTCATTTCAGCTTATTTAATGATAAAAAAC  632
            ||||||||||||||||||||||||||||||||||||||||||||||||
Sbjct  828  ACAGGAGATAAGAACTTTCTCATTTCAGCTTATTTAATGATAAAAAAC  875


Range 2: 16 to 328

Score:525 bits(284), Expect:6e-144, 
Identities:304/313(97%),  Gaps:3/313(0%), Strand: Plus/Plus

Query  1    ACAAAGACATAATGGATTCCAACACTGTGTCAAGTTTCCAGGTAGATTGCTTTCTTTGGC  60
            ||||||||||||||||||||||||||||||||||||||||||||||||||||||||||||
Sbjct  16   ACAAAGACATAATGGATTCCAACACTGTGTCAAGTTTCCAGGTAGATTGCTTTCTTTGGC  75

Query  61   ATATCCGGAAACAAGTTGTAGACCAAAAACTGAGTGATGCCCCATTCCTCGATCGGCTTC  120
            || ||||||||||||||||||||||||| |||||||||||||||||||||||||||||||
Sbjct  76   ATGTCCGGAAACAAGTTGTAGACCAAAACCTGAGTGATGCCCCATTCCTCGATCGGCTTC  135

Query  121  GCCGAGATCAGAGGTCCCTAAGGGGAAGAGGCAATACTCTCGGTCTAGACATCAAAGCAG  180
            |||||||||||||||||||||||||||||||||||||||||||||||||||||||| |||
Sbjct  136  GCCGAGATCAGAGGTCCCTAAGGGGAAGAGGCAATACTCTCGGTCTAGACATCAAATCAG  195

Query  181  CCACCCATGTTGGAAAGCAAATTGTAGAAAAGATTCTGAAAGAAGAATCTGATGAGGCAC  240
            ||||||||| |||||||||||| ||||||||||||||||||| |||||||||||||||||
Sbjct  196  CCACCCATGCTGGAAAGCAAATCGTAGAAAAGATTCTGAAAGGAGAATCTGATGAGGCAC  255

Query  241  TTAAAATGACCATGGTCTCAACACCTGCTTCGCGATACATAACTGACATGACTATTGAGG  300
            ||||||||||||||||||||||||||||||||||||||||||||||||||||||||||||
Sbjct  256  TTAAAATGACCATGGTCTCAACACCTGCTTCGCGATACATAACTGACATGACTATTGAGG  315

Query  301  A-T-GTCAA-AAA  310
            | | ||||| |||
Sbjct  316  AATTGTCAAGAAA  328


>Influenza A virus (A/Keelung/R0036/2019(H3N2)) segment 8 nuclear export protein (NEP) and nonstructural protein 1 (NS1) genes, complete cds
Sequence ID: MW841725.1 Length: 879
Range 1: 529 to 875

Score:636 bits(344), Expect:2e-177, 
Identities:347/348(99%),  Gaps:1/348(0%), Strand: Plus/Plus

Query  285  GACATGACTATTGAGGATGTCAAAAATGCAATTGGGGTCCTCATCGGAGGACTTGAATGG  344
            ||||| ||||||||||||||||||||||||||||||||||||||||||||||||||||||
Sbjct  529  GACAT-ACTATTGAGGATGTCAAAAATGCAATTGGGGTCCTCATCGGAGGACTTGAATGG  587

Query  345  AATGATAACACAGTTCGAGTCTCTAAAAATCTACAGAGATTCGCTTGGAGAAGCAGTAAT  404
            ||||||||||||||||||||||||||||||||||||||||||||||||||||||||||||
Sbjct  588  AATGATAACACAGTTCGAGTCTCTAAAAATCTACAGAGATTCGCTTGGAGAAGCAGTAAT  647

Query  405  GAGAATGGGGGACCTCCACTTACTCCAAAACAGAAACGGGAAATGGCGAGAACAGCTAGG  464
            ||||||||||||||||||||||||||||||||||||||||||||||||||||||||||||
Sbjct  648  GAGAATGGGGGACCTCCACTTACTCCAAAACAGAAACGGGAAATGGCGAGAACAGCTAGG  707

Query  465  TCAGAAGTTTGAAGAGATAAGATGGCTAATTGAAGAGGTGAGACACAGATTAAGAACAAC  524
            ||||||||||||||||||||||||||||||||||||||||||||||||||||||||||||
Sbjct  708  TCAGAAGTTTGAAGAGATAAGATGGCTAATTGAAGAGGTGAGACACAGATTAAGAACAAC  767

Query  525  TGAAAATAGCTTTGAACAAATAACATTCATGCAAGCATTACAACTACTGTTTGAAGTGGA  584
            ||||||||||||||||||||||||||||||||||||||||||||||||||||||||||||
Sbjct  768  TGAAAATAGCTTTGAACAAATAACATTCATGCAAGCATTACAACTACTGTTTGAAGTGGA  827

Query  585  ACAGGAGATAAGAACTTTCTCATTTCAGCTTATTTAATGATAAAAAAC  632
            ||||||||||||||||||||||||||||||||||||||||||||||||
Sbjct  828  ACAGGAGATAAGAACTTTCTCATTTCAGCTTATTTAATGATAAAAAAC  875


Range 2: 16 to 328

Score:542 bits(293), Expect:6e-149, 
Identities:307/313(98%),  Gaps:3/313(0%), Strand: Plus/Plus

Query  1    ACAAAGACATAATGGATTCCAACACTGTGTCAAGTTTCCAGGTAGATTGCTTTCTTTGGC  60
            ||||||||||||||||||||||||||||||||||||||||||||||||||||||||||||
Sbjct  16   ACAAAGACATAATGGATTCCAACACTGTGTCAAGTTTCCAGGTAGATTGCTTTCTTTGGC  75

Query  61   ATATCCGGAAACAAGTTGTAGACCAAAAACTGAGTGATGCCCCATTCCTCGATCGGCTTC  120
            ||||||||||||||||||||||||||||||||||||||||||||||||||||||||||||
Sbjct  76   ATATCCGGAAACAAGTTGTAGACCAAAAACTGAGTGATGCCCCATTCCTCGATCGGCTTC  135

Query  121  GCCGAGATCAGAGGTCCCTAAGGGGAAGAGGCAATACTCTCGGTCTAGACATCAAAGCAG  180
            |||||||||||||||||||||||||||||||||||||||||||||||||||||||| |||
Sbjct  136  GCCGAGATCAGAGGTCCCTAAGGGGAAGAGGCAATACTCTCGGTCTAGACATCAAATCAG  195

Query  181  CCACCCATGTTGGAAAGCAAATTGTAGAAAAGATTCTGAAAGAAGAATCTGATGAGGCAC  240
            |||||||||||||||||||||| ||||||||||||||||||| |||||||||||||||||
Sbjct  196  CCACCCATGTTGGAAAGCAAATCGTAGAAAAGATTCTGAAAGGAGAATCTGATGAGGCAC  255

Query  241  TTAAAATGACCATGGTCTCAACACCTGCTTCGCGATACATAACTGACATGACTATTGAGG  300
            ||||||||||||||||||||||||||||||||||||||||||||||||||||||||||||
Sbjct  256  TTAAAATGACCATGGTCTCAACACCTGCTTCGCGATACATAACTGACATGACTATTGAGG  315

Query  301  A-T-GTCAA-AAA  310
            | | ||||| |||
Sbjct  316  AATTGTCAAGAAA  328


>Influenza A virus (A/Bethesda/T0173/2018(H3N2)) segment 8 nuclear export protein (NEP) and nonstructural protein 1 (NS1) genes, complete cds
Sequence ID: MW841178.1 Length: 879
Range 1: 529 to 875

Score:636 bits(344), Expect:2e-177, 
Identities:347/348(99%),  Gaps:1/348(0%), Strand: Plus/Plus

Query  285  GACATGACTATTGAGGATGTCAAAAATGCAATTGGGGTCCTCATCGGAGGACTTGAATGG  344
            ||||| ||||||||||||||||||||||||||||||||||||||||||||||||||||||
Sbjct  529  GACAT-ACTATTGAGGATGTCAAAAATGCAATTGGGGTCCTCATCGGAGGACTTGAATGG  587

Query  345  AATGATAACACAGTTCGAGTCTCTAAAAATCTACAGAGATTCGCTTGGAGAAGCAGTAAT  404
            ||||||||||||||||||||||||||||||||||||||||||||||||||||||||||||
Sbjct  588  AATGATAACACAGTTCGAGTCTCTAAAAATCTACAGAGATTCGCTTGGAGAAGCAGTAAT  647

Query  405  GAGAATGGGGGACCTCCACTTACTCCAAAACAGAAACGGGAAATGGCGAGAACAGCTAGG  464
            ||||||||||||||||||||||||||||||||||||||||||||||||||||||||||||
Sbjct  648  GAGAATGGGGGACCTCCACTTACTCCAAAACAGAAACGGGAAATGGCGAGAACAGCTAGG  707

Query  465  TCAGAAGTTTGAAGAGATAAGATGGCTAATTGAAGAGGTGAGACACAGATTAAGAACAAC  524
            ||||||||||||||||||||||||||||||||||||||||||||||||||||||||||||
Sbjct  708  TCAGAAGTTTGAAGAGATAAGATGGCTAATTGAAGAGGTGAGACACAGATTAAGAACAAC  767

Query  525  TGAAAATAGCTTTGAACAAATAACATTCATGCAAGCATTACAACTACTGTTTGAAGTGGA  584
            ||||||||||||||||||||||||||||||||||||||||||||||||||||||||||||
Sbjct  768  TGAAAATAGCTTTGAACAAATAACATTCATGCAAGCATTACAACTACTGTTTGAAGTGGA  827

Query  585  ACAGGAGATAAGAACTTTCTCATTTCAGCTTATTTAATGATAAAAAAC  632
            ||||||||||||||||||||||||||||||||||||||||||||||||
Sbjct  828  ACAGGAGATAAGAACTTTCTCATTTCAGCTTATTTAATGATAAAAAAC  875


Range 2: 16 to 328

Score:542 bits(293), Expect:6e-149, 
Identities:307/313(98%),  Gaps:3/313(0%), Strand: Plus/Plus

Query  1    ACAAAGACATAATGGATTCCAACACTGTGTCAAGTTTCCAGGTAGATTGCTTTCTTTGGC  60
            ||||||||||||||||||||||||||||||||||||||||||||||||||||||||||||
Sbjct  16   ACAAAGACATAATGGATTCCAACACTGTGTCAAGTTTCCAGGTAGATTGCTTTCTTTGGC  75

Query  61   ATATCCGGAAACAAGTTGTAGACCAAAAACTGAGTGATGCCCCATTCCTCGATCGGCTTC  120
            ||||||||||||||||||||||||||||||||||||||||||||||||||||||||||||
Sbjct  76   ATATCCGGAAACAAGTTGTAGACCAAAAACTGAGTGATGCCCCATTCCTCGATCGGCTTC  135

Query  121  GCCGAGATCAGAGGTCCCTAAGGGGAAGAGGCAATACTCTCGGTCTAGACATCAAAGCAG  180
            |||||||||||||||||||||||||||||||||||||||||||||||||||||||| |||
Sbjct  136  GCCGAGATCAGAGGTCCCTAAGGGGAAGAGGCAATACTCTCGGTCTAGACATCAAATCAG  195

Query  181  CCACCCATGTTGGAAAGCAAATTGTAGAAAAGATTCTGAAAGAAGAATCTGATGAGGCAC  240
            |||||||||||||||||||||| ||||||||||||||||||| |||||||||||||||||
Sbjct  196  CCACCCATGTTGGAAAGCAAATCGTAGAAAAGATTCTGAAAGGAGAATCTGATGAGGCAC  255

Query  241  TTAAAATGACCATGGTCTCAACACCTGCTTCGCGATACATAACTGACATGACTATTGAGG  300
            ||||||||||||||||||||||||||||||||||||||||||||||||||||||||||||
Sbjct  256  TTAAAATGACCATGGTCTCAACACCTGCTTCGCGATACATAACTGACATGACTATTGAGG  315

Query  301  A-T-GTCAA-AAA  310
            | | ||||| |||
Sbjct  316  AATTGTCAAGAAA  328


>Influenza A virus (A/District of Columbia/T0221/2017(H3N2)) segment 8 nuclear export protein (NEP) and nonstructural protein 1 (NS1) genes, complete cds
Sequence ID: MW841109.1 Length: 879
>Influenza A virus (A/District of Columbia/T0213/2017(H3N2)) segment 8 nuclear export protein (NEP) and nonstructural protein 1 (NS1) genes, complete cds
Sequence ID: MW841149.1 Length: 879 
Range 1: 529 to 875

Score:636 bits(344), Expect:2e-177, 
Identities:347/348(99%),  Gaps:1/348(0%), Strand: Plus/Plus

Query  285  GACATGACTATTGAGGATGTCAAAAATGCAATTGGGGTCCTCATCGGAGGACTTGAATGG  344
            ||||| ||||||||||||||||||||||||||||||||||||||||||||||||||||||
Sbjct  529  GACAT-ACTATTGAGGATGTCAAAAATGCAATTGGGGTCCTCATCGGAGGACTTGAATGG  587

Query  345  AATGATAACACAGTTCGAGTCTCTAAAAATCTACAGAGATTCGCTTGGAGAAGCAGTAAT  404
            ||||||||||||||||||||||||||||||||||||||||||||||||||||||||||||
Sbjct  588  AATGATAACACAGTTCGAGTCTCTAAAAATCTACAGAGATTCGCTTGGAGAAGCAGTAAT  647

Query  405  GAGAATGGGGGACCTCCACTTACTCCAAAACAGAAACGGGAAATGGCGAGAACAGCTAGG  464
            ||||||||||||||||||||||||||||||||||||||||||||||||||||||||||||
Sbjct  648  GAGAATGGGGGACCTCCACTTACTCCAAAACAGAAACGGGAAATGGCGAGAACAGCTAGG  707

Query  465  TCAGAAGTTTGAAGAGATAAGATGGCTAATTGAAGAGGTGAGACACAGATTAAGAACAAC  524
            ||||||||||||||||||||||||||||||||||||||||||||||||||||||||||||
Sbjct  708  TCAGAAGTTTGAAGAGATAAGATGGCTAATTGAAGAGGTGAGACACAGATTAAGAACAAC  767

Query  525  TGAAAATAGCTTTGAACAAATAACATTCATGCAAGCATTACAACTACTGTTTGAAGTGGA  584
            ||||||||||||||||||||||||||||||||||||||||||||||||||||||||||||
Sbjct  768  TGAAAATAGCTTTGAACAAATAACATTCATGCAAGCATTACAACTACTGTTTGAAGTGGA  827

Query  585  ACAGGAGATAAGAACTTTCTCATTTCAGCTTATTTAATGATAAAAAAC  632
            ||||||||||||||||||||||||||||||||||||||||||||||||
Sbjct  828  ACAGGAGATAAGAACTTTCTCATTTCAGCTTATTTAATGATAAAAAAC  875


Range 2: 16 to 328

Score:536 bits(290), Expect:3e-147, 
Identities:306/313(98%),  Gaps:3/313(0%), Strand: Plus/Plus

Query  1    ACAAAGACATAATGGATTCCAACACTGTGTCAAGTTTCCAGGTAGATTGCTTTCTTTGGC  60
            ||||||||||||||||||||||||||||||||||||||||||||||||||||||||||||
Sbjct  16   ACAAAGACATAATGGATTCCAACACTGTGTCAAGTTTCCAGGTAGATTGCTTTCTTTGGC  75

Query  61   ATATCCGGAAACAAGTTGTAGACCAAAAACTGAGTGATGCCCCATTCCTCGATCGGCTTC  120
            ||||||||||||||||||||||||||||||||||||||||||||||||||||||||||||
Sbjct  76   ATATCCGGAAACAAGTTGTAGACCAAAAACTGAGTGATGCCCCATTCCTCGATCGGCTTC  135

Query  121  GCCGAGATCAGAGGTCCCTAAGGGGAAGAGGCAATACTCTCGGTCTAGACATCAAAGCAG  180
            |||||||||| ||||||||||||||||||||||||||||||||||||||||||||| |||
Sbjct  136  GCCGAGATCAAAGGTCCCTAAGGGGAAGAGGCAATACTCTCGGTCTAGACATCAAATCAG  195

Query  181  CCACCCATGTTGGAAAGCAAATTGTAGAAAAGATTCTGAAAGAAGAATCTGATGAGGCAC  240
            |||||||||||||||||||||| ||||||||||||||||||| |||||||||||||||||
Sbjct  196  CCACCCATGTTGGAAAGCAAATCGTAGAAAAGATTCTGAAAGGAGAATCTGATGAGGCAC  255

Query  241  TTAAAATGACCATGGTCTCAACACCTGCTTCGCGATACATAACTGACATGACTATTGAGG  300
            ||||||||||||||||||||||||||||||||||||||||||||||||||||||||||||
Sbjct  256  TTAAAATGACCATGGTCTCAACACCTGCTTCGCGATACATAACTGACATGACTATTGAGG  315

Query  301  A-T-GTCAA-AAA  310
            | | ||||| |||
Sbjct  316  AATTGTCAAGAAA  328


>Influenza A virus (A/Bethesda/T0191/2017(H3N2)) segment 8 nuclear export protein (NEP) and nonstructural protein 1 (NS1) genes, complete cds
Sequence ID: MW841089.1 Length: 879
Range 1: 529 to 875

Score:636 bits(344), Expect:2e-177, 
Identities:347/348(99%),  Gaps:1/348(0%), Strand: Plus/Plus

Query  285  GACATGACTATTGAGGATGTCAAAAATGCAATTGGGGTCCTCATCGGAGGACTTGAATGG  344
            ||||| ||||||||||||||||||||||||||||||||||||||||||||||||||||||
Sbjct  529  GACAT-ACTATTGAGGATGTCAAAAATGCAATTGGGGTCCTCATCGGAGGACTTGAATGG  587

Query  345  AATGATAACACAGTTCGAGTCTCTAAAAATCTACAGAGATTCGCTTGGAGAAGCAGTAAT  404
            ||||||||||||||||||||||||||||||||||||||||||||||||||||||||||||
Sbjct  588  AATGATAACACAGTTCGAGTCTCTAAAAATCTACAGAGATTCGCTTGGAGAAGCAGTAAT  647

Query  405  GAGAATGGGGGACCTCCACTTACTCCAAAACAGAAACGGGAAATGGCGAGAACAGCTAGG  464
            ||||||||||||||||||||||||||||||||||||||||||||||||||||||||||||
Sbjct  648  GAGAATGGGGGACCTCCACTTACTCCAAAACAGAAACGGGAAATGGCGAGAACAGCTAGG  707

Query  465  TCAGAAGTTTGAAGAGATAAGATGGCTAATTGAAGAGGTGAGACACAGATTAAGAACAAC  524
            ||||||||||||||||||||||||||||||||||||||||||||||||||||||||||||
Sbjct  708  TCAGAAGTTTGAAGAGATAAGATGGCTAATTGAAGAGGTGAGACACAGATTAAGAACAAC  767

Query  525  TGAAAATAGCTTTGAACAAATAACATTCATGCAAGCATTACAACTACTGTTTGAAGTGGA  584
            ||||||||||||||||||||||||||||||||||||||||||||||||||||||||||||
Sbjct  768  TGAAAATAGCTTTGAACAAATAACATTCATGCAAGCATTACAACTACTGTTTGAAGTGGA  827

Query  585  ACAGGAGATAAGAACTTTCTCATTTCAGCTTATTTAATGATAAAAAAC  632
            ||||||||||||||||||||||||||||||||||||||||||||||||
Sbjct  828  ACAGGAGATAAGAACTTTCTCATTTCAGCTTATTTAATGATAAAAAAC  875


Range 2: 16 to 328

Score:536 bits(290), Expect:3e-147, 
Identities:306/313(98%),  Gaps:3/313(0%), Strand: Plus/Plus

Query  1    ACAAAGACATAATGGATTCCAACACTGTGTCAAGTTTCCAGGTAGATTGCTTTCTTTGGC  60
            ||||||||||||||||||||||||||||||||||||||||||||||||||||||||||||
Sbjct  16   ACAAAGACATAATGGATTCCAACACTGTGTCAAGTTTCCAGGTAGATTGCTTTCTTTGGC  75

Query  61   ATATCCGGAAACAAGTTGTAGACCAAAAACTGAGTGATGCCCCATTCCTCGATCGGCTTC  120
            ||||||||||||||||||||||||||||||||||||||||||||||||||||||||||||
Sbjct  76   ATATCCGGAAACAAGTTGTAGACCAAAAACTGAGTGATGCCCCATTCCTCGATCGGCTTC  135

Query  121  GCCGAGATCAGAGGTCCCTAAGGGGAAGAGGCAATACTCTCGGTCTAGACATCAAAGCAG  180
            |||||||||| ||||||||||||||||||||||||||||||||||||||||||||| |||
Sbjct  136  GCCGAGATCAAAGGTCCCTAAGGGGAAGAGGCAATACTCTCGGTCTAGACATCAAATCAG  195

Query  181  CCACCCATGTTGGAAAGCAAATTGTAGAAAAGATTCTGAAAGAAGAATCTGATGAGGCAC  240
            |||||||||||||||||||||| ||||||||||||||||||| |||||||||||||||||
Sbjct  196  CCACCCATGTTGGAAAGCAAATCGTAGAAAAGATTCTGAAAGGAGAATCTGATGAGGCAC  255

Query  241  TTAAAATGACCATGGTCTCAACACCTGCTTCGCGATACATAACTGACATGACTATTGAGG  300
            ||||||||||||||||||||||||||||||||||||||||||||||||||||||||||||
Sbjct  256  TTAAAATGACCATGGTCTCAACACCTGCTTCGCGATACATAACTGACATGACTATTGAGG  315

Query  301  A-T-GTCAA-AAA  310
            | | ||||| |||
Sbjct  316  AATTGTCAAGAAA  328


>Influenza A virus (A/Bethesda/T0196/2018(H3N2)) segment 8 nuclear export protein (NEP) and nonstructural protein 1 (NS1) genes, complete cds
Sequence ID: MW841075.1 Length: 879
Range 1: 529 to 875

Score:636 bits(344), Expect:2e-177, 
Identities:347/348(99%),  Gaps:1/348(0%), Strand: Plus/Plus

Query  285  GACATGACTATTGAGGATGTCAAAAATGCAATTGGGGTCCTCATCGGAGGACTTGAATGG  344
            ||||| ||||||||||||||||||||||||||||||||||||||||||||||||||||||
Sbjct  529  GACAT-ACTATTGAGGATGTCAAAAATGCAATTGGGGTCCTCATCGGAGGACTTGAATGG  587

Query  345  AATGATAACACAGTTCGAGTCTCTAAAAATCTACAGAGATTCGCTTGGAGAAGCAGTAAT  404
            ||||||||||||||||||||||||||||||||||||||||||||||||||||||||||||
Sbjct  588  AATGATAACACAGTTCGAGTCTCTAAAAATCTACAGAGATTCGCTTGGAGAAGCAGTAAT  647

Query  405  GAGAATGGGGGACCTCCACTTACTCCAAAACAGAAACGGGAAATGGCGAGAACAGCTAGG  464
            ||||||||||||||||||||||||||||||||||||||||||||||||||||||||||||
Sbjct  648  GAGAATGGGGGACCTCCACTTACTCCAAAACAGAAACGGGAAATGGCGAGAACAGCTAGG  707

Query  465  TCAGAAGTTTGAAGAGATAAGATGGCTAATTGAAGAGGTGAGACACAGATTAAGAACAAC  524
            ||||||||||||||||||||||||||||||||||||||||||||||||||||||||||||
Sbjct  708  TCAGAAGTTTGAAGAGATAAGATGGCTAATTGAAGAGGTGAGACACAGATTAAGAACAAC  767

Query  525  TGAAAATAGCTTTGAACAAATAACATTCATGCAAGCATTACAACTACTGTTTGAAGTGGA  584
            ||||||||||||||||||||||||||||||||||||||||||||||||||||||||||||
Sbjct  768  TGAAAATAGCTTTGAACAAATAACATTCATGCAAGCATTACAACTACTGTTTGAAGTGGA  827

Query  585  ACAGGAGATAAGAACTTTCTCATTTCAGCTTATTTAATGATAAAAAAC  632
            ||||||||||||||||||||||||||||||||||||||||||||||||
Sbjct  828  ACAGGAGATAAGAACTTTCTCATTTCAGCTTATTTAATGATAAAAAAC  875


Range 2: 16 to 328

Score:542 bits(293), Expect:6e-149, 
Identities:307/313(98%),  Gaps:3/313(0%), Strand: Plus/Plus

Query  1    ACAAAGACATAATGGATTCCAACACTGTGTCAAGTTTCCAGGTAGATTGCTTTCTTTGGC  60
            ||||||||||||||||||||||||||||||||||||||||||||||||||||||||||||
Sbjct  16   ACAAAGACATAATGGATTCCAACACTGTGTCAAGTTTCCAGGTAGATTGCTTTCTTTGGC  75

Query  61   ATATCCGGAAACAAGTTGTAGACCAAAAACTGAGTGATGCCCCATTCCTCGATCGGCTTC  120
            ||||||||||||||||||||||||||||||||||||||||||||||||||||||||||||
Sbjct  76   ATATCCGGAAACAAGTTGTAGACCAAAAACTGAGTGATGCCCCATTCCTCGATCGGCTTC  135

Query  121  GCCGAGATCAGAGGTCCCTAAGGGGAAGAGGCAATACTCTCGGTCTAGACATCAAAGCAG  180
            |||||||||||||||||||||||||||||||||||||||||||||||||||||||| |||
Sbjct  136  GCCGAGATCAGAGGTCCCTAAGGGGAAGAGGCAATACTCTCGGTCTAGACATCAAATCAG  195

Query  181  CCACCCATGTTGGAAAGCAAATTGTAGAAAAGATTCTGAAAGAAGAATCTGATGAGGCAC  240
            |||||||||||||||||||||| ||||||||||||||||||| |||||||||||||||||
Sbjct  196  CCACCCATGTTGGAAAGCAAATCGTAGAAAAGATTCTGAAAGGAGAATCTGATGAGGCAC  255

Query  241  TTAAAATGACCATGGTCTCAACACCTGCTTCGCGATACATAACTGACATGACTATTGAGG  300
            ||||||||||||||||||||||||||||||||||||||||||||||||||||||||||||
Sbjct  256  TTAAAATGACCATGGTCTCAACACCTGCTTCGCGATACATAACTGACATGACTATTGAGG  315

Query  301  A-T-GTCAA-AAA  310
            | | ||||| |||
Sbjct  316  AATTGTCAAGAAA  328


>Influenza A virus (A/Bethesda/T0204/2017(H3N2)) segment 8 nuclear export protein (NEP) and nonstructural protein 1 (NS1) genes, complete cds
Sequence ID: MW841051.1 Length: 879
Range 1: 529 to 875

Score:636 bits(344), Expect:2e-177, 
Identities:347/348(99%),  Gaps:1/348(0%), Strand: Plus/Plus

Query  285  GACATGACTATTGAGGATGTCAAAAATGCAATTGGGGTCCTCATCGGAGGACTTGAATGG  344
            ||||| ||||||||||||||||||||||||||||||||||||||||||||||||||||||
Sbjct  529  GACAT-ACTATTGAGGATGTCAAAAATGCAATTGGGGTCCTCATCGGAGGACTTGAATGG  587

Query  345  AATGATAACACAGTTCGAGTCTCTAAAAATCTACAGAGATTCGCTTGGAGAAGCAGTAAT  404
            ||||||||||||||||||||||||||||||||||||||||||||||||||||||||||||
Sbjct  588  AATGATAACACAGTTCGAGTCTCTAAAAATCTACAGAGATTCGCTTGGAGAAGCAGTAAT  647

Query  405  GAGAATGGGGGACCTCCACTTACTCCAAAACAGAAACGGGAAATGGCGAGAACAGCTAGG  464
            ||||||||||||||||||||||||||||||||||||||||||||||||||||||||||||
Sbjct  648  GAGAATGGGGGACCTCCACTTACTCCAAAACAGAAACGGGAAATGGCGAGAACAGCTAGG  707

Query  465  TCAGAAGTTTGAAGAGATAAGATGGCTAATTGAAGAGGTGAGACACAGATTAAGAACAAC  524
            ||||||||||||||||||||||||||||||||||||||||||||||||||||||||||||
Sbjct  708  TCAGAAGTTTGAAGAGATAAGATGGCTAATTGAAGAGGTGAGACACAGATTAAGAACAAC  767

Query  525  TGAAAATAGCTTTGAACAAATAACATTCATGCAAGCATTACAACTACTGTTTGAAGTGGA  584
            ||||||||||||||||||||||||||||||||||||||||||||||||||||||||||||
Sbjct  768  TGAAAATAGCTTTGAACAAATAACATTCATGCAAGCATTACAACTACTGTTTGAAGTGGA  827

Query  585  ACAGGAGATAAGAACTTTCTCATTTCAGCTTATTTAATGATAAAAAAC  632
            ||||||||||||||||||||||||||||||||||||||||||||||||
Sbjct  828  ACAGGAGATAAGAACTTTCTCATTTCAGCTTATTTAATGATAAAAAAC  875


Range 2: 16 to 328

Score:536 bits(290), Expect:3e-147, 
Identities:306/313(98%),  Gaps:3/313(0%), Strand: Plus/Plus

Query  1    ACAAAGACATAATGGATTCCAACACTGTGTCAAGTTTCCAGGTAGATTGCTTTCTTTGGC  60
            ||||||||||||||||||||||||||||||||||||||||||||||||||||||||||||
Sbjct  16   ACAAAGACATAATGGATTCCAACACTGTGTCAAGTTTCCAGGTAGATTGCTTTCTTTGGC  75

Query  61   ATATCCGGAAACAAGTTGTAGACCAAAAACTGAGTGATGCCCCATTCCTCGATCGGCTTC  120
            |||||||||||||| |||||||||||||||||||||||||||||||||||||||||||||
Sbjct  76   ATATCCGGAAACAAATTGTAGACCAAAAACTGAGTGATGCCCCATTCCTCGATCGGCTTC  135

Query  121  GCCGAGATCAGAGGTCCCTAAGGGGAAGAGGCAATACTCTCGGTCTAGACATCAAAGCAG  180
            |||||||||||||||||||||||||||||||||||||||||||||||||||||||| |||
Sbjct  136  GCCGAGATCAGAGGTCCCTAAGGGGAAGAGGCAATACTCTCGGTCTAGACATCAAATCAG  195

Query  181  CCACCCATGTTGGAAAGCAAATTGTAGAAAAGATTCTGAAAGAAGAATCTGATGAGGCAC  240
            |||||||||||||||||||||| ||||||||||||||||||| |||||||||||||||||
Sbjct  196  CCACCCATGTTGGAAAGCAAATCGTAGAAAAGATTCTGAAAGGAGAATCTGATGAGGCAC  255

Query  241  TTAAAATGACCATGGTCTCAACACCTGCTTCGCGATACATAACTGACATGACTATTGAGG  300
            ||||||||||||||||||||||||||||||||||||||||||||||||||||||||||||
Sbjct  256  TTAAAATGACCATGGTCTCAACACCTGCTTCGCGATACATAACTGACATGACTATTGAGG  315

Query  301  A-T-GTCAA-AAA  310
            | | ||||| |||
Sbjct  316  AATTGTCAAGAAA  328


>Influenza A virus (A/Linkou/R0059/2018(H3N2)) segment 8 nuclear export protein (NEP) and nonstructural protein 1 (NS1) genes, complete cds
Sequence ID: MW841028.1 Length: 879
Range 1: 529 to 875

Score:636 bits(344), Expect:2e-177, 
Identities:347/348(99%),  Gaps:1/348(0%), Strand: Plus/Plus

Query  285  GACATGACTATTGAGGATGTCAAAAATGCAATTGGGGTCCTCATCGGAGGACTTGAATGG  344
            ||||| ||||||||||||||||||||||||||||||||||||||||||||||||||||||
Sbjct  529  GACAT-ACTATTGAGGATGTCAAAAATGCAATTGGGGTCCTCATCGGAGGACTTGAATGG  587

Query  345  AATGATAACACAGTTCGAGTCTCTAAAAATCTACAGAGATTCGCTTGGAGAAGCAGTAAT  404
            ||||||||||||||||||||||||||||||||||||||||||||||||||||||||||||
Sbjct  588  AATGATAACACAGTTCGAGTCTCTAAAAATCTACAGAGATTCGCTTGGAGAAGCAGTAAT  647

Query  405  GAGAATGGGGGACCTCCACTTACTCCAAAACAGAAACGGGAAATGGCGAGAACAGCTAGG  464
            ||||||||||||||||||||||||||||||||||||||||||||||||||||||||||||
Sbjct  648  GAGAATGGGGGACCTCCACTTACTCCAAAACAGAAACGGGAAATGGCGAGAACAGCTAGG  707

Query  465  TCAGAAGTTTGAAGAGATAAGATGGCTAATTGAAGAGGTGAGACACAGATTAAGAACAAC  524
            ||||||||||||||||||||||||||||||||||||||||||||||||||||||||||||
Sbjct  708  TCAGAAGTTTGAAGAGATAAGATGGCTAATTGAAGAGGTGAGACACAGATTAAGAACAAC  767

Query  525  TGAAAATAGCTTTGAACAAATAACATTCATGCAAGCATTACAACTACTGTTTGAAGTGGA  584
            ||||||||||||||||||||||||||||||||||||||||||||||||||||||||||||
Sbjct  768  TGAAAATAGCTTTGAACAAATAACATTCATGCAAGCATTACAACTACTGTTTGAAGTGGA  827

Query  585  ACAGGAGATAAGAACTTTCTCATTTCAGCTTATTTAATGATAAAAAAC  632
            ||||||||||||||||||||||||||||||||||||||||||||||||
Sbjct  828  ACAGGAGATAAGAACTTTCTCATTTCAGCTTATTTAATGATAAAAAAC  875


Range 2: 16 to 328

Score:531 bits(287), Expect:1e-145, 
Identities:305/313(97%),  Gaps:3/313(0%), Strand: Plus/Plus

Query  1    ACAAAGACATAATGGATTCCAACACTGTGTCAAGTTTCCAGGTAGATTGCTTTCTTTGGC  60
            ||||||||||||||||||||||||||||||||||||||||||||||||||||||||||||
Sbjct  16   ACAAAGACATAATGGATTCCAACACTGTGTCAAGTTTCCAGGTAGATTGCTTTCTTTGGC  75

Query  61   ATATCCGGAAACAAGTTGTAGACCAAAAACTGAGTGATGCCCCATTCCTCGATCGGCTTC  120
            ||||||||||||| ||||||||||||||||||||||||||||||||||||||||||||||
Sbjct  76   ATATCCGGAAACAGGTTGTAGACCAAAAACTGAGTGATGCCCCATTCCTCGATCGGCTTC  135

Query  121  GCCGAGATCAGAGGTCCCTAAGGGGAAGAGGCAATACTCTCGGTCTAGACATCAAAGCAG  180
            ||||||||||||||||||||||||||||||| |||||||||||||||||||||||| |||
Sbjct  136  GCCGAGATCAGAGGTCCCTAAGGGGAAGAGGAAATACTCTCGGTCTAGACATCAAATCAG  195

Query  181  CCACCCATGTTGGAAAGCAAATTGTAGAAAAGATTCTGAAAGAAGAATCTGATGAGGCAC  240
            |||||||||||||||||||||| ||||||||||||||||||| |||||||||||||||||
Sbjct  196  CCACCCATGTTGGAAAGCAAATCGTAGAAAAGATTCTGAAAGGAGAATCTGATGAGGCAC  255

Query  241  TTAAAATGACCATGGTCTCAACACCTGCTTCGCGATACATAACTGACATGACTATTGAGG  300
            ||||||||||||||||||||||||||||||||||||||||||||||||||||||||||||
Sbjct  256  TTAAAATGACCATGGTCTCAACACCTGCTTCGCGATACATAACTGACATGACTATTGAGG  315

Query  301  A-T-GTCAA-AAA  310
            | | ||||| |||
Sbjct  316  AATTGTCAAGAAA  328


>Influenza A virus (A/Bethesda/T0205/2018(H3N2)) segment 8 nuclear export protein (NEP) and nonstructural protein 1 (NS1) genes, complete cds
Sequence ID: MW840767.1 Length: 879
Range 1: 529 to 875

Score:636 bits(344), Expect:2e-177, 
Identities:347/348(99%),  Gaps:1/348(0%), Strand: Plus/Plus

Query  285  GACATGACTATTGAGGATGTCAAAAATGCAATTGGGGTCCTCATCGGAGGACTTGAATGG  344
            ||||| ||||||||||||||||||||||||||||||||||||||||||||||||||||||
Sbjct  529  GACAT-ACTATTGAGGATGTCAAAAATGCAATTGGGGTCCTCATCGGAGGACTTGAATGG  587

Query  345  AATGATAACACAGTTCGAGTCTCTAAAAATCTACAGAGATTCGCTTGGAGAAGCAGTAAT  404
            ||||||||||||||||||||||||||||||||||||||||||||||||||||||||||||
Sbjct  588  AATGATAACACAGTTCGAGTCTCTAAAAATCTACAGAGATTCGCTTGGAGAAGCAGTAAT  647

Query  405  GAGAATGGGGGACCTCCACTTACTCCAAAACAGAAACGGGAAATGGCGAGAACAGCTAGG  464
            ||||||||||||||||||||||||||||||||||||||||||||||||||||||||||||
Sbjct  648  GAGAATGGGGGACCTCCACTTACTCCAAAACAGAAACGGGAAATGGCGAGAACAGCTAGG  707

Query  465  TCAGAAGTTTGAAGAGATAAGATGGCTAATTGAAGAGGTGAGACACAGATTAAGAACAAC  524
            ||||||||||||||||||||||||||||||||||||||||||||||||||||||||||||
Sbjct  708  TCAGAAGTTTGAAGAGATAAGATGGCTAATTGAAGAGGTGAGACACAGATTAAGAACAAC  767

Query  525  TGAAAATAGCTTTGAACAAATAACATTCATGCAAGCATTACAACTACTGTTTGAAGTGGA  584
            ||||||||||||||||||||||||||||||||||||||||||||||||||||||||||||
Sbjct  768  TGAAAATAGCTTTGAACAAATAACATTCATGCAAGCATTACAACTACTGTTTGAAGTGGA  827

Query  585  ACAGGAGATAAGAACTTTCTCATTTCAGCTTATTTAATGATAAAAAAC  632
            ||||||||||||||||||||||||||||||||||||||||||||||||
Sbjct  828  ACAGGAGATAAGAACTTTCTCATTTCAGCTTATTTAATGATAAAAAAC  875


Range 2: 16 to 328

Score:547 bits(296), Expect:1e-150, 
Identities:308/313(98%),  Gaps:3/313(0%), Strand: Plus/Plus

Query  1    ACAAAGACATAATGGATTCCAACACTGTGTCAAGTTTCCAGGTAGATTGCTTTCTTTGGC  60
            ||||||||||||||||||||||||||||||||||||||||||||||||||||||||||||
Sbjct  16   ACAAAGACATAATGGATTCCAACACTGTGTCAAGTTTCCAGGTAGATTGCTTTCTTTGGC  75

Query  61   ATATCCGGAAACAAGTTGTAGACCAAAAACTGAGTGATGCCCCATTCCTCGATCGGCTTC  120
            ||||||||||||||||||||||||||||||||||||||||||||||||||||||||||||
Sbjct  76   ATATCCGGAAACAAGTTGTAGACCAAAAACTGAGTGATGCCCCATTCCTCGATCGGCTTC  135

Query  121  GCCGAGATCAGAGGTCCCTAAGGGGAAGAGGCAATACTCTCGGTCTAGACATCAAAGCAG  180
            |||||||||||||||||||||||||||||||||||||||||||||||||||||||| |||
Sbjct  136  GCCGAGATCAGAGGTCCCTAAGGGGAAGAGGCAATACTCTCGGTCTAGACATCAAATCAG  195

Query  181  CCACCCATGTTGGAAAGCAAATTGTAGAAAAGATTCTGAAAGAAGAATCTGATGAGGCAC  240
            |||||||||||||||||||||||||||||||||||||||||| |||||||||||||||||
Sbjct  196  CCACCCATGTTGGAAAGCAAATTGTAGAAAAGATTCTGAAAGGAGAATCTGATGAGGCAC  255

Query  241  TTAAAATGACCATGGTCTCAACACCTGCTTCGCGATACATAACTGACATGACTATTGAGG  300
            ||||||||||||||||||||||||||||||||||||||||||||||||||||||||||||
Sbjct  256  TTAAAATGACCATGGTCTCAACACCTGCTTCGCGATACATAACTGACATGACTATTGAGG  315

Query  301  A-T-GTCAA-AAA  310
            | | ||||| |||
Sbjct  316  AATTGTCAAGAAA  328


>Influenza A virus (A/District of Columbia/T0215/2018(H3N2)) segment 8 nuclear export protein (NEP) and nonstructural protein 1 (NS1) genes, complete cds
Sequence ID: MW840755.1 Length: 879
Range 1: 529 to 875

Score:636 bits(344), Expect:2e-177, 
Identities:347/348(99%),  Gaps:1/348(0%), Strand: Plus/Plus

Query  285  GACATGACTATTGAGGATGTCAAAAATGCAATTGGGGTCCTCATCGGAGGACTTGAATGG  344
            ||||| ||||||||||||||||||||||||||||||||||||||||||||||||||||||
Sbjct  529  GACAT-ACTATTGAGGATGTCAAAAATGCAATTGGGGTCCTCATCGGAGGACTTGAATGG  587

Query  345  AATGATAACACAGTTCGAGTCTCTAAAAATCTACAGAGATTCGCTTGGAGAAGCAGTAAT  404
            ||||||||||||||||||||||||||||||||||||||||||||||||||||||||||||
Sbjct  588  AATGATAACACAGTTCGAGTCTCTAAAAATCTACAGAGATTCGCTTGGAGAAGCAGTAAT  647

Query  405  GAGAATGGGGGACCTCCACTTACTCCAAAACAGAAACGGGAAATGGCGAGAACAGCTAGG  464
            ||||||||||||||||||||||||||||||||||||||||||||||||||||||||||||
Sbjct  648  GAGAATGGGGGACCTCCACTTACTCCAAAACAGAAACGGGAAATGGCGAGAACAGCTAGG  707

Query  465  TCAGAAGTTTGAAGAGATAAGATGGCTAATTGAAGAGGTGAGACACAGATTAAGAACAAC  524
            ||||||||||||||||||||||||||||||||||||||||||||||||||||||||||||
Sbjct  708  TCAGAAGTTTGAAGAGATAAGATGGCTAATTGAAGAGGTGAGACACAGATTAAGAACAAC  767

Query  525  TGAAAATAGCTTTGAACAAATAACATTCATGCAAGCATTACAACTACTGTTTGAAGTGGA  584
            ||||||||||||||||||||||||||||||||||||||||||||||||||||||||||||
Sbjct  768  TGAAAATAGCTTTGAACAAATAACATTCATGCAAGCATTACAACTACTGTTTGAAGTGGA  827

Query  585  ACAGGAGATAAGAACTTTCTCATTTCAGCTTATTTAATGATAAAAAAC  632
            ||||||||||||||||||||||||||||||||||||||||||||||||
Sbjct  828  ACAGGAGATAAGAACTTTCTCATTTCAGCTTATTTAATGATAAAAAAC  875


Range 2: 16 to 328

Score:542 bits(293), Expect:6e-149, 
Identities:307/313(98%),  Gaps:3/313(0%), Strand: Plus/Plus

Query  1    ACAAAGACATAATGGATTCCAACACTGTGTCAAGTTTCCAGGTAGATTGCTTTCTTTGGC  60
            ||||||||||||||||||||||||||||||||||||||||||||||||||||||||||||
Sbjct  16   ACAAAGACATAATGGATTCCAACACTGTGTCAAGTTTCCAGGTAGATTGCTTTCTTTGGC  75

Query  61   ATATCCGGAAACAAGTTGTAGACCAAAAACTGAGTGATGCCCCATTCCTCGATCGGCTTC  120
            ||||||||||||||||||||||||||||||||||||||||||||||||||||||||||||
Sbjct  76   ATATCCGGAAACAAGTTGTAGACCAAAAACTGAGTGATGCCCCATTCCTCGATCGGCTTC  135

Query  121  GCCGAGATCAGAGGTCCCTAAGGGGAAGAGGCAATACTCTCGGTCTAGACATCAAAGCAG  180
            |||||||||||||||||||||||||||||||||||||||||||||||||||||||| |||
Sbjct  136  GCCGAGATCAGAGGTCCCTAAGGGGAAGAGGCAATACTCTCGGTCTAGACATCAAATCAG  195

Query  181  CCACCCATGTTGGAAAGCAAATTGTAGAAAAGATTCTGAAAGAAGAATCTGATGAGGCAC  240
            |||||||||||||||||||||| ||||||||||||||||||| |||||||||||||||||
Sbjct  196  CCACCCATGTTGGAAAGCAAATCGTAGAAAAGATTCTGAAAGGAGAATCTGATGAGGCAC  255

Query  241  TTAAAATGACCATGGTCTCAACACCTGCTTCGCGATACATAACTGACATGACTATTGAGG  300
            ||||||||||||||||||||||||||||||||||||||||||||||||||||||||||||
Sbjct  256  TTAAAATGACCATGGTCTCAACACCTGCTTCGCGATACATAACTGACATGACTATTGAGG  315

Query  301  A-T-GTCAA-AAA  310
            | | ||||| |||
Sbjct  316  AATTGTCAAGAAA  328


>Influenza A virus (A/District of Columbia/T0234/2017(H3N2)) segment 8 nuclear export protein (NEP) and nonstructural protein 1 (NS1) genes, complete cds
Sequence ID: MW840747.1 Length: 879
>Influenza A virus (A/District of Columbia/T0242/2018(H3N2)) segment 8 nuclear export protein (NEP) and nonstructural protein 1 (NS1) genes, complete cds
Sequence ID: MW841045.1 Length: 879 
Range 1: 529 to 875

Score:636 bits(344), Expect:2e-177, 
Identities:347/348(99%),  Gaps:1/348(0%), Strand: Plus/Plus

Query  285  GACATGACTATTGAGGATGTCAAAAATGCAATTGGGGTCCTCATCGGAGGACTTGAATGG  344
            ||||| ||||||||||||||||||||||||||||||||||||||||||||||||||||||
Sbjct  529  GACAT-ACTATTGAGGATGTCAAAAATGCAATTGGGGTCCTCATCGGAGGACTTGAATGG  587

Query  345  AATGATAACACAGTTCGAGTCTCTAAAAATCTACAGAGATTCGCTTGGAGAAGCAGTAAT  404
            ||||||||||||||||||||||||||||||||||||||||||||||||||||||||||||
Sbjct  588  AATGATAACACAGTTCGAGTCTCTAAAAATCTACAGAGATTCGCTTGGAGAAGCAGTAAT  647

Query  405  GAGAATGGGGGACCTCCACTTACTCCAAAACAGAAACGGGAAATGGCGAGAACAGCTAGG  464
            ||||||||||||||||||||||||||||||||||||||||||||||||||||||||||||
Sbjct  648  GAGAATGGGGGACCTCCACTTACTCCAAAACAGAAACGGGAAATGGCGAGAACAGCTAGG  707

Query  465  TCAGAAGTTTGAAGAGATAAGATGGCTAATTGAAGAGGTGAGACACAGATTAAGAACAAC  524
            ||||||||||||||||||||||||||||||||||||||||||||||||||||||||||||
Sbjct  708  TCAGAAGTTTGAAGAGATAAGATGGCTAATTGAAGAGGTGAGACACAGATTAAGAACAAC  767

Query  525  TGAAAATAGCTTTGAACAAATAACATTCATGCAAGCATTACAACTACTGTTTGAAGTGGA  584
            ||||||||||||||||||||||||||||||||||||||||||||||||||||||||||||
Sbjct  768  TGAAAATAGCTTTGAACAAATAACATTCATGCAAGCATTACAACTACTGTTTGAAGTGGA  827

Query  585  ACAGGAGATAAGAACTTTCTCATTTCAGCTTATTTAATGATAAAAAAC  632
            ||||||||||||||||||||||||||||||||||||||||||||||||
Sbjct  828  ACAGGAGATAAGAACTTTCTCATTTCAGCTTATTTAATGATAAAAAAC  875


Range 2: 16 to 328

Score:536 bits(290), Expect:3e-147, 
Identities:306/313(98%),  Gaps:3/313(0%), Strand: Plus/Plus

Query  1    ACAAAGACATAATGGATTCCAACACTGTGTCAAGTTTCCAGGTAGATTGCTTTCTTTGGC  60
            ||||||||||||||||||||||||||||||||||||||||||||||||||||||||||||
Sbjct  16   ACAAAGACATAATGGATTCCAACACTGTGTCAAGTTTCCAGGTAGATTGCTTTCTTTGGC  75

Query  61   ATATCCGGAAACAAGTTGTAGACCAAAAACTGAGTGATGCCCCATTCCTCGATCGGCTTC  120
            ||||||||||||||||||||||||||||||||||||||||||||||||||||||||||||
Sbjct  76   ATATCCGGAAACAAGTTGTAGACCAAAAACTGAGTGATGCCCCATTCCTCGATCGGCTTC  135

Query  121  GCCGAGATCAGAGGTCCCTAAGGGGAAGAGGCAATACTCTCGGTCTAGACATCAAAGCAG  180
            ||||||||||||||||||||||||||||||||||| |||||||||||||||||||| |||
Sbjct  136  GCCGAGATCAGAGGTCCCTAAGGGGAAGAGGCAATGCTCTCGGTCTAGACATCAAATCAG  195

Query  181  CCACCCATGTTGGAAAGCAAATTGTAGAAAAGATTCTGAAAGAAGAATCTGATGAGGCAC  240
            |||||||||||||||||||||| ||||||||||||||||||| |||||||||||||||||
Sbjct  196  CCACCCATGTTGGAAAGCAAATCGTAGAAAAGATTCTGAAAGGAGAATCTGATGAGGCAC  255

Query  241  TTAAAATGACCATGGTCTCAACACCTGCTTCGCGATACATAACTGACATGACTATTGAGG  300
            ||||||||||||||||||||||||||||||||||||||||||||||||||||||||||||
Sbjct  256  TTAAAATGACCATGGTCTCAACACCTGCTTCGCGATACATAACTGACATGACTATTGAGG  315

Query  301  A-T-GTCAA-AAA  310
            | | ||||| |||
Sbjct  316  AATTGTCAAGAAA  328


>Influenza A virus (A/District of Columbia/T0228/2018(H3N2)) segment 8 nuclear export protein (NEP) and nonstructural protein 1 (NS1) genes, complete cds
Sequence ID: MW840706.1 Length: 879
>Influenza A virus (A/District of Columbia/T0227/2017(H3N2)) segment 8 nuclear export protein (NEP) and nonstructural protein 1 (NS1) genes, complete cds
Sequence ID: MW840995.1 Length: 879
>Influenza A virus (A/District of Columbia/T0235/2018(H3N2)) segment 8 nuclear export protein (NEP) and nonstructural protein 1 (NS1) genes, complete cds
Sequence ID: MW841115.1 Length: 879 
Range 1: 529 to 875

Score:636 bits(344), Expect:2e-177, 
Identities:347/348(99%),  Gaps:1/348(0%), Strand: Plus/Plus

Query  285  GACATGACTATTGAGGATGTCAAAAATGCAATTGGGGTCCTCATCGGAGGACTTGAATGG  344
            ||||| ||||||||||||||||||||||||||||||||||||||||||||||||||||||
Sbjct  529  GACAT-ACTATTGAGGATGTCAAAAATGCAATTGGGGTCCTCATCGGAGGACTTGAATGG  587

Query  345  AATGATAACACAGTTCGAGTCTCTAAAAATCTACAGAGATTCGCTTGGAGAAGCAGTAAT  404
            ||||||||||||||||||||||||||||||||||||||||||||||||||||||||||||
Sbjct  588  AATGATAACACAGTTCGAGTCTCTAAAAATCTACAGAGATTCGCTTGGAGAAGCAGTAAT  647

Query  405  GAGAATGGGGGACCTCCACTTACTCCAAAACAGAAACGGGAAATGGCGAGAACAGCTAGG  464
            ||||||||||||||||||||||||||||||||||||||||||||||||||||||||||||
Sbjct  648  GAGAATGGGGGACCTCCACTTACTCCAAAACAGAAACGGGAAATGGCGAGAACAGCTAGG  707

Query  465  TCAGAAGTTTGAAGAGATAAGATGGCTAATTGAAGAGGTGAGACACAGATTAAGAACAAC  524
            ||||||||||||||||||||||||||||||||||||||||||||||||||||||||||||
Sbjct  708  TCAGAAGTTTGAAGAGATAAGATGGCTAATTGAAGAGGTGAGACACAGATTAAGAACAAC  767

Query  525  TGAAAATAGCTTTGAACAAATAACATTCATGCAAGCATTACAACTACTGTTTGAAGTGGA  584
            ||||||||||||||||||||||||||||||||||||||||||||||||||||||||||||
Sbjct  768  TGAAAATAGCTTTGAACAAATAACATTCATGCAAGCATTACAACTACTGTTTGAAGTGGA  827

Query  585  ACAGGAGATAAGAACTTTCTCATTTCAGCTTATTTAATGATAAAAAAC  632
            ||||||||||||||||||||||||||||||||||||||||||||||||
Sbjct  828  ACAGGAGATAAGAACTTTCTCATTTCAGCTTATTTAATGATAAAAAAC  875


Range 2: 16 to 328

Score:536 bits(290), Expect:3e-147, 
Identities:306/313(98%),  Gaps:3/313(0%), Strand: Plus/Plus

Query  1    ACAAAGACATAATGGATTCCAACACTGTGTCAAGTTTCCAGGTAGATTGCTTTCTTTGGC  60
            ||||||||||||||||||||||||||||||||||||||||||||||||||||||||||||
Sbjct  16   ACAAAGACATAATGGATTCCAACACTGTGTCAAGTTTCCAGGTAGATTGCTTTCTTTGGC  75

Query  61   ATATCCGGAAACAAGTTGTAGACCAAAAACTGAGTGATGCCCCATTCCTCGATCGGCTTC  120
            ||||||||||||||||||||||||||||||||||||||||||||||||||||||||||||
Sbjct  76   ATATCCGGAAACAAGTTGTAGACCAAAAACTGAGTGATGCCCCATTCCTCGATCGGCTTC  135

Query  121  GCCGAGATCAGAGGTCCCTAAGGGGAAGAGGCAATACTCTCGGTCTAGACATCAAAGCAG  180
            |||||||||||||||||||||||||||||||||||||||||||||||||||||||| |||
Sbjct  136  GCCGAGATCAGAGGTCCCTAAGGGGAAGAGGCAATACTCTCGGTCTAGACATCAAATCAG  195

Query  181  CCACCCATGTTGGAAAGCAAATTGTAGAAAAGATTCTGAAAGAAGAATCTGATGAGGCAC  240
            |||||||||||||||||||||| ||||||||||||||||||| ||||| |||||||||||
Sbjct  196  CCACCCATGTTGGAAAGCAAATCGTAGAAAAGATTCTGAAAGGAGAATATGATGAGGCAC  255

Query  241  TTAAAATGACCATGGTCTCAACACCTGCTTCGCGATACATAACTGACATGACTATTGAGG  300
            ||||||||||||||||||||||||||||||||||||||||||||||||||||||||||||
Sbjct  256  TTAAAATGACCATGGTCTCAACACCTGCTTCGCGATACATAACTGACATGACTATTGAGG  315

Query  301  A-T-GTCAA-AAA  310
            | | ||||| |||
Sbjct  316  AATTGTCAAGAAA  328


>Influenza A virus (A/Linkou/R0147/2018(H3N2)) segment 8 nuclear export protein (NEP) and nonstructural protein 1 (NS1) genes, complete cds
Sequence ID: MW840690.1 Length: 879
Range 1: 529 to 875

Score:636 bits(344), Expect:2e-177, 
Identities:347/348(99%),  Gaps:1/348(0%), Strand: Plus/Plus

Query  285  GACATGACTATTGAGGATGTCAAAAATGCAATTGGGGTCCTCATCGGAGGACTTGAATGG  344
            ||||| ||||||||||||||||||||||||||||||||||||||||||||||||||||||
Sbjct  529  GACAT-ACTATTGAGGATGTCAAAAATGCAATTGGGGTCCTCATCGGAGGACTTGAATGG  587

Query  345  AATGATAACACAGTTCGAGTCTCTAAAAATCTACAGAGATTCGCTTGGAGAAGCAGTAAT  404
            ||||||||||||||||||||||||||||||||||||||||||||||||||||||||||||
Sbjct  588  AATGATAACACAGTTCGAGTCTCTAAAAATCTACAGAGATTCGCTTGGAGAAGCAGTAAT  647

Query  405  GAGAATGGGGGACCTCCACTTACTCCAAAACAGAAACGGGAAATGGCGAGAACAGCTAGG  464
            ||||||||||||||||||||||||||||||||||||||||||||||||||||||||||||
Sbjct  648  GAGAATGGGGGACCTCCACTTACTCCAAAACAGAAACGGGAAATGGCGAGAACAGCTAGG  707

Query  465  TCAGAAGTTTGAAGAGATAAGATGGCTAATTGAAGAGGTGAGACACAGATTAAGAACAAC  524
            ||||||||||||||||||||||||||||||||||||||||||||||||||||||||||||
Sbjct  708  TCAGAAGTTTGAAGAGATAAGATGGCTAATTGAAGAGGTGAGACACAGATTAAGAACAAC  767

Query  525  TGAAAATAGCTTTGAACAAATAACATTCATGCAAGCATTACAACTACTGTTTGAAGTGGA  584
            ||||||||||||||||||||||||||||||||||||||||||||||||||||||||||||
Sbjct  768  TGAAAATAGCTTTGAACAAATAACATTCATGCAAGCATTACAACTACTGTTTGAAGTGGA  827

Query  585  ACAGGAGATAAGAACTTTCTCATTTCAGCTTATTTAATGATAAAAAAC  632
            ||||||||||||||||||||||||||||||||||||||||||||||||
Sbjct  828  ACAGGAGATAAGAACTTTCTCATTTCAGCTTATTTAATGATAAAAAAC  875


Range 2: 16 to 324

Score:542 bits(293), Expect:6e-149, 
Identities:304/309(98%),  Gaps:2/309(0%), Strand: Plus/Plus

Query  1    ACAAAGACATAATGGATTCCAACACTGTGTCAAGTTTCCAGGTAGATTGCTTTCTTTGGC  60
            ||||||||||||||||||||||||||||||||||||||||||||||||||||||||||||
Sbjct  16   ACAAAGACATAATGGATTCCAACACTGTGTCAAGTTTCCAGGTAGATTGCTTTCTTTGGC  75

Query  61   ATATCCGGAAACAAGTTGTAGACCAAAAACTGAGTGATGCCCCATTCCTCGATCGGCTTC  120
            ||||||||||||||||||||||||||||||||||||||||||||||||||||||||||||
Sbjct  76   ATATCCGGAAACAAGTTGTAGACCAAAAACTGAGTGATGCCCCATTCCTCGATCGGCTTC  135

Query  121  GCCGAGATCAGAGGTCCCTAAGGGGAAGAGGCAATACTCTCGGTCTAGACATCAAAGCAG  180
            |||||||||||||||||||||||||||||||||||||||||||||||||||||||| |||
Sbjct  136  GCCGAGATCAGAGGTCCCTAAGGGGAAGAGGCAATACTCTCGGTCTAGACATCAAATCAG  195

Query  181  CCACCCATGTTGGAAAGCAAATTGTAGAAAAGATTCTGAAAGAAGAATCTGATGAGGCAC  240
            |||||||||||||||||||||| ||||||||||||||||||| |||||||||||||||||
Sbjct  196  CCACCCATGTTGGAAAGCAAATCGTAGAAAAGATTCTGAAAGGAGAATCTGATGAGGCAC  255

Query  241  TTAAAATGACCATGGTCTCAACACCTGCTTCGCGATACATAACTGACATGACTATTGAGG  300
            ||||||||||||||||||||||||||||||||||||||||||||||||||||||||||||
Sbjct  256  TTAAAATGACCATGGTCTCAACACCTGCTTCGCGATACATAACTGACATGACTATTGAGG  315

Query  301  A-T-GTCAA  307
            | | |||||
Sbjct  316  AATTGTCAA  324


>Influenza A virus (A/Linkou/R0133/2018(H3N2)) segment 8 nuclear export protein (NEP) and nonstructural protein 1 (NS1) genes, complete cds
Sequence ID: MW840676.1 Length: 879
Range 1: 529 to 875

Score:636 bits(344), Expect:2e-177, 
Identities:347/348(99%),  Gaps:1/348(0%), Strand: Plus/Plus

Query  285  GACATGACTATTGAGGATGTCAAAAATGCAATTGGGGTCCTCATCGGAGGACTTGAATGG  344
            ||||| ||||||||||||||||||||||||||||||||||||||||||||||||||||||
Sbjct  529  GACAT-ACTATTGAGGATGTCAAAAATGCAATTGGGGTCCTCATCGGAGGACTTGAATGG  587

Query  345  AATGATAACACAGTTCGAGTCTCTAAAAATCTACAGAGATTCGCTTGGAGAAGCAGTAAT  404
            ||||||||||||||||||||||||||||||||||||||||||||||||||||||||||||
Sbjct  588  AATGATAACACAGTTCGAGTCTCTAAAAATCTACAGAGATTCGCTTGGAGAAGCAGTAAT  647

Query  405  GAGAATGGGGGACCTCCACTTACTCCAAAACAGAAACGGGAAATGGCGAGAACAGCTAGG  464
            ||||||||||||||||||||||||||||||||||||||||||||||||||||||||||||
Sbjct  648  GAGAATGGGGGACCTCCACTTACTCCAAAACAGAAACGGGAAATGGCGAGAACAGCTAGG  707

Query  465  TCAGAAGTTTGAAGAGATAAGATGGCTAATTGAAGAGGTGAGACACAGATTAAGAACAAC  524
            ||||||||||||||||||||||||||||||||||||||||||||||||||||||||||||
Sbjct  708  TCAGAAGTTTGAAGAGATAAGATGGCTAATTGAAGAGGTGAGACACAGATTAAGAACAAC  767

Query  525  TGAAAATAGCTTTGAACAAATAACATTCATGCAAGCATTACAACTACTGTTTGAAGTGGA  584
            ||||||||||||||||||||||||||||||||||||||||||||||||||||||||||||
Sbjct  768  TGAAAATAGCTTTGAACAAATAACATTCATGCAAGCATTACAACTACTGTTTGAAGTGGA  827

Query  585  ACAGGAGATAAGAACTTTCTCATTTCAGCTTATTTAATGATAAAAAAC  632
            ||||||||||||||||||||||||||||||||||||||||||||||||
Sbjct  828  ACAGGAGATAAGAACTTTCTCATTTCAGCTTATTTAATGATAAAAAAC  875


Range 2: 16 to 328

Score:536 bits(290), Expect:3e-147, 
Identities:306/313(98%),  Gaps:3/313(0%), Strand: Plus/Plus

Query  1    ACAAAGACATAATGGATTCCAACACTGTGTCAAGTTTCCAGGTAGATTGCTTTCTTTGGC  60
            ||||||||||||||||||||||||||||||||||||||||||||||||||||||||||||
Sbjct  16   ACAAAGACATAATGGATTCCAACACTGTGTCAAGTTTCCAGGTAGATTGCTTTCTTTGGC  75

Query  61   ATATCCGGAAACAAGTTGTAGACCAAAAACTGAGTGATGCCCCATTCCTCGATCGGCTTC  120
            ||||||||||||||||||||||||||||||||||||||||||||||||||||||||||||
Sbjct  76   ATATCCGGAAACAAGTTGTAGACCAAAAACTGAGTGATGCCCCATTCCTCGATCGGCTTC  135

Query  121  GCCGAGATCAGAGGTCCCTAAGGGGAAGAGGCAATACTCTCGGTCTAGACATCAAAGCAG  180
            |||||||||||||||||||||||||||||||||||||||||||||||||||||||| |||
Sbjct  136  GCCGAGATCAGAGGTCCCTAAGGGGAAGAGGCAATACTCTCGGTCTAGACATCAAATCAG  195

Query  181  CCACCCATGTTGGAAAGCAAATTGTAGAAAAGATTCTGAAAGAAGAATCTGATGAGGCAC  240
            |||||||||||||||||||||| ||||||||||||||| ||| |||||||||||||||||
Sbjct  196  CCACCCATGTTGGAAAGCAAATCGTAGAAAAGATTCTGGAAGGAGAATCTGATGAGGCAC  255

Query  241  TTAAAATGACCATGGTCTCAACACCTGCTTCGCGATACATAACTGACATGACTATTGAGG  300
            ||||||||||||||||||||||||||||||||||||||||||||||||||||||||||||
Sbjct  256  TTAAAATGACCATGGTCTCAACACCTGCTTCGCGATACATAACTGACATGACTATTGAGG  315

Query  301  A-T-GTCAA-AAA  310
            | | ||||| |||
Sbjct  316  AATTGTCAAGAAA  328


>Influenza A virus (A/Linkou/R0127/2018(H3N2)) segment 8 nuclear export protein (NEP) and nonstructural protein 1 (NS1) genes, complete cds
Sequence ID: MW840606.1 Length: 879
Range 1: 529 to 875

Score:636 bits(344), Expect:2e-177, 
Identities:347/348(99%),  Gaps:1/348(0%), Strand: Plus/Plus

Query  285  GACATGACTATTGAGGATGTCAAAAATGCAATTGGGGTCCTCATCGGAGGACTTGAATGG  344
            ||||| ||||||||||||||||||||||||||||||||||||||||||||||||||||||
Sbjct  529  GACAT-ACTATTGAGGATGTCAAAAATGCAATTGGGGTCCTCATCGGAGGACTTGAATGG  587

Query  345  AATGATAACACAGTTCGAGTCTCTAAAAATCTACAGAGATTCGCTTGGAGAAGCAGTAAT  404
            ||||||||||||||||||||||||||||||||||||||||||||||||||||||||||||
Sbjct  588  AATGATAACACAGTTCGAGTCTCTAAAAATCTACAGAGATTCGCTTGGAGAAGCAGTAAT  647

Query  405  GAGAATGGGGGACCTCCACTTACTCCAAAACAGAAACGGGAAATGGCGAGAACAGCTAGG  464
            ||||||||||||||||||||||||||||||||||||||||||||||||||||||||||||
Sbjct  648  GAGAATGGGGGACCTCCACTTACTCCAAAACAGAAACGGGAAATGGCGAGAACAGCTAGG  707

Query  465  TCAGAAGTTTGAAGAGATAAGATGGCTAATTGAAGAGGTGAGACACAGATTAAGAACAAC  524
            ||||||||||||||||||||||||||||||||||||||||||||||||||||||||||||
Sbjct  708  TCAGAAGTTTGAAGAGATAAGATGGCTAATTGAAGAGGTGAGACACAGATTAAGAACAAC  767

Query  525  TGAAAATAGCTTTGAACAAATAACATTCATGCAAGCATTACAACTACTGTTTGAAGTGGA  584
            ||||||||||||||||||||||||||||||||||||||||||||||||||||||||||||
Sbjct  768  TGAAAATAGCTTTGAACAAATAACATTCATGCAAGCATTACAACTACTGTTTGAAGTGGA  827

Query  585  ACAGGAGATAAGAACTTTCTCATTTCAGCTTATTTAATGATAAAAAAC  632
            ||||||||||||||||||||||||||||||||||||||||||||||||
Sbjct  828  ACAGGAGATAAGAACTTTCTCATTTCAGCTTATTTAATGATAAAAAAC  875


Range 2: 16 to 328

Score:536 bits(290), Expect:3e-147, 
Identities:306/313(98%),  Gaps:3/313(0%), Strand: Plus/Plus

Query  1    ACAAAGACATAATGGATTCCAACACTGTGTCAAGTTTCCAGGTAGATTGCTTTCTTTGGC  60
            ||||||||||||||||||||||||||||||||||||||||||||||||||||||||||||
Sbjct  16   ACAAAGACATAATGGATTCCAACACTGTGTCAAGTTTCCAGGTAGATTGCTTTCTTTGGC  75

Query  61   ATATCCGGAAACAAGTTGTAGACCAAAAACTGAGTGATGCCCCATTCCTCGATCGGCTTC  120
            ||||||||||||||||||||||||||||||||||||||||||||||||||||||||||||
Sbjct  76   ATATCCGGAAACAAGTTGTAGACCAAAAACTGAGTGATGCCCCATTCCTCGATCGGCTTC  135

Query  121  GCCGAGATCAGAGGTCCCTAAGGGGAAGAGGCAATACTCTCGGTCTAGACATCAAAGCAG  180
            |||||||||||||||||||||||||||||||||||||||||||||||||||||||| |||
Sbjct  136  GCCGAGATCAGAGGTCCCTAAGGGGAAGAGGCAATACTCTCGGTCTAGACATCAAATCAG  195

Query  181  CCACCCATGTTGGAAAGCAAATTGTAGAAAAGATTCTGAAAGAAGAATCTGATGAGGCAC  240
            |||||||||||||||||||||| ||||||||||||||||||| |||||||||||||||||
Sbjct  196  CCACCCATGTTGGAAAGCAAATCGTAGAAAAGATTCTGAAAGGAGAATCTGATGAGGCAC  255

Query  241  TTAAAATGACCATGGTCTCAACACCTGCTTCGCGATACATAACTGACATGACTATTGAGG  300
            |||||||||||||||||||||||||||||||||||||||||||||| |||||||||||||
Sbjct  256  TTAAAATGACCATGGTCTCAACACCTGCTTCGCGATACATAACTGAAATGACTATTGAGG  315

Query  301  A-T-GTCAA-AAA  310
            | | ||||| |||
Sbjct  316  AATTGTCAAGAAA  328


>Influenza A virus (A/New York City/PV00077/2017(H3N2)) segment 8 nuclear export protein (NEP) and nonstructural protein 1 (NS1) genes, complete cds
Sequence ID: MW651814.1 Length: 890
Range 1: 529 to 875

Score:636 bits(344), Expect:2e-177, 
Identities:347/348(99%),  Gaps:1/348(0%), Strand: Plus/Plus

Query  285  GACATGACTATTGAGGATGTCAAAAATGCAATTGGGGTCCTCATCGGAGGACTTGAATGG  344
            ||||| ||||||||||||||||||||||||||||||||||||||||||||||||||||||
Sbjct  529  GACAT-ACTATTGAGGATGTCAAAAATGCAATTGGGGTCCTCATCGGAGGACTTGAATGG  587

Query  345  AATGATAACACAGTTCGAGTCTCTAAAAATCTACAGAGATTCGCTTGGAGAAGCAGTAAT  404
            ||||||||||||||||||||||||||||||||||||||||||||||||||||||||||||
Sbjct  588  AATGATAACACAGTTCGAGTCTCTAAAAATCTACAGAGATTCGCTTGGAGAAGCAGTAAT  647

Query  405  GAGAATGGGGGACCTCCACTTACTCCAAAACAGAAACGGGAAATGGCGAGAACAGCTAGG  464
            ||||||||||||||||||||||||||||||||||||||||||||||||||||||||||||
Sbjct  648  GAGAATGGGGGACCTCCACTTACTCCAAAACAGAAACGGGAAATGGCGAGAACAGCTAGG  707

Query  465  TCAGAAGTTTGAAGAGATAAGATGGCTAATTGAAGAGGTGAGACACAGATTAAGAACAAC  524
            ||||||||||||||||||||||||||||||||||||||||||||||||||||||||||||
Sbjct  708  TCAGAAGTTTGAAGAGATAAGATGGCTAATTGAAGAGGTGAGACACAGATTAAGAACAAC  767

Query  525  TGAAAATAGCTTTGAACAAATAACATTCATGCAAGCATTACAACTACTGTTTGAAGTGGA  584
            ||||||||||||||||||||||||||||||||||||||||||||||||||||||||||||
Sbjct  768  TGAAAATAGCTTTGAACAAATAACATTCATGCAAGCATTACAACTACTGTTTGAAGTGGA  827

Query  585  ACAGGAGATAAGAACTTTCTCATTTCAGCTTATTTAATGATAAAAAAC  632
            ||||||||||||||||||||||||||||||||||||||||||||||||
Sbjct  828  ACAGGAGATAAGAACTTTCTCATTTCAGCTTATTTAATGATAAAAAAC  875


Range 2: 16 to 328

Score:547 bits(296), Expect:1e-150, 
Identities:308/313(98%),  Gaps:3/313(0%), Strand: Plus/Plus

Query  1    ACAAAGACATAATGGATTCCAACACTGTGTCAAGTTTCCAGGTAGATTGCTTTCTTTGGC  60
            ||||||||||||||||||||||||||||||||||||||||||||||||||||||||||||
Sbjct  16   ACAAAGACATAATGGATTCCAACACTGTGTCAAGTTTCCAGGTAGATTGCTTTCTTTGGC  75

Query  61   ATATCCGGAAACAAGTTGTAGACCAAAAACTGAGTGATGCCCCATTCCTCGATCGGCTTC  120
            ||||||||||||||||||||||||||||||||||||||||||||||||||||||||||||
Sbjct  76   ATATCCGGAAACAAGTTGTAGACCAAAAACTGAGTGATGCCCCATTCCTCGATCGGCTTC  135

Query  121  GCCGAGATCAGAGGTCCCTAAGGGGAAGAGGCAATACTCTCGGTCTAGACATCAAAGCAG  180
            ||||||||||||||||||||||||||||||||||||||||||||||||||||||||||||
Sbjct  136  GCCGAGATCAGAGGTCCCTAAGGGGAAGAGGCAATACTCTCGGTCTAGACATCAAAGCAG  195

Query  181  CCACCCATGTTGGAAAGCAAATTGTAGAAAAGATTCTGAAAGAAGAATCTGATGAGGCAC  240
            ||||||||| ||||||||||||| ||||||||||||||||||||||||||||||||||||
Sbjct  196  CCACCCATGCTGGAAAGCAAATTATAGAAAAGATTCTGAAAGAAGAATCTGATGAGGCAC  255

Query  241  TTAAAATGACCATGGTCTCAACACCTGCTTCGCGATACATAACTGACATGACTATTGAGG  300
            ||||||||||||||||||||||||||||||||||||||||||||||||||||||||||||
Sbjct  256  TTAAAATGACCATGGTCTCAACACCTGCTTCGCGATACATAACTGACATGACTATTGAGG  315

Query  301  A--TGTCAA-AAA  310
            |  |||||| |||
Sbjct  316  AACTGTCAAGAAA  328


>Influenza A virus (A/New York City/PV01536/2018(H3N2)) segment 8 nuclear export protein (NEP) and nonstructural protein 1 (NS1) genes, complete cds
Sequence ID: MW651805.1 Length: 890
Range 1: 529 to 875

Score:636 bits(344), Expect:2e-177, 
Identities:347/348(99%),  Gaps:1/348(0%), Strand: Plus/Plus

Query  285  GACATGACTATTGAGGATGTCAAAAATGCAATTGGGGTCCTCATCGGAGGACTTGAATGG  344
            ||||| ||||||||||||||||||||||||||||||||||||||||||||||||||||||
Sbjct  529  GACAT-ACTATTGAGGATGTCAAAAATGCAATTGGGGTCCTCATCGGAGGACTTGAATGG  587

Query  345  AATGATAACACAGTTCGAGTCTCTAAAAATCTACAGAGATTCGCTTGGAGAAGCAGTAAT  404
            ||||||||||||||||||||||||||||||||||||||||||||||||||||||||||||
Sbjct  588  AATGATAACACAGTTCGAGTCTCTAAAAATCTACAGAGATTCGCTTGGAGAAGCAGTAAT  647

Query  405  GAGAATGGGGGACCTCCACTTACTCCAAAACAGAAACGGGAAATGGCGAGAACAGCTAGG  464
            ||||||||||||||||||||||||||||||||||||||||||||||||||||||||||||
Sbjct  648  GAGAATGGGGGACCTCCACTTACTCCAAAACAGAAACGGGAAATGGCGAGAACAGCTAGG  707

Query  465  TCAGAAGTTTGAAGAGATAAGATGGCTAATTGAAGAGGTGAGACACAGATTAAGAACAAC  524
            ||||||||||||||||||||||||||||||||||||||||||||||||||||||||||||
Sbjct  708  TCAGAAGTTTGAAGAGATAAGATGGCTAATTGAAGAGGTGAGACACAGATTAAGAACAAC  767

Query  525  TGAAAATAGCTTTGAACAAATAACATTCATGCAAGCATTACAACTACTGTTTGAAGTGGA  584
            ||||||||||||||||||||||||||||||||||||||||||||||||||||||||||||
Sbjct  768  TGAAAATAGCTTTGAACAAATAACATTCATGCAAGCATTACAACTACTGTTTGAAGTGGA  827

Query  585  ACAGGAGATAAGAACTTTCTCATTTCAGCTTATTTAATGATAAAAAAC  632
            ||||||||||||||||||||||||||||||||||||||||||||||||
Sbjct  828  ACAGGAGATAAGAACTTTCTCATTTCAGCTTATTTAATGATAAAAAAC  875


Range 2: 16 to 328

Score:542 bits(293), Expect:6e-149, 
Identities:307/313(98%),  Gaps:3/313(0%), Strand: Plus/Plus

Query  1    ACAAAGACATAATGGATTCCAACACTGTGTCAAGTTTCCAGGTAGATTGCTTTCTTTGGC  60
            ||||||||||||||||||||||||||||||||||||||||||||||||||||||||||||
Sbjct  16   ACAAAGACATAATGGATTCCAACACTGTGTCAAGTTTCCAGGTAGATTGCTTTCTTTGGC  75

Query  61   ATATCCGGAAACAAGTTGTAGACCAAAAACTGAGTGATGCCCCATTCCTCGATCGGCTTC  120
            ||||||||||||||||||||||||||||||||||||||||||||||||||||||||||||
Sbjct  76   ATATCCGGAAACAAGTTGTAGACCAAAAACTGAGTGATGCCCCATTCCTCGATCGGCTTC  135

Query  121  GCCGAGATCAGAGGTCCCTAAGGGGAAGAGGCAATACTCTCGGTCTAGACATCAAAGCAG  180
            |||||||||||||||||||||||||||||||||||||||||||||||||||||||| |||
Sbjct  136  GCCGAGATCAGAGGTCCCTAAGGGGAAGAGGCAATACTCTCGGTCTAGACATCAAATCAG  195

Query  181  CCACCCATGTTGGAAAGCAAATTGTAGAAAAGATTCTGAAAGAAGAATCTGATGAGGCAC  240
            |||||||||||||||||||||| ||||||||||||||||||| |||||||||||||||||
Sbjct  196  CCACCCATGTTGGAAAGCAAATCGTAGAAAAGATTCTGAAAGGAGAATCTGATGAGGCAC  255

Query  241  TTAAAATGACCATGGTCTCAACACCTGCTTCGCGATACATAACTGACATGACTATTGAGG  300
            ||||||||||||||||||||||||||||||||||||||||||||||||||||||||||||
Sbjct  256  TTAAAATGACCATGGTCTCAACACCTGCTTCGCGATACATAACTGACATGACTATTGAGG  315

Query  301  A-T-GTCAA-AAA  310
            | | ||||| |||
Sbjct  316  AATTGTCAAGAAA  328


>Influenza A virus (A/New York City/PV00099/2017(H3N2)) segment 8 nuclear export protein (NEP) and nonstructural protein 1 (NS1) genes, complete cds
Sequence ID: MW651792.1 Length: 886
Range 1: 529 to 875

Score:636 bits(344), Expect:2e-177, 
Identities:347/348(99%),  Gaps:1/348(0%), Strand: Plus/Plus

Query  285  GACATGACTATTGAGGATGTCAAAAATGCAATTGGGGTCCTCATCGGAGGACTTGAATGG  344
            ||||| ||||||||||||||||||||||||||||||||||||||||||||||||||||||
Sbjct  529  GACAT-ACTATTGAGGATGTCAAAAATGCAATTGGGGTCCTCATCGGAGGACTTGAATGG  587

Query  345  AATGATAACACAGTTCGAGTCTCTAAAAATCTACAGAGATTCGCTTGGAGAAGCAGTAAT  404
            ||||||||||||||||||||||||||||||||||||||||||||||||||||||||||||
Sbjct  588  AATGATAACACAGTTCGAGTCTCTAAAAATCTACAGAGATTCGCTTGGAGAAGCAGTAAT  647

Query  405  GAGAATGGGGGACCTCCACTTACTCCAAAACAGAAACGGGAAATGGCGAGAACAGCTAGG  464
            ||||||||||||||||||||||||||||||||||||||||||||||||||||||||||||
Sbjct  648  GAGAATGGGGGACCTCCACTTACTCCAAAACAGAAACGGGAAATGGCGAGAACAGCTAGG  707

Query  465  TCAGAAGTTTGAAGAGATAAGATGGCTAATTGAAGAGGTGAGACACAGATTAAGAACAAC  524
            ||||||||||||||||||||||||||||||||||||||||||||||||||||||||||||
Sbjct  708  TCAGAAGTTTGAAGAGATAAGATGGCTAATTGAAGAGGTGAGACACAGATTAAGAACAAC  767

Query  525  TGAAAATAGCTTTGAACAAATAACATTCATGCAAGCATTACAACTACTGTTTGAAGTGGA  584
            ||||||||||||||||||||||||||||||||||||||||||||||||||||||||||||
Sbjct  768  TGAAAATAGCTTTGAACAAATAACATTCATGCAAGCATTACAACTACTGTTTGAAGTGGA  827

Query  585  ACAGGAGATAAGAACTTTCTCATTTCAGCTTATTTAATGATAAAAAAC  632
            ||||||||||||||||||||||||||||||||||||||||||||||||
Sbjct  828  ACAGGAGATAAGAACTTTCTCATTTCAGCTTATTTAATGATAAAAAAC  875


Range 2: 16 to 328

Score:531 bits(287), Expect:1e-145, 
Identities:305/313(97%),  Gaps:3/313(0%), Strand: Plus/Plus

Query  1    ACAAAGACATAATGGATTCCAACACTGTGTCAAGTTTCCAGGTAGATTGCTTTCTTTGGC  60
            ||||||||||||||||||||||||||||||||||||||||||||||||||||||||||||
Sbjct  16   ACAAAGACATAATGGATTCCAACACTGTGTCAAGTTTCCAGGTAGATTGCTTTCTTTGGC  75

Query  61   ATATCCGGAAACAAGTTGTAGACCAAAAACTGAGTGATGCCCCATTCCTCGATCGGCTTC  120
            ||||||||||||||||||||||||||||||||||||||||||||||||||||| ||||||
Sbjct  76   ATATCCGGAAACAAGTTGTAGACCAAAAACTGAGTGATGCCCCATTCCTCGATAGGCTTC  135

Query  121  GCCGAGATCAGAGGTCCCTAAGGGGAAGAGGCAATACTCTCGGTCTAGACATCAAAGCAG  180
            |||||||||||||||||||||||||||||||||||||||||||||||||||||||| |||
Sbjct  136  GCCGAGATCAGAGGTCCCTAAGGGGAAGAGGCAATACTCTCGGTCTAGACATCAAATCAG  195

Query  181  CCACCCATGTTGGAAAGCAAATTGTAGAAAAGATTCTGAAAGAAGAATCTGATGAGGCAC  240
            |||||||||||||||||||||| ||||||||||||||||||| ||||||||||||| |||
Sbjct  196  CCACCCATGTTGGAAAGCAAATCGTAGAAAAGATTCTGAAAGGAGAATCTGATGAGACAC  255

Query  241  TTAAAATGACCATGGTCTCAACACCTGCTTCGCGATACATAACTGACATGACTATTGAGG  300
            ||||||||||||||||||||||||||||||||||||||||||||||||||||||||||||
Sbjct  256  TTAAAATGACCATGGTCTCAACACCTGCTTCGCGATACATAACTGACATGACTATTGAGG  315

Query  301  A-T-GTCAA-AAA  310
            | | ||||| |||
Sbjct  316  AATTGTCAAGAAA  328


>Influenza A virus (A/Thailand/B30632/2018(H3N2)) segment 8 nuclear export protein (NEP) and nonstructural protein 1 (NS1) genes, complete cds
Sequence ID: MN566002.1 Length: 865
Range 1: 517 to 863

Score:636 bits(344), Expect:2e-177, 
Identities:347/348(99%),  Gaps:1/348(0%), Strand: Plus/Plus

Query  285  GACATGACTATTGAGGATGTCAAAAATGCAATTGGGGTCCTCATCGGAGGACTTGAATGG  344
            ||||| ||||||||||||||||||||||||||||||||||||||||||||||||||||||
Sbjct  517  GACAT-ACTATTGAGGATGTCAAAAATGCAATTGGGGTCCTCATCGGAGGACTTGAATGG  575

Query  345  AATGATAACACAGTTCGAGTCTCTAAAAATCTACAGAGATTCGCTTGGAGAAGCAGTAAT  404
            ||||||||||||||||||||||||||||||||||||||||||||||||||||||||||||
Sbjct  576  AATGATAACACAGTTCGAGTCTCTAAAAATCTACAGAGATTCGCTTGGAGAAGCAGTAAT  635

Query  405  GAGAATGGGGGACCTCCACTTACTCCAAAACAGAAACGGGAAATGGCGAGAACAGCTAGG  464
            ||||||||||||||||||||||||||||||||||||||||||||||||||||||||||||
Sbjct  636  GAGAATGGGGGACCTCCACTTACTCCAAAACAGAAACGGGAAATGGCGAGAACAGCTAGG  695

Query  465  TCAGAAGTTTGAAGAGATAAGATGGCTAATTGAAGAGGTGAGACACAGATTAAGAACAAC  524
            ||||||||||||||||||||||||||||||||||||||||||||||||||||||||||||
Sbjct  696  TCAGAAGTTTGAAGAGATAAGATGGCTAATTGAAGAGGTGAGACACAGATTAAGAACAAC  755

Query  525  TGAAAATAGCTTTGAACAAATAACATTCATGCAAGCATTACAACTACTGTTTGAAGTGGA  584
            ||||||||||||||||||||||||||||||||||||||||||||||||||||||||||||
Sbjct  756  TGAAAATAGCTTTGAACAAATAACATTCATGCAAGCATTACAACTACTGTTTGAAGTGGA  815

Query  585  ACAGGAGATAAGAACTTTCTCATTTCAGCTTATTTAATGATAAAAAAC  632
            ||||||||||||||||||||||||||||||||||||||||||||||||
Sbjct  816  ACAGGAGATAAGAACTTTCTCATTTCAGCTTATTTAATGATAAAAAAC  863


Range 2: 4 to 316

Score:536 bits(290), Expect:3e-147, 
Identities:306/313(98%),  Gaps:3/313(0%), Strand: Plus/Plus

Query  1    ACAAAGACATAATGGATTCCAACACTGTGTCAAGTTTCCAGGTAGATTGCTTTCTTTGGC  60
            ||||||||||||||||||||||||||||||||||||||||||||||||||||||||||||
Sbjct  4    ACAAAGACATAATGGATTCCAACACTGTGTCAAGTTTCCAGGTAGATTGCTTTCTTTGGC  63

Query  61   ATATCCGGAAACAAGTTGTAGACCAAAAACTGAGTGATGCCCCATTCCTCGATCGGCTTC  120
            ||||||||||||||||||||||||||||||||||||||||||||||||||||||||||||
Sbjct  64   ATATCCGGAAACAAGTTGTAGACCAAAAACTGAGTGATGCCCCATTCCTCGATCGGCTTC  123

Query  121  GCCGAGATCAGAGGTCCCTAAGGGGAAGAGGCAATACTCTCGGTCTAGACATCAAAGCAG  180
            ||||||||||||||||||||||||||||||||||||||||||||||||||| |||| |||
Sbjct  124  GCCGAGATCAGAGGTCCCTAAGGGGAAGAGGCAATACTCTCGGTCTAGACACCAAATCAG  183

Query  181  CCACCCATGTTGGAAAGCAAATTGTAGAAAAGATTCTGAAAGAAGAATCTGATGAGGCAC  240
            |||||||||||||||||||||| ||||||||||||||||||| |||||||||||||||||
Sbjct  184  CCACCCATGTTGGAAAGCAAATCGTAGAAAAGATTCTGAAAGGAGAATCTGATGAGGCAC  243

Query  241  TTAAAATGACCATGGTCTCAACACCTGCTTCGCGATACATAACTGACATGACTATTGAGG  300
            ||||||||||||||||||||||||||||||||||||||||||||||||||||||||||||
Sbjct  244  TTAAAATGACCATGGTCTCAACACCTGCTTCGCGATACATAACTGACATGACTATTGAGG  303

Query  301  A-T-GTCAA-AAA  310
            | | ||||| |||
Sbjct  304  AATTGTCAAGAAA  316


>Influenza A virus (A/Thailand/B29296/2018(H3N2)) segment 8 nuclear export protein (NEP) and nonstructural protein 1 (NS1) genes, complete cds
Sequence ID: MN561357.1 Length: 865
Range 1: 517 to 863

Score:636 bits(344), Expect:2e-177, 
Identities:347/348(99%),  Gaps:1/348(0%), Strand: Plus/Plus

Query  285  GACATGACTATTGAGGATGTCAAAAATGCAATTGGGGTCCTCATCGGAGGACTTGAATGG  344
            ||||| ||||||||||||||||||||||||||||||||||||||||||||||||||||||
Sbjct  517  GACAT-ACTATTGAGGATGTCAAAAATGCAATTGGGGTCCTCATCGGAGGACTTGAATGG  575

Query  345  AATGATAACACAGTTCGAGTCTCTAAAAATCTACAGAGATTCGCTTGGAGAAGCAGTAAT  404
            ||||||||||||||||||||||||||||||||||||||||||||||||||||||||||||
Sbjct  576  AATGATAACACAGTTCGAGTCTCTAAAAATCTACAGAGATTCGCTTGGAGAAGCAGTAAT  635

Query  405  GAGAATGGGGGACCTCCACTTACTCCAAAACAGAAACGGGAAATGGCGAGAACAGCTAGG  464
            ||||||||||||||||||||||||||||||||||||||||||||||||||||||||||||
Sbjct  636  GAGAATGGGGGACCTCCACTTACTCCAAAACAGAAACGGGAAATGGCGAGAACAGCTAGG  695

Query  465  TCAGAAGTTTGAAGAGATAAGATGGCTAATTGAAGAGGTGAGACACAGATTAAGAACAAC  524
            ||||||||||||||||||||||||||||||||||||||||||||||||||||||||||||
Sbjct  696  TCAGAAGTTTGAAGAGATAAGATGGCTAATTGAAGAGGTGAGACACAGATTAAGAACAAC  755

Query  525  TGAAAATAGCTTTGAACAAATAACATTCATGCAAGCATTACAACTACTGTTTGAAGTGGA  584
            ||||||||||||||||||||||||||||||||||||||||||||||||||||||||||||
Sbjct  756  TGAAAATAGCTTTGAACAAATAACATTCATGCAAGCATTACAACTACTGTTTGAAGTGGA  815

Query  585  ACAGGAGATAAGAACTTTCTCATTTCAGCTTATTTAATGATAAAAAAC  632
            ||||||||||||||||||||||||||||||||||||||||||||||||
Sbjct  816  ACAGGAGATAAGAACTTTCTCATTTCAGCTTATTTAATGATAAAAAAC  863


Range 2: 4 to 316

Score:536 bits(290), Expect:3e-147, 
Identities:306/313(98%),  Gaps:3/313(0%), Strand: Plus/Plus

Query  1    ACAAAGACATAATGGATTCCAACACTGTGTCAAGTTTCCAGGTAGATTGCTTTCTTTGGC  60
            ||||||||||||||||||||||||||||||||||||||||||||||||||||||||||||
Sbjct  4    ACAAAGACATAATGGATTCCAACACTGTGTCAAGTTTCCAGGTAGATTGCTTTCTTTGGC  63

Query  61   ATATCCGGAAACAAGTTGTAGACCAAAAACTGAGTGATGCCCCATTCCTCGATCGGCTTC  120
            ||||||||||||||||||||||||||||||||||||||||||||||||||||||||||||
Sbjct  64   ATATCCGGAAACAAGTTGTAGACCAAAAACTGAGTGATGCCCCATTCCTCGATCGGCTTC  123

Query  121  GCCGAGATCAGAGGTCCCTAAGGGGAAGAGGCAATACTCTCGGTCTAGACATCAAAGCAG  180
            |||||||||||||||||||||||||||||||||||||||||||||||||||||||| |||
Sbjct  124  GCCGAGATCAGAGGTCCCTAAGGGGAAGAGGCAATACTCTCGGTCTAGACATCAAATCAG  183

Query  181  CCACCCATGTTGGAAAGCAAATTGTAGAAAAGATTCTGAAAGAAGAATCTGATGAGGCAC  240
            |||||||||||||||||||||| ||||| ||||||||||||| |||||||||||||||||
Sbjct  184  CCACCCATGTTGGAAAGCAAATCGTAGAGAAGATTCTGAAAGGAGAATCTGATGAGGCAC  243

Query  241  TTAAAATGACCATGGTCTCAACACCTGCTTCGCGATACATAACTGACATGACTATTGAGG  300
            ||||||||||||||||||||||||||||||||||||||||||||||||||||||||||||
Sbjct  244  TTAAAATGACCATGGTCTCAACACCTGCTTCGCGATACATAACTGACATGACTATTGAGG  303

Query  301  A-T-GTCAA-AAA  310
            | | ||||| |||
Sbjct  304  AATTGTCAAGAAA  316


>Influenza A virus (A/Thailand/B24411/2017(H3N2)) segment 8 nuclear export protein (NEP) and nonstructural protein 1 (NS1) genes, complete cds
Sequence ID: MN561311.1 Length: 865
Range 1: 517 to 863

Score:636 bits(344), Expect:2e-177, 
Identities:347/348(99%),  Gaps:1/348(0%), Strand: Plus/Plus

Query  285  GACATGACTATTGAGGATGTCAAAAATGCAATTGGGGTCCTCATCGGAGGACTTGAATGG  344
            ||||| ||||||||||||||||||||||||||||||||||||||||||||||||||||||
Sbjct  517  GACAT-ACTATTGAGGATGTCAAAAATGCAATTGGGGTCCTCATCGGAGGACTTGAATGG  575

Query  345  AATGATAACACAGTTCGAGTCTCTAAAAATCTACAGAGATTCGCTTGGAGAAGCAGTAAT  404
            ||||||||||||||||||||||||||||||||||||||||||||||||||||||||||||
Sbjct  576  AATGATAACACAGTTCGAGTCTCTAAAAATCTACAGAGATTCGCTTGGAGAAGCAGTAAT  635

Query  405  GAGAATGGGGGACCTCCACTTACTCCAAAACAGAAACGGGAAATGGCGAGAACAGCTAGG  464
            ||||||||||||||||||||||||||||||||||||||||||||||||||||||||||||
Sbjct  636  GAGAATGGGGGACCTCCACTTACTCCAAAACAGAAACGGGAAATGGCGAGAACAGCTAGG  695

Query  465  TCAGAAGTTTGAAGAGATAAGATGGCTAATTGAAGAGGTGAGACACAGATTAAGAACAAC  524
            ||||||||||||||||||||||||||||||||||||||||||||||||||||||||||||
Sbjct  696  TCAGAAGTTTGAAGAGATAAGATGGCTAATTGAAGAGGTGAGACACAGATTAAGAACAAC  755

Query  525  TGAAAATAGCTTTGAACAAATAACATTCATGCAAGCATTACAACTACTGTTTGAAGTGGA  584
            ||||||||||||||||||||||||||||||||||||||||||||||||||||||||||||
Sbjct  756  TGAAAATAGCTTTGAACAAATAACATTCATGCAAGCATTACAACTACTGTTTGAAGTGGA  815

Query  585  ACAGGAGATAAGAACTTTCTCATTTCAGCTTATTTAATGATAAAAAAC  632
            ||||||||||||||||||||||||||||||||||||||||||||||||
Sbjct  816  ACAGGAGATAAGAACTTTCTCATTTCAGCTTATTTAATGATAAAAAAC  863


Range 2: 4 to 316

Score:525 bits(284), Expect:6e-144, 
Identities:304/313(97%),  Gaps:3/313(0%), Strand: Plus/Plus

Query  1    ACAAAGACATAATGGATTCCAACACTGTGTCAAGTTTCCAGGTAGATTGCTTTCTTTGGC  60
            ||||||||||||||||||||||||||||||||||||||||||||||||||||||||||||
Sbjct  4    ACAAAGACATAATGGATTCCAACACTGTGTCAAGTTTCCAGGTAGATTGCTTTCTTTGGC  63

Query  61   ATATCCGGAAACAAGTTGTAGACCAAAAACTGAGTGATGCCCCATTCCTCGATCGGCTTC  120
            ||||||||||||||||||||||||||||||||||||||||||||||||||||||||||||
Sbjct  64   ATATCCGGAAACAAGTTGTAGACCAAAAACTGAGTGATGCCCCATTCCTCGATCGGCTTC  123

Query  121  GCCGAGATCAGAGGTCCCTAAGGGGAAGAGGCAATACTCTCGGTCTAGACATCAAAGCAG  180
            ||||||||||||||||||||||||| |||||||||||||||||||||||||||||| |||
Sbjct  124  GCCGAGATCAGAGGTCCCTAAGGGGGAGAGGCAATACTCTCGGTCTAGACATCAAATCAG  183

Query  181  CCACCCATGTTGGAAAGCAAATTGTAGAAAAGATTCTGAAAGAAGAATCTGATGAGGCAC  240
            |||||||||||||||||||||| |||||||| |||||| ||| |||||||||||||||||
Sbjct  184  CCACCCATGTTGGAAAGCAAATCGTAGAAAATATTCTGGAAGGAGAATCTGATGAGGCAC  243

Query  241  TTAAAATGACCATGGTCTCAACACCTGCTTCGCGATACATAACTGACATGACTATTGAGG  300
            ||||||||||||||||||||||||||||||||||||||||||||||||||||||||||||
Sbjct  244  TTAAAATGACCATGGTCTCAACACCTGCTTCGCGATACATAACTGACATGACTATTGAGG  303

Query  301  A-T-GTCAA-AAA  310
            | | ||||| |||
Sbjct  304  AATTGTCAAGAAA  316


		
