# Supplementary material for: Influenza A genomic diversity during human infections underscores the strength of genetic drift and the existence of tight transmission bottlenecks
Source: Virus Evol. 2024 Jun 1;10(1):veae042. doi: 10.1093/ve/veae042 (PMC11179161; doi:10.1093/ve/veae042)
Supplement: veae042_Supp [file veae042_supp.zip › suppl_data/S4_table.txt]

RID: W59N9SUH013	
Job Title:Nucleotide Sequence				
Program: BLASTN 
Database: nt Nucleotide collection (nt)
Query #1:  Query ID: lcl|Query_6707939 Length: 125

Sequences producing significant alignments:
                                                                  Scientific      Common                     Max    Total Query   E   Per.   Acc.                        
Description                                                       Name            Name            Taxid      Score  Score cover Value Ident  Len        Accession        
Influenza A virus (A/Wisconsin/38/2023(H3N2)) segment 8 nuclea... Influenza A ... NA              11320      198    258   100%  2e-46 99.10  865        OR202169.1       
Influenza A virus (A/Washington/25/2023(H3N2)) segment 8 nucle... Influenza A ... NA              11320      198    258   100%  2e-46 99.10  865        OR202090.1       
Influenza A virus (A/Pennsylvania/40/2023(H3N2)) segment 8...     Influenza A ... NA              11320      198    258   100%  2e-46 99.10  865        OR201906.1       
Influenza A virus (A/New York/21/2023(H3N2)) segment 8 nuclear... Influenza A ... NA              11320      198    258   100%  2e-46 99.10  865        OR201786.1       
Influenza A virus (A/New York/21/2023(H3N2)) segment 8 nuclear... Influenza A ... NA              11320      198    258   100%  2e-46 99.10  865        OR201778.1       
Influenza A virus (A/Minnesota/19/2023(H3N2)) segment 8 nuclea... Influenza A ... NA              11320      198    258   100%  2e-46 99.10  865        OR201714.1       
Influenza A virus (A/Massachusetts/25/2023(H3N2)) segment 8...    Influenza A ... NA              11320      198    258   100%  2e-46 99.10  865        OR201643.1       
Influenza A virus (A/Massachusetts/24/2023(H3N2)) segment 8...    Influenza A ... NA              11320      198    258   100%  2e-46 99.10  865        OR201627.1       
Influenza A virus (A/Massachusetts/23/2023(H3N2)) segment 8...    Influenza A ... NA              11320      198    258   100%  2e-46 99.10  865        OR201619.1       
Influenza A virus (A/Maryland/17/2023(H3N2)) segment 8 nuclear... Influenza A ... NA              11320      198    258   100%  2e-46 99.10  865        OR201515.1       
Influenza A virus (A/Hawaii/19/2023(H3N2)) segment 8 nuclear...   Influenza A ... NA              11320      198    258   100%  2e-46 99.10  865        OR201483.1       
Influenza A virus (A/Georgia/27/2023(H3N2)) segment 8 nuclear...  Influenza A ... NA              11320      198    258   100%  2e-46 99.10  865        OR201459.1       
Influenza A virus (A/Delaware/43/2023(H3N2)) segment 8 nuclear... Influenza A ... NA              11320      198    258   100%  2e-46 99.10  865        OR201419.1       
Influenza A virus (A/Colorado/39/2023(H3N2)) segment 8 nuclear... Influenza A ... NA              11320      198    198   88%   2e-46 99.10  865        OR201307.1       
Influenza A virus (A/Colorado/35/2023(H3N2)) segment 8 nuclear... Influenza A ... NA              11320      198    258   100%  2e-46 99.10  865        OR201291.1       
Influenza A virus (A/Colorado/33/2023(H3N2)) segment 8 nuclear... Influenza A ... NA              11320      198    258   100%  2e-46 99.10  865        OR201275.1       
Influenza A virus (A/California/49/2023(H3N2)) segment 8 nucle... Influenza A ... NA              11320      198    258   100%  2e-46 99.10  865        OR201227.1       
Influenza A virus (A/California/45/2023(H3N2)) segment 8 nucle... Influenza A ... NA              11320      198    255   98%   2e-46 99.10  865        OR201195.1       
Influenza A virus (A/California/43/2023(H3N2)) segment 8 nucle... Influenza A ... NA              11320      198    258   100%  2e-46 99.10  865        OR201179.1       
Influenza A virus (A/California/42/2023(H3N2)) segment 8 nucle... Influenza A ... NA              11320      198    258   100%  2e-46 99.10  865        OR201163.1       
Influenza A virus (A/Colorado/42/2023(H3N2)) segment 8 nuclear... Influenza A ... NA              11320      198    255   98%   2e-46 99.10  865        OR201139.1       
Influenza A virus (A/Nicaragua/727330.NS/2022(H3N2)) segment 8... Influenza A ... NA              11320      198    258   100%  2e-46 99.10  865        OR140510.1       
Influenza A virus (A/Nicaragua/727327.NS/2022(H3N2)) segment 8... Influenza A ... NA              11320      198    258   100%  2e-46 99.10  865        OR140502.1       
Influenza A virus (A/Nicaragua/727325.NS/2022(H3N2)) segment 8... Influenza A ... NA              11320      198    258   100%  2e-46 99.10  865        OR140494.1       
Influenza A virus (A/Nicaragua/727318.NS/2022(H3N2)) segment 8... Influenza A ... NA              11320      198    258   100%  2e-46 99.10  865        OR140470.1       
Influenza A virus (A/Nicaragua/727311.NS/2022(H3N2)) segment 8... Influenza A ... NA              11320      198    258   100%  2e-46 99.10  866        OR140350.1       
Influenza A virus (A/Nicaragua/727302.NS/2022(H3N2)) segment 8... Influenza A ... NA              11320      198    258   100%  2e-46 99.10  865        OR140326.1       
Influenza A virus (A/Nicaragua/727300.NS/2022(H3N2)) segment 8... Influenza A ... NA              11320      198    258   100%  2e-46 99.10  865        OR140318.1       
Influenza A virus (A/Nicaragua/727281.NS/2022(H3N2)) segment 8... Influenza A ... NA              11320      198    258   100%  2e-46 99.10  865        OR140202.1       
Influenza A virus (A/Nicaragua/727279.NS/2022(H3N2)) segment 8... Influenza A ... NA              11320      198    258   100%  2e-46 99.10  865        OR140194.1       
Influenza A virus (A/Nicaragua/727278.NS/2022(H3N2)) segment 8... Influenza A ... NA              11320      198    258   100%  2e-46 99.10  865        OR140186.1       
Influenza A virus (A/Nicaragua/727272.NS/2022(H3N2)) segment 8... Influenza A ... NA              11320      198    258   100%  2e-46 99.10  865        OR140155.1       
Influenza A virus (A/Nicaragua/727271.NS/2022(H3N2)) segment 8... Influenza A ... NA              11320      198    258   100%  2e-46 99.10  865        OR140147.1       
Influenza A virus (A/Nicaragua/727242.NS/2022(H3N2)) segment 8... Influenza A ... NA              11320      198    258   100%  2e-46 99.10  865        OR139263.1       
Influenza A virus (A/Nicaragua/727232.NS/2022(H3N2)) segment 8... Influenza A ... NA              11320      198    258   100%  2e-46 99.10  865        OR139247.1       
Influenza A virus (A/Nicaragua/727230.NS/2022(H3N2)) segment 8... Influenza A ... NA              11320      198    258   100%  2e-46 99.10  865        OR139217.1       
Influenza A virus (A/Nicaragua/727229.NS/2022(H3N2)) segment 8... Influenza A ... NA              11320      198    258   100%  2e-46 99.10  865        OR139209.1       
Influenza A virus (A/Nicaragua/727226.NS/2022(H3N2)) segment 8... Influenza A ... NA              11320      198    258   100%  2e-46 99.10  865        OR139189.1       
Influenza A virus (A/Nicaragua/727225.NS/2022(H3N2)) segment 8... Influenza A ... NA              11320      198    258   100%  2e-46 99.10  865        OR139105.1       
Influenza A virus (A/Michigan/UOM10048582241/2022(H3N2)) segme... Influenza A ... NA              11320      198    258   100%  2e-46 99.10  838        OQ754808.1       
Influenza A virus (A/Michigan/UOM10048580252/2022(H3N2)) segme... Influenza A ... NA              11320      198    258   100%  2e-46 99.10  838        OQ754686.1       
Influenza A virus (A/Michigan/UOM10048516132/2022(H3N2)) segme... Influenza A ... NA              11320      198    258   100%  2e-46 99.10  838        OQ754654.1       
Influenza A virus (A/Michigan/UOM10048522929/2022(H3N2)) segme... Influenza A ... NA              11320      198    258   100%  2e-46 99.10  838        OQ754607.1       
Influenza A virus (A/Michigan/UOM10048525163/2022(H3N2)) segme... Influenza A ... NA              11320      198    258   100%  2e-46 99.10  838        OQ754580.1       
Influenza A virus (A/Michigan/UOM10048548086/2022(H3N2)) segme... Influenza A ... NA              11320      198    258   100%  2e-46 99.10  838        OQ754505.1       
Influenza A virus (A/USA/7O8/2011(H3N2)) segment 8 nuclear...     Influenza A ... NA              11320      198    258   100%  2e-46 99.10  876        OQ535331.1       
Influenza A virus (A/USA/7H3/2011(H3N2)) segment 8 nuclear...     Influenza A ... NA              11320      198    253   100%  2e-46 99.10  890        OQ535315.1       
Influenza A virus (A/USA/7H6/2011(H3N2)) segment 8 nuclear...     Influenza A ... NA              11320      198    258   100%  2e-46 99.10  890        OQ535307.1       
Influenza A virus (A/USA/8D7/2011(H3N2)) segment 8 nuclear...     Influenza A ... NA              11320      198    258   100%  2e-46 99.10  874        OQ535283.1       
Influenza A virus (A/USA/7O1/2011(H3N2)) segment 8 nuclear...     Influenza A ... NA              11320      198    258   100%  2e-46 99.10  876        OQ535115.1       
Influenza A virus (A/USA/6Q10/2010(H3N2)) segment 8 nuclear...    Influenza A ... NA              11320      198    258   100%  2e-46 99.10  862        OQ535107.1       
Influenza A virus (A/USA/7K1/2011(H3N2)) segment 8 nuclear...     Influenza A ... NA              11320      198    258   100%  2e-46 99.10  890        OQ535075.1       
Influenza A virus (A/USA/7M5/2011(H3N2)) segment 8 nuclear...     Influenza A ... NA              11320      198    258   100%  2e-46 99.10  876        OQ535043.1       
Influenza A virus (A/Tokyo/USAFSAM-14072/2023(H3N2)) segment 8... Influenza A ... NA              11320      198    258   100%  2e-46 99.10  838        OQ507096.1       
Influenza A virus (A/Rheinland-Pfalz/USAFSAM-14054/2023(H3N2))... Influenza A ... NA              11320      198    258   100%  2e-46 99.10  838        OQ507056.1       
Influenza A virus (A/Rheinland-Pfalz/USAFSAM-14049/2023(H3N2))... Influenza A ... NA              11320      198    258   100%  2e-46 99.10  838        OQ507032.1       
Influenza A virus (A/New Jersey/USAFSAM-14081/2023(H3N2))...      Influenza A ... NA              11320      198    258   100%  2e-46 99.10  838        OQ506984.1       
Influenza A virus (A/Nebraska/USAFSAM-14080/2023(H3N2)) segmen... Influenza A ... NA              11320      198    258   100%  2e-46 99.10  838        OQ506976.1       
Influenza A virus (A/Alaska/USAFSAM-14035/2023(H3N2)) segment ... Influenza A ... NA              11320      198    258   100%  2e-46 99.10  838        OQ506928.1       
Influenza A virus (A/Alaska/USAFSAM-14030/2022(H3N2)) segment ... Influenza A ... NA              11320      198    258   100%  2e-46 99.10  838        OQ506904.1       
Influenza A virus (A/Okinawa/USAFSAM-14073/2023(H3N2)) segment... Influenza A ... NA              11320      198    258   100%  2e-46 99.10  838        OQ506835.1       
Influenza A virus (A/Rheinland-Pfalz/USAFSAM-14064/2023(H3N2))... Influenza A ... NA              11320      198    258   100%  2e-46 99.10  838        OQ506828.1       
Influenza A virus (A/Rheinland-Pfalz/USAFSAM-14055/2023(H3N2))... Influenza A ... NA              11320      198    258   100%  2e-46 99.10  838        OQ506821.1       
Influenza A virus (A/Rheinland-Pfalz/USAFSAM-14052/2023(H3N2))... Influenza A ... NA              11320      198    258   100%  2e-46 99.10  838        OQ506820.1       
Influenza A virus (A/Rheinland-Pfalz/USAFSAM-14048/2023(H3N2))... Influenza A ... NA              11320      198    258   100%  2e-46 99.10  838        OQ506818.1       
Influenza A virus (A/Alaska/USAFSAM-14037/2022(H3N2)) segment ... Influenza A ... NA              11320      198    198   88%   2e-46 99.10  838        OQ506812.1       
Influenza A virus (A/Alaska/USAFSAM-14031/2022(H3N2)) segment ... Influenza A ... NA              11320      198    258   100%  2e-46 99.10  838        OQ506809.1       
Influenza A virus (A/Wyoming/19/2022(H3N2)) segment 8 nuclear...  Influenza A ... NA              11320      198    258   100%  2e-46 99.10  865        OQ465870.1       
Influenza A virus (A/Wisconsin/98/2022(H3N2)) segment 8 nuclea... Influenza A ... NA              11320      198    258   100%  2e-46 99.10  865        OQ465862.1       
Influenza A virus (A/Washington/66/2022(H3N2)) segment 8 nucle... Influenza A ... NA              11320      198    258   100%  2e-46 99.10  864        OQ465798.1       
Influenza A virus (A/Virginia/12/2022(H3N2)) segment 8 nuclear... Influenza A ... NA              11320      198    258   100%  2e-46 99.10  865        OQ465734.1       
Influenza A virus (A/Utah/66/2022(H3N2)) segment 8 nuclear...     Influenza A ... NA              11320      198    258   100%  2e-46 99.10  865        OQ465718.1       
Influenza A virus (A/Utah/62/2022(H3N2)) segment 8 nuclear...     Influenza A ... NA              11320      198    258   100%  2e-46 99.10  865        OQ465702.1       
Influenza A virus (A/South Dakota/45/2022(H3N2)) segment 8...     Influenza A ... NA              11320      198    258   100%  2e-46 99.10  865        OQ465614.1       
Influenza A virus (A/Rhode Island/67/2022(H3N2)) segment 8...     Influenza A ... NA              11320      198    258   100%  2e-46 99.10  865        OQ465606.1       
Influenza A virus (A/Rhode Island/63/2022(H3N2)) segment 8...     Influenza A ... NA              11320      198    258   100%  2e-46 99.10  865        OQ465558.1       
Influenza A virus (A/Oregon/64/2022(H3N2)) segment 8 nuclear...   Influenza A ... NA              11320      198    258   100%  2e-46 99.10  865        OQ465454.1       
Influenza A virus (A/Oregon/62/2022(H3N2)) segment 8 nuclear...   Influenza A ... NA              11320      198    258   100%  2e-46 99.10  865        OQ465446.1       
Influenza A virus (A/Oregon/58/2022(H3N2)) segment 8 nuclear...   Influenza A ... NA              11320      198    258   100%  2e-46 99.10  865        OQ465430.1       
Influenza A virus (A/Oregon/37/2022(H3N2)) segment 8 nuclear...   Influenza A ... NA              11320      198    258   100%  2e-46 99.10  865        OQ465398.1       
Influenza A virus (A/Ohio/48/2022(H3N2)) segment 8 nuclear...     Influenza A ... NA              11320      198    198   88%   2e-46 99.10  865        OQ465382.1       
Influenza A virus (A/North Carolina/20/2022(H3N2)) segment 8...   Influenza A ... NA              11320      198    258   100%  2e-46 99.10  865        OQ465366.1       
Influenza A virus (A/North Carolina/19/2022(H3N2)) segment 8...   Influenza A ... NA              11320      198    258   100%  2e-46 99.10  865        OQ465358.1       
Influenza A virus (A/North Carolina/16/2022(H3N2)) segment 8...   Influenza A ... NA              11320      198    258   100%  2e-46 99.10  865        OQ465342.1       
Influenza A virus (A/New York/42/2022(H3N2)) segment 8 nuclear... Influenza A ... NA              11320      198    258   100%  2e-46 99.10  865        OQ465286.1       
Influenza A virus (A/New Mexico/45/2022(H3N2)) segment 8 nucle... Influenza A ... NA              11320      198    258   100%  2e-46 99.10  865        OQ465246.1       
Influenza A virus (A/New Hampshire/34/2022(H3N2)) segment 8...    Influenza A ... NA              11320      198    258   100%  2e-46 99.10  865        OQ465102.1       
Influenza A virus (A/Missouri/43/2022(H3N2)) segment 8 nuclear... Influenza A ... NA              11320      198    258   100%  2e-46 99.10  865        OQ464982.1       
Influenza A virus (A/Mississippi/57/2022(H3N2)) segment 8...      Influenza A ... NA              11320      198    258   100%  2e-46 99.10  865        OQ464974.1       
Influenza A virus (A/Massachusetts/34/2022(H3N2)) segment 8...    Influenza A ... NA              11320      198    258   100%  2e-46 99.10  865        OQ464894.1       
Influenza A virus (A/Massachusetts/29/2022(H3N2)) segment 8...    Influenza A ... NA              11320      198    258   100%  2e-46 99.10  865        OQ464870.1       
Influenza A virus (A/Maine/27/2022(H3N2)) segment 8 nuclear...    Influenza A ... NA              11320      198    258   100%  2e-46 99.10  865        OQ464814.1       
Influenza A virus (A/Indiana/20/2022(H3N2)) segment 8 nuclear...  Influenza A ... NA              11320      198    258   100%  2e-46 99.10  865        OQ464694.1       
Influenza A virus (A/Idaho/61/2022(H3N2)) segment 8 nuclear...    Influenza A ... NA              11320      198    258   100%  2e-46 99.10  865        OQ464614.1       
Influenza A virus (A/Idaho/58/2022(H3N2)) segment 8 nuclear...    Influenza A ... NA              11320      198    258   100%  2e-46 99.10  864        OQ464590.1       
Influenza A virus (A/Idaho/47/2022(H3N2)) segment 8 nuclear...    Influenza A ... NA              11320      198    258   100%  2e-46 99.10  865        OQ464566.1       
Influenza A virus (A/Hawaii/49/2022(H3N2)) segment 8 nuclear...   Influenza A ... NA              11320      198    258   100%  2e-46 99.10  865        OQ464486.1       
Influenza A virus (A/Hawaii/48/2022(H3N2)) segment 8 nuclear...   Influenza A ... NA              11320      198    258   100%  2e-46 99.10  865        OQ464478.1       
Influenza A virus (A/District Of Columbia/71/2022(H3N2)) segme... Influenza A ... NA              11320      198    258   100%  2e-46 99.10  865        OQ464446.1       
Influenza A virus (A/Colorado/48/2022(H3N2)) segment 8 nuclear... Influenza A ... NA              11320      198    258   100%  2e-46 99.10  865        OQ464286.1       


Alignments:

>Influenza A virus (A/Wisconsin/38/2023(H3N2)) segment 8 nuclear export protein (NEP) and nonstructural protein 1 (NS1) genes, complete cds
Sequence ID: OR202169.1 Length: 865
>Influenza A virus (A/Wisconsin/38/2023(H3N2)) segment 8 nuclear export protein (NEP) and nonstructural protein 1 (NS1) genes, complete cds
Sequence ID: OR202177.1 Length: 865 
Range 1: 517 to 626

Score:198 bits(107), Expect:2e-46, 
Identities:110/111(99%),  Gaps:1/111(0%), Strand: Plus/Plus

Query  15   GACATGACTATTGAGGATGTCAAAAATGCAATTGGGGTCCTCATCGGAGGACTTGAATGG  74
            ||||| ||||||||||||||||||||||||||||||||||||||||||||||||||||||
Sbjct  517  GACAT-ACTATTGAGGATGTCAAAAATGCAATTGGGGTCCTCATCGGAGGACTTGAATGG  575

Query  75   AATGATAACACAGTTCGAGTCTCTAAAAATCTACAGAGATTCGCTTGGAGA  125
            |||||||||||||||||||||||||||||||||||||||||||||||||||
Sbjct  576  AATGATAACACAGTTCGAGTCTCTAAAAATCTACAGAGATTCGCTTGGAGA  626


Range 2: 274 to 316

Score:60.2 bits(32), Expect:1e-04, 
Identities:40/43(93%),  Gaps:3/43(6%), Strand: Plus/Plus

Query  1    CGCGATACATAACTGACATGACTATTGAGGA-T-GTCAA-AAA  40
            ||||||||||||||||||||||||||||||| | ||||| |||
Sbjct  274  CGCGATACATAACTGACATGACTATTGAGGAATTGTCAAGAAA  316


>Influenza A virus (A/Washington/25/2023(H3N2)) segment 8 nuclear export protein (NEP) and nonstructural protein 1 (NS1) genes, complete cds
Sequence ID: OR202090.1 Length: 865
>Influenza A virus (A/Washington/25/2023(H3N2)) segment 8 nuclear export protein (NEP) and nonstructural protein 1 (NS1) genes, complete cds
Sequence ID: OR202098.1 Length: 865 
Range 1: 517 to 626

Score:198 bits(107), Expect:2e-46, 
Identities:110/111(99%),  Gaps:1/111(0%), Strand: Plus/Plus

Query  15   GACATGACTATTGAGGATGTCAAAAATGCAATTGGGGTCCTCATCGGAGGACTTGAATGG  74
            ||||| ||||||||||||||||||||||||||||||||||||||||||||||||||||||
Sbjct  517  GACAT-ACTATTGAGGATGTCAAAAATGCAATTGGGGTCCTCATCGGAGGACTTGAATGG  575

Query  75   AATGATAACACAGTTCGAGTCTCTAAAAATCTACAGAGATTCGCTTGGAGA  125
            |||||||||||||||||||||||||||||||||||||||||||||||||||
Sbjct  576  AATGATAACACAGTTCGAGTCTCTAAAAATCTACAGAGATTCGCTTGGAGA  626


Range 2: 274 to 316

Score:60.2 bits(32), Expect:1e-04, 
Identities:40/43(93%),  Gaps:3/43(6%), Strand: Plus/Plus

Query  1    CGCGATACATAACTGACATGACTATTGAGGA-T-GTCAA-AAA  40
            ||||||||||||||||||||||||||||||| | ||||| |||
Sbjct  274  CGCGATACATAACTGACATGACTATTGAGGAATTGTCAAGAAA  316


>Influenza A virus (A/Pennsylvania/40/2023(H3N2)) segment 8 nuclear export protein (NEP) and nonstructural protein 1 (NS1) genes, complete cds
Sequence ID: OR201906.1 Length: 865
>Influenza A virus (A/Pennsylvania/40/2023(H3N2)) segment 8 nuclear export protein (NEP) and nonstructural protein 1 (NS1) genes, complete cds
Sequence ID: OR201914.1 Length: 865 
Range 1: 517 to 626

Score:198 bits(107), Expect:2e-46, 
Identities:110/111(99%),  Gaps:1/111(0%), Strand: Plus/Plus

Query  15   GACATGACTATTGAGGATGTCAAAAATGCAATTGGGGTCCTCATCGGAGGACTTGAATGG  74
            ||||| ||||||||||||||||||||||||||||||||||||||||||||||||||||||
Sbjct  517  GACAT-ACTATTGAGGATGTCAAAAATGCAATTGGGGTCCTCATCGGAGGACTTGAATGG  575

Query  75   AATGATAACACAGTTCGAGTCTCTAAAAATCTACAGAGATTCGCTTGGAGA  125
            |||||||||||||||||||||||||||||||||||||||||||||||||||
Sbjct  576  AATGATAACACAGTTCGAGTCTCTAAAAATCTACAGAGATTCGCTTGGAGA  626


Range 2: 274 to 316

Score:60.2 bits(32), Expect:1e-04, 
Identities:40/43(93%),  Gaps:3/43(6%), Strand: Plus/Plus

Query  1    CGCGATACATAACTGACATGACTATTGAGGA-T-GTCAA-AAA  40
            ||||||||||||||||||||||||||||||| | ||||| |||
Sbjct  274  CGCGATACATAACTGACATGACTATTGAGGAATTGTCAAGAAA  316


>Influenza A virus (A/New York/21/2023(H3N2)) segment 8 nuclear export protein (NEP) and nonstructural protein 1 (NS1) genes, complete cds
Sequence ID: OR201786.1 Length: 865
Range 1: 517 to 626

Score:198 bits(107), Expect:2e-46, 
Identities:110/111(99%),  Gaps:1/111(0%), Strand: Plus/Plus

Query  15   GACATGACTATTGAGGATGTCAAAAATGCAATTGGGGTCCTCATCGGAGGACTTGAATGG  74
            ||||| ||||||||||||||||||||||||||||||||||||||||||||||||||||||
Sbjct  517  GACAT-ACTATTGAGGATGTCAAAAATGCAATTGGGGTCCTCATCGGAGGACTTGAATGG  575

Query  75   AATGATAACACAGTTCGAGTCTCTAAAAATCTACAGAGATTCGCTTGGAGA  125
            |||||||||||||||||||||||||||||||||||||||||||||||||||
Sbjct  576  AATGATAACACAGTTCGAGTCTCTAAAAATCTACAGAGATTCGCTTGGAGA  626


Range 2: 274 to 316

Score:60.2 bits(32), Expect:1e-04, 
Identities:40/43(93%),  Gaps:3/43(6%), Strand: Plus/Plus

Query  1    CGCGATACATAACTGACATGACTATTGAGGA-T-GTCAA-AAA  40
            ||||||||||||||||||||||||||||||| | ||||| |||
Sbjct  274  CGCGATACATAACTGACATGACTATTGAGGAATTGTCAAGAAA  316


>Influenza A virus (A/New York/21/2023(H3N2)) segment 8 nuclear export protein (NEP) and nonstructural protein 1 (NS1) genes, complete cds
Sequence ID: OR201778.1 Length: 865
Range 1: 517 to 626

Score:198 bits(107), Expect:2e-46, 
Identities:110/111(99%),  Gaps:1/111(0%), Strand: Plus/Plus

Query  15   GACATGACTATTGAGGATGTCAAAAATGCAATTGGGGTCCTCATCGGAGGACTTGAATGG  74
            ||||| ||||||||||||||||||||||||||||||||||||||||||||||||||||||
Sbjct  517  GACAT-ACTATTGAGGATGTCAAAAATGCAATTGGGGTCCTCATCGGAGGACTTGAATGG  575

Query  75   AATGATAACACAGTTCGAGTCTCTAAAAATCTACAGAGATTCGCTTGGAGA  125
            |||||||||||||||||||||||||||||||||||||||||||||||||||
Sbjct  576  AATGATAACACAGTTCGAGTCTCTAAAAATCTACAGAGATTCGCTTGGAGA  626


Range 2: 274 to 316

Score:60.2 bits(32), Expect:1e-04, 
Identities:40/43(93%),  Gaps:3/43(6%), Strand: Plus/Plus

Query  1    CGCGATACATAACTGACATGACTATTGAGGA-T-GTCAA-AAA  40
            ||||||||||||||||||||||||||||||| | ||||| |||
Sbjct  274  CGCGATACATAACTGACATGACTATTGAGGAATTGTCAAGAAA  316


>Influenza A virus (A/Minnesota/19/2023(H3N2)) segment 8 nuclear export protein (NEP) and nonstructural protein 1 (NS1) genes, complete cds
Sequence ID: OR201714.1 Length: 865
Range 1: 517 to 626

Score:198 bits(107), Expect:2e-46, 
Identities:110/111(99%),  Gaps:1/111(0%), Strand: Plus/Plus

Query  15   GACATGACTATTGAGGATGTCAAAAATGCAATTGGGGTCCTCATCGGAGGACTTGAATGG  74
            ||||| ||||||||||||||||||||||||||||||||||||||||||||||||||||||
Sbjct  517  GACAT-ACTATTGAGGATGTCAAAAATGCAATTGGGGTCCTCATCGGAGGACTTGAATGG  575

Query  75   AATGATAACACAGTTCGAGTCTCTAAAAATCTACAGAGATTCGCTTGGAGA  125
            |||||||||||||||||||||||||||||||||||||||||||||||||||
Sbjct  576  AATGATAACACAGTTCGAGTCTCTAAAAATCTACAGAGATTCGCTTGGAGA  626


Range 2: 274 to 316

Score:60.2 bits(32), Expect:1e-04, 
Identities:40/43(93%),  Gaps:3/43(6%), Strand: Plus/Plus

Query  1    CGCGATACATAACTGACATGACTATTGAGGA-T-GTCAA-AAA  40
            ||||||||||||||||||||||||||||||| | ||||| |||
Sbjct  274  CGCGATACATAACTGACATGACTATTGAGGAATTGTCAAGAAA  316


>Influenza A virus (A/Massachusetts/25/2023(H3N2)) segment 8 nuclear export protein (NEP) and nonstructural protein 1 (NS1) genes, complete cds
Sequence ID: OR201643.1 Length: 865
>Influenza A virus (A/Massachusetts/25/2023(H3N2)) segment 8 nuclear export protein (NEP) and nonstructural protein 1 (NS1) genes, complete cds
Sequence ID: OR201651.1 Length: 865 
Range 1: 517 to 626

Score:198 bits(107), Expect:2e-46, 
Identities:110/111(99%),  Gaps:1/111(0%), Strand: Plus/Plus

Query  15   GACATGACTATTGAGGATGTCAAAAATGCAATTGGGGTCCTCATCGGAGGACTTGAATGG  74
            ||||| ||||||||||||||||||||||||||||||||||||||||||||||||||||||
Sbjct  517  GACAT-ACTATTGAGGATGTCAAAAATGCAATTGGGGTCCTCATCGGAGGACTTGAATGG  575

Query  75   AATGATAACACAGTTCGAGTCTCTAAAAATCTACAGAGATTCGCTTGGAGA  125
            |||||||||||||||||||||||||||||||||||||||||||||||||||
Sbjct  576  AATGATAACACAGTTCGAGTCTCTAAAAATCTACAGAGATTCGCTTGGAGA  626


Range 2: 274 to 316

Score:60.2 bits(32), Expect:1e-04, 
Identities:40/43(93%),  Gaps:3/43(6%), Strand: Plus/Plus

Query  1    CGCGATACATAACTGACATGACTATTGAGGA--TGTCAA-AAA  40
            |||||||||||||||||||||||||||||||  |||||| |||
Sbjct  274  CGCGATACATAACTGACATGACTATTGAGGAACTGTCAAGAAA  316


>Influenza A virus (A/Massachusetts/24/2023(H3N2)) segment 8 nuclear export protein (NEP) and nonstructural protein 1 (NS1) genes, complete cds
Sequence ID: OR201627.1 Length: 865
>Influenza A virus (A/Massachusetts/24/2023(H3N2)) segment 8 nuclear export protein (NEP) and nonstructural protein 1 (NS1) genes, complete cds
Sequence ID: OR201635.1 Length: 865 
Range 1: 517 to 626

Score:198 bits(107), Expect:2e-46, 
Identities:110/111(99%),  Gaps:1/111(0%), Strand: Plus/Plus

Query  15   GACATGACTATTGAGGATGTCAAAAATGCAATTGGGGTCCTCATCGGAGGACTTGAATGG  74
            ||||| ||||||||||||||||||||||||||||||||||||||||||||||||||||||
Sbjct  517  GACAT-ACTATTGAGGATGTCAAAAATGCAATTGGGGTCCTCATCGGAGGACTTGAATGG  575

Query  75   AATGATAACACAGTTCGAGTCTCTAAAAATCTACAGAGATTCGCTTGGAGA  125
            |||||||||||||||||||||||||||||||||||||||||||||||||||
Sbjct  576  AATGATAACACAGTTCGAGTCTCTAAAAATCTACAGAGATTCGCTTGGAGA  626


Range 2: 274 to 316

Score:60.2 bits(32), Expect:1e-04, 
Identities:40/43(93%),  Gaps:3/43(6%), Strand: Plus/Plus

Query  1    CGCGATACATAACTGACATGACTATTGAGGA-T-GTCAA-AAA  40
            ||||||||||||||||||||||||||||||| | ||||| |||
Sbjct  274  CGCGATACATAACTGACATGACTATTGAGGAATTGTCAAGAAA  316


>Influenza A virus (A/Massachusetts/23/2023(H3N2)) segment 8 nuclear export protein (NEP) and nonstructural protein 1 (NS1) genes, complete cds
Sequence ID: OR201619.1 Length: 865
Range 1: 517 to 626

Score:198 bits(107), Expect:2e-46, 
Identities:110/111(99%),  Gaps:1/111(0%), Strand: Plus/Plus

Query  15   GACATGACTATTGAGGATGTCAAAAATGCAATTGGGGTCCTCATCGGAGGACTTGAATGG  74
            ||||| ||||||||||||||||||||||||||||||||||||||||||||||||||||||
Sbjct  517  GACAT-ACTATTGAGGATGTCAAAAATGCAATTGGGGTCCTCATCGGAGGACTTGAATGG  575

Query  75   AATGATAACACAGTTCGAGTCTCTAAAAATCTACAGAGATTCGCTTGGAGA  125
            |||||||||||||||||||||||||||||||||||||||||||||||||||
Sbjct  576  AATGATAACACAGTTCGAGTCTCTAAAAATCTACAGAGATTCGCTTGGAGA  626


Range 2: 274 to 316

Score:60.2 bits(32), Expect:1e-04, 
Identities:40/43(93%),  Gaps:3/43(6%), Strand: Plus/Plus

Query  1    CGCGATACATAACTGACATGACTATTGAGGA-T-GTCAA-AAA  40
            ||||||||||||||||||||||||||||||| | ||||| |||
Sbjct  274  CGCGATACATAACTGACATGACTATTGAGGAATTGTCAAGAAA  316


>Influenza A virus (A/Maryland/17/2023(H3N2)) segment 8 nuclear export protein (NEP) and nonstructural protein 1 (NS1) genes, complete cds
Sequence ID: OR201515.1 Length: 865
Range 1: 517 to 626

Score:198 bits(107), Expect:2e-46, 
Identities:110/111(99%),  Gaps:1/111(0%), Strand: Plus/Plus

Query  15   GACATGACTATTGAGGATGTCAAAAATGCAATTGGGGTCCTCATCGGAGGACTTGAATGG  74
            ||||| ||||||||||||||||||||||||||||||||||||||||||||||||||||||
Sbjct  517  GACAT-ACTATTGAGGATGTCAAAAATGCAATTGGGGTCCTCATCGGAGGACTTGAATGG  575

Query  75   AATGATAACACAGTTCGAGTCTCTAAAAATCTACAGAGATTCGCTTGGAGA  125
            |||||||||||||||||||||||||||||||||||||||||||||||||||
Sbjct  576  AATGATAACACAGTTCGAGTCTCTAAAAATCTACAGAGATTCGCTTGGAGA  626


Range 2: 274 to 316

Score:60.2 bits(32), Expect:1e-04, 
Identities:40/43(93%),  Gaps:3/43(6%), Strand: Plus/Plus

Query  1    CGCGATACATAACTGACATGACTATTGAGGA-T-GTCAA-AAA  40
            ||||||||||||||||||||||||||||||| | ||||| |||
Sbjct  274  CGCGATACATAACTGACATGACTATTGAGGAATTGTCAAGAAA  316


>Influenza A virus (A/Hawaii/19/2023(H3N2)) segment 8 nuclear export protein (NEP) and nonstructural protein 1 (NS1) genes, complete cds
Sequence ID: OR201483.1 Length: 865
>Influenza A virus (A/Hawaii/19/2023(H3N2)) segment 8 nuclear export protein (NEP) and nonstructural protein 1 (NS1) genes, complete cds
Sequence ID: OR201491.1 Length: 865 
Range 1: 517 to 626

Score:198 bits(107), Expect:2e-46, 
Identities:110/111(99%),  Gaps:1/111(0%), Strand: Plus/Plus

Query  15   GACATGACTATTGAGGATGTCAAAAATGCAATTGGGGTCCTCATCGGAGGACTTGAATGG  74
            ||||| ||||||||||||||||||||||||||||||||||||||||||||||||||||||
Sbjct  517  GACAT-ACTATTGAGGATGTCAAAAATGCAATTGGGGTCCTCATCGGAGGACTTGAATGG  575

Query  75   AATGATAACACAGTTCGAGTCTCTAAAAATCTACAGAGATTCGCTTGGAGA  125
            |||||||||||||||||||||||||||||||||||||||||||||||||||
Sbjct  576  AATGATAACACAGTTCGAGTCTCTAAAAATCTACAGAGATTCGCTTGGAGA  626


Range 2: 274 to 316

Score:60.2 bits(32), Expect:1e-04, 
Identities:40/43(93%),  Gaps:3/43(6%), Strand: Plus/Plus

Query  1    CGCGATACATAACTGACATGACTATTGAGGA-T-GTCAA-AAA  40
            ||||||||||||||||||||||||||||||| | ||||| |||
Sbjct  274  CGCGATACATAACTGACATGACTATTGAGGAATTGTCAAGAAA  316


>Influenza A virus (A/Georgia/27/2023(H3N2)) segment 8 nuclear export protein (NEP) and nonstructural protein 1 (NS1) genes, complete cds
Sequence ID: OR201459.1 Length: 865
Range 1: 517 to 626

Score:198 bits(107), Expect:2e-46, 
Identities:110/111(99%),  Gaps:1/111(0%), Strand: Plus/Plus

Query  15   GACATGACTATTGAGGATGTCAAAAATGCAATTGGGGTCCTCATCGGAGGACTTGAATGG  74
            ||||| ||||||||||||||||||||||||||||||||||||||||||||||||||||||
Sbjct  517  GACAT-ACTATTGAGGATGTCAAAAATGCAATTGGGGTCCTCATCGGAGGACTTGAATGG  575

Query  75   AATGATAACACAGTTCGAGTCTCTAAAAATCTACAGAGATTCGCTTGGAGA  125
            |||||||||||||||||||||||||||||||||||||||||||||||||||
Sbjct  576  AATGATAACACAGTTCGAGTCTCTAAAAATCTACAGAGATTCGCTTGGAGA  626


Range 2: 274 to 316

Score:60.2 bits(32), Expect:1e-04, 
Identities:40/43(93%),  Gaps:3/43(6%), Strand: Plus/Plus

Query  1    CGCGATACATAACTGACATGACTATTGAGGA-T-GTCAA-AAA  40
            ||||||||||||||||||||||||||||||| | ||||| |||
Sbjct  274  CGCGATACATAACTGACATGACTATTGAGGAATTGTCAAGAAA  316


>Influenza A virus (A/Delaware/43/2023(H3N2)) segment 8 nuclear export protein (NEP) and nonstructural protein 1 (NS1) genes, complete cds
Sequence ID: OR201419.1 Length: 865
>Influenza A virus (A/Delaware/43/2023(H3N2)) segment 8 nuclear export protein (NEP) and nonstructural protein 1 (NS1) genes, complete cds
Sequence ID: OR201427.1 Length: 865 
Range 1: 517 to 626

Score:198 bits(107), Expect:2e-46, 
Identities:110/111(99%),  Gaps:1/111(0%), Strand: Plus/Plus

Query  15   GACATGACTATTGAGGATGTCAAAAATGCAATTGGGGTCCTCATCGGAGGACTTGAATGG  74
            ||||| ||||||||||||||||||||||||||||||||||||||||||||||||||||||
Sbjct  517  GACAT-ACTATTGAGGATGTCAAAAATGCAATTGGGGTCCTCATCGGAGGACTTGAATGG  575

Query  75   AATGATAACACAGTTCGAGTCTCTAAAAATCTACAGAGATTCGCTTGGAGA  125
            |||||||||||||||||||||||||||||||||||||||||||||||||||
Sbjct  576  AATGATAACACAGTTCGAGTCTCTAAAAATCTACAGAGATTCGCTTGGAGA  626


Range 2: 274 to 316

Score:60.2 bits(32), Expect:1e-04, 
Identities:40/43(93%),  Gaps:3/43(6%), Strand: Plus/Plus

Query  1    CGCGATACATAACTGACATGACTATTGAGGA-T-GTCAA-AAA  40
            ||||||||||||||||||||||||||||||| | ||||| |||
Sbjct  274  CGCGATACATAACTGACATGACTATTGAGGAATTGTCAAGAAA  316


>Influenza A virus (A/Colorado/39/2023(H3N2)) segment 8 nuclear export protein (NEP) and nonstructural protein 1 (NS1) genes, complete cds
Sequence ID: OR201307.1 Length: 865
Range 1: 517 to 626

Score:198 bits(107), Expect:2e-46, 
Identities:110/111(99%),  Gaps:1/111(0%), Strand: Plus/Plus

Query  15   GACATGACTATTGAGGATGTCAAAAATGCAATTGGGGTCCTCATCGGAGGACTTGAATGG  74
            ||||| ||||||||||||||||||||||||||||||||||||||||||||||||||||||
Sbjct  517  GACAT-ACTATTGAGGATGTCAAAAATGCAATTGGGGTCCTCATCGGAGGACTTGAATGG  575

Query  75   AATGATAACACAGTTCGAGTCTCTAAAAATCTACAGAGATTCGCTTGGAGA  125
            |||||||||||||||||||||||||||||||||||||||||||||||||||
Sbjct  576  AATGATAACACAGTTCGAGTCTCTAAAAATCTACAGAGATTCGCTTGGAGA  626


>Influenza A virus (A/Colorado/35/2023(H3N2)) segment 8 nuclear export protein (NEP) and nonstructural protein 1 (NS1) genes, complete cds
Sequence ID: OR201291.1 Length: 865
Range 1: 517 to 626

Score:198 bits(107), Expect:2e-46, 
Identities:110/111(99%),  Gaps:1/111(0%), Strand: Plus/Plus

Query  15   GACATGACTATTGAGGATGTCAAAAATGCAATTGGGGTCCTCATCGGAGGACTTGAATGG  74
            ||||| ||||||||||||||||||||||||||||||||||||||||||||||||||||||
Sbjct  517  GACAT-ACTATTGAGGATGTCAAAAATGCAATTGGGGTCCTCATCGGAGGACTTGAATGG  575

Query  75   AATGATAACACAGTTCGAGTCTCTAAAAATCTACAGAGATTCGCTTGGAGA  125
            |||||||||||||||||||||||||||||||||||||||||||||||||||
Sbjct  576  AATGATAACACAGTTCGAGTCTCTAAAAATCTACAGAGATTCGCTTGGAGA  626


Range 2: 274 to 316

Score:60.2 bits(32), Expect:1e-04, 
Identities:40/43(93%),  Gaps:3/43(6%), Strand: Plus/Plus

Query  1    CGCGATACATAACTGACATGACTATTGAGGA--TGTCAA-AAA  40
            |||||||||||||||||||||||||||||||  |||||| |||
Sbjct  274  CGCGATACATAACTGACATGACTATTGAGGAAATGTCAAGAAA  316


>Influenza A virus (A/Colorado/33/2023(H3N2)) segment 8 nuclear export protein (NEP) and nonstructural protein 1 (NS1) genes, complete cds
Sequence ID: OR201275.1 Length: 865
>Influenza A virus (A/Colorado/33/2023(H3N2)) segment 8 nuclear export protein (NEP) and nonstructural protein 1 (NS1) genes, complete cds
Sequence ID: OR201283.1 Length: 865 
Range 1: 517 to 626

Score:198 bits(107), Expect:2e-46, 
Identities:110/111(99%),  Gaps:1/111(0%), Strand: Plus/Plus

Query  15   GACATGACTATTGAGGATGTCAAAAATGCAATTGGGGTCCTCATCGGAGGACTTGAATGG  74
            ||||| ||||||||||||||||||||||||||||||||||||||||||||||||||||||
Sbjct  517  GACAT-ACTATTGAGGATGTCAAAAATGCAATTGGGGTCCTCATCGGAGGACTTGAATGG  575

Query  75   AATGATAACACAGTTCGAGTCTCTAAAAATCTACAGAGATTCGCTTGGAGA  125
            |||||||||||||||||||||||||||||||||||||||||||||||||||
Sbjct  576  AATGATAACACAGTTCGAGTCTCTAAAAATCTACAGAGATTCGCTTGGAGA  626


Range 2: 274 to 316

Score:60.2 bits(32), Expect:1e-04, 
Identities:40/43(93%),  Gaps:3/43(6%), Strand: Plus/Plus

Query  1    CGCGATACATAACTGACATGACTATTGAGGA-T-GTCAA-AAA  40
            ||||||||||||||||||||||||||||||| | ||||| |||
Sbjct  274  CGCGATACATAACTGACATGACTATTGAGGAATTGTCAAGAAA  316


>Influenza A virus (A/California/49/2023(H3N2)) segment 8 nuclear export protein (NEP) and nonstructural protein 1 (NS1) genes, complete cds
Sequence ID: OR201227.1 Length: 865
>Influenza A virus (A/California/49/2023(H3N2)) segment 8 nuclear export protein (NEP) and nonstructural protein 1 (NS1) genes, complete cds
Sequence ID: OR201235.1 Length: 865
>Influenza A virus (A/California/50/2023(H3N2)) segment 8 nuclear export protein (NEP) and nonstructural protein 1 (NS1) genes, complete cds
Sequence ID: OR201243.1 Length: 865
>Influenza A virus (A/California/50/2023(H3N2)) segment 8 nuclear export protein (NEP) and nonstructural protein 1 (NS1) genes, complete cds
Sequence ID: OR201251.1 Length: 865 
Range 1: 517 to 626

Score:198 bits(107), Expect:2e-46, 
Identities:110/111(99%),  Gaps:1/111(0%), Strand: Plus/Plus

Query  15   GACATGACTATTGAGGATGTCAAAAATGCAATTGGGGTCCTCATCGGAGGACTTGAATGG  74
            ||||| ||||||||||||||||||||||||||||||||||||||||||||||||||||||
Sbjct  517  GACAT-ACTATTGAGGATGTCAAAAATGCAATTGGGGTCCTCATCGGAGGACTTGAATGG  575

Query  75   AATGATAACACAGTTCGAGTCTCTAAAAATCTACAGAGATTCGCTTGGAGA  125
            |||||||||||||||||||||||||||||||||||||||||||||||||||
Sbjct  576  AATGATAACACAGTTCGAGTCTCTAAAAATCTACAGAGATTCGCTTGGAGA  626


Range 2: 274 to 316

Score:60.2 bits(32), Expect:1e-04, 
Identities:40/43(93%),  Gaps:3/43(6%), Strand: Plus/Plus

Query  1    CGCGATACATAACTGACATGACTATTGAGGA-T-GTCAA-AAA  40
            ||||||||||||||||||||||||||||||| | ||||| |||
Sbjct  274  CGCGATACATAACTGACATGACTATTGAGGAATTGTCAAGAAA  316


>Influenza A virus (A/California/45/2023(H3N2)) segment 8 nuclear export protein (NEP) and nonstructural protein 1 (NS1) genes, complete cds
Sequence ID: OR201195.1 Length: 865
>Influenza A virus (A/California/45/2023(H3N2)) segment 8 nuclear export protein (NEP) and nonstructural protein 1 (NS1) genes, complete cds
Sequence ID: OR201203.1 Length: 865 
Range 1: 517 to 626

Score:198 bits(107), Expect:2e-46, 
Identities:110/111(99%),  Gaps:1/111(0%), Strand: Plus/Plus

Query  15   GACATGACTATTGAGGATGTCAAAAATGCAATTGGGGTCCTCATCGGAGGACTTGAATGG  74
            ||||| ||||||||||||||||||||||||||||||||||||||||||||||||||||||
Sbjct  517  GACAT-ACTATTGAGGATGTCAAAAATGCAATTGGGGTCCTCATCGGAGGACTTGAATGG  575

Query  75   AATGATAACACAGTTCGAGTCTCTAAAAATCTACAGAGATTCGCTTGGAGA  125
            |||||||||||||||||||||||||||||||||||||||||||||||||||
Sbjct  576  AATGATAACACAGTTCGAGTCTCTAAAAATCTACAGAGATTCGCTTGGAGA  626


Range 2: 276 to 316

Score:56.5 bits(30), Expect:0.001, 
Identities:38/41(93%),  Gaps:3/41(7%), Strand: Plus/Plus

Query  3    CGATACATAACTGACATGACTATTGAGGA-T-GTCAA-AAA  40
            ||||||||||||||||||||||||||||| | ||||| |||
Sbjct  276  CGATACATAACTGACATGACTATTGAGGAATTGTCAAGAAA  316


>Influenza A virus (A/California/43/2023(H3N2)) segment 8 nuclear export protein (NEP) and nonstructural protein 1 (NS1) genes, complete cds
Sequence ID: OR201179.1 Length: 865
>Influenza A virus (A/California/43/2023(H3N2)) segment 8 nuclear export protein (NEP) and nonstructural protein 1 (NS1) genes, complete cds
Sequence ID: OR201187.1 Length: 865 
Range 1: 517 to 626

Score:198 bits(107), Expect:2e-46, 
Identities:110/111(99%),  Gaps:1/111(0%), Strand: Plus/Plus

Query  15   GACATGACTATTGAGGATGTCAAAAATGCAATTGGGGTCCTCATCGGAGGACTTGAATGG  74
            ||||| ||||||||||||||||||||||||||||||||||||||||||||||||||||||
Sbjct  517  GACAT-ACTATTGAGGATGTCAAAAATGCAATTGGGGTCCTCATCGGAGGACTTGAATGG  575

Query  75   AATGATAACACAGTTCGAGTCTCTAAAAATCTACAGAGATTCGCTTGGAGA  125
            |||||||||||||||||||||||||||||||||||||||||||||||||||
Sbjct  576  AATGATAACACAGTTCGAGTCTCTAAAAATCTACAGAGATTCGCTTGGAGA  626


Range 2: 274 to 316

Score:60.2 bits(32), Expect:1e-04, 
Identities:40/43(93%),  Gaps:3/43(6%), Strand: Plus/Plus

Query  1    CGCGATACATAACTGACATGACTATTGAGGA-T-GTCAA-AAA  40
            ||||||||||||||||||||||||||||||| | ||||| |||
Sbjct  274  CGCGATACATAACTGACATGACTATTGAGGAATTGTCAAGAAA  316


>Influenza A virus (A/California/42/2023(H3N2)) segment 8 nuclear export protein (NEP) and nonstructural protein 1 (NS1) genes, complete cds
Sequence ID: OR201163.1 Length: 865
>Influenza A virus (A/California/42/2023(H3N2)) segment 8 nuclear export protein (NEP) and nonstructural protein 1 (NS1) genes, complete cds
Sequence ID: OR201171.1 Length: 865
>Influenza A virus (A/California/46/2023(H3N2)) segment 8 nuclear export protein (NEP) and nonstructural protein 1 (NS1) genes, complete cds
Sequence ID: OR201211.1 Length: 865
>Influenza A virus (A/California/46/2023(H3N2)) segment 8 nuclear export protein (NEP) and nonstructural protein 1 (NS1) genes, complete cds
Sequence ID: OR201219.1 Length: 865 
Range 1: 517 to 626

Score:198 bits(107), Expect:2e-46, 
Identities:110/111(99%),  Gaps:1/111(0%), Strand: Plus/Plus

Query  15   GACATGACTATTGAGGATGTCAAAAATGCAATTGGGGTCCTCATCGGAGGACTTGAATGG  74
            ||||| ||||||||||||||||||||||||||||||||||||||||||||||||||||||
Sbjct  517  GACAT-ACTATTGAGGATGTCAAAAATGCAATTGGGGTCCTCATCGGAGGACTTGAATGG  575

Query  75   AATGATAACACAGTTCGAGTCTCTAAAAATCTACAGAGATTCGCTTGGAGA  125
            |||||||||||||||||||||||||||||||||||||||||||||||||||
Sbjct  576  AATGATAACACAGTTCGAGTCTCTAAAAATCTACAGAGATTCGCTTGGAGA  626


Range 2: 274 to 316

Score:60.2 bits(32), Expect:1e-04, 
Identities:40/43(93%),  Gaps:3/43(6%), Strand: Plus/Plus

Query  1    CGCGATACATAACTGACATGACTATTGAGGA-T-GTCAA-AAA  40
            ||||||||||||||||||||||||||||||| | ||||| |||
Sbjct  274  CGCGATACATAACTGACATGACTATTGAGGAATTGTCAAGAAA  316


>Influenza A virus (A/Colorado/42/2023(H3N2)) segment 8 nuclear export protein (NEP) and nonstructural protein 1 (NS1) genes, complete cds
Sequence ID: OR201139.1 Length: 865
>Influenza A virus (A/Colorado/45/2023(H3N2)) segment 8 nuclear export protein (NEP) and nonstructural protein 1 (NS1) genes, complete cds
Sequence ID: OR201331.1 Length: 865
>Influenza A virus (A/Colorado/45/2023(H3N2)) segment 8 nuclear export protein (NEP) and nonstructural protein 1 (NS1) genes, complete cds
Sequence ID: OR627968.1 Length: 865 
Range 1: 517 to 626

Score:198 bits(107), Expect:2e-46, 
Identities:110/111(99%),  Gaps:1/111(0%), Strand: Plus/Plus

Query  15   GACATGACTATTGAGGATGTCAAAAATGCAATTGGGGTCCTCATCGGAGGACTTGAATGG  74
            ||||| ||||||||||||||||||||||||||||||||||||||||||||||||||||||
Sbjct  517  GACAT-ACTATTGAGGATGTCAAAAATGCAATTGGGGTCCTCATCGGAGGACTTGAATGG  575

Query  75   AATGATAACACAGTTCGAGTCTCTAAAAATCTACAGAGATTCGCTTGGAGA  125
            |||||||||||||||||||||||||||||||||||||||||||||||||||
Sbjct  576  AATGATAACACAGTTCGAGTCTCTAAAAATCTACAGAGATTCGCTTGGAGA  626


Range 2: 276 to 316

Score:56.5 bits(30), Expect:0.001, 
Identities:38/41(93%),  Gaps:3/41(7%), Strand: Plus/Plus

Query  3    CGATACATAACTGACATGACTATTGAGGA-T-GTCAA-AAA  40
            ||||||||||||||||||||||||||||| | ||||| |||
Sbjct  276  CGATACATAACTGACATGACTATTGAGGAATTGTCAAGAAA  316


>Influenza A virus (A/Nicaragua/727330.NS/2022(H3N2)) segment 8 nuclear export protein (NEP) and nonstructural protein 1 (NS1) genes, complete cds
Sequence ID: OR140510.1 Length: 865
Range 1: 517 to 626

Score:198 bits(107), Expect:2e-46, 
Identities:110/111(99%),  Gaps:1/111(0%), Strand: Plus/Plus

Query  15   GACATGACTATTGAGGATGTCAAAAATGCAATTGGGGTCCTCATCGGAGGACTTGAATGG  74
            ||||| ||||||||||||||||||||||||||||||||||||||||||||||||||||||
Sbjct  517  GACAT-ACTATTGAGGATGTCAAAAATGCAATTGGGGTCCTCATCGGAGGACTTGAATGG  575

Query  75   AATGATAACACAGTTCGAGTCTCTAAAAATCTACAGAGATTCGCTTGGAGA  125
            |||||||||||||||||||||||||||||||||||||||||||||||||||
Sbjct  576  AATGATAACACAGTTCGAGTCTCTAAAAATCTACAGAGATTCGCTTGGAGA  626


Range 2: 274 to 316

Score:60.2 bits(32), Expect:1e-04, 
Identities:40/43(93%),  Gaps:3/43(6%), Strand: Plus/Plus

Query  1    CGCGATACATAACTGACATGACTATTGAGGA-T-GTCAA-AAA  40
            ||||||||||||||||||||||||||||||| | ||||| |||
Sbjct  274  CGCGATACATAACTGACATGACTATTGAGGAATTGTCAAGAAA  316


>Influenza A virus (A/Nicaragua/727327.NS/2022(H3N2)) segment 8 nuclear export protein (NEP) and nonstructural protein 1 (NS1) genes, complete cds
Sequence ID: OR140502.1 Length: 865
Range 1: 517 to 626

Score:198 bits(107), Expect:2e-46, 
Identities:110/111(99%),  Gaps:1/111(0%), Strand: Plus/Plus

Query  15   GACATGACTATTGAGGATGTCAAAAATGCAATTGGGGTCCTCATCGGAGGACTTGAATGG  74
            ||||| ||||||||||||||||||||||||||||||||||||||||||||||||||||||
Sbjct  517  GACAT-ACTATTGAGGATGTCAAAAATGCAATTGGGGTCCTCATCGGAGGACTTGAATGG  575

Query  75   AATGATAACACAGTTCGAGTCTCTAAAAATCTACAGAGATTCGCTTGGAGA  125
            |||||||||||||||||||||||||||||||||||||||||||||||||||
Sbjct  576  AATGATAACACAGTTCGAGTCTCTAAAAATCTACAGAGATTCGCTTGGAGA  626


Range 2: 274 to 316

Score:60.2 bits(32), Expect:1e-04, 
Identities:40/43(93%),  Gaps:3/43(6%), Strand: Plus/Plus

Query  1    CGCGATACATAACTGACATGACTATTGAGGA-T-GTCAA-AAA  40
            ||||||||||||||||||||||||||||||| | ||||| |||
Sbjct  274  CGCGATACATAACTGACATGACTATTGAGGAATTGTCAAGAAA  316


>Influenza A virus (A/Nicaragua/727325.NS/2022(H3N2)) segment 8 nuclear export protein (NEP) and nonstructural protein 1 (NS1) genes, complete cds
Sequence ID: OR140494.1 Length: 865
Range 1: 517 to 626

Score:198 bits(107), Expect:2e-46, 
Identities:110/111(99%),  Gaps:1/111(0%), Strand: Plus/Plus

Query  15   GACATGACTATTGAGGATGTCAAAAATGCAATTGGGGTCCTCATCGGAGGACTTGAATGG  74
            ||||| ||||||||||||||||||||||||||||||||||||||||||||||||||||||
Sbjct  517  GACAT-ACTATTGAGGATGTCAAAAATGCAATTGGGGTCCTCATCGGAGGACTTGAATGG  575

Query  75   AATGATAACACAGTTCGAGTCTCTAAAAATCTACAGAGATTCGCTTGGAGA  125
            |||||||||||||||||||||||||||||||||||||||||||||||||||
Sbjct  576  AATGATAACACAGTTCGAGTCTCTAAAAATCTACAGAGATTCGCTTGGAGA  626


Range 2: 274 to 316

Score:60.2 bits(32), Expect:1e-04, 
Identities:40/43(93%),  Gaps:3/43(6%), Strand: Plus/Plus

Query  1    CGCGATACATAACTGACATGACTATTGAGGA-T-GTCAA-AAA  40
            ||||||||||||||||||||||||||||||| | ||||| |||
Sbjct  274  CGCGATACATAACTGACATGACTATTGAGGAATTGTCAAGAAA  316


>Influenza A virus (A/Nicaragua/727318.NS/2022(H3N2)) segment 8 nuclear export protein (NEP) and nonstructural protein 1 (NS1) genes, complete cds
Sequence ID: OR140470.1 Length: 865
Range 1: 517 to 626

Score:198 bits(107), Expect:2e-46, 
Identities:110/111(99%),  Gaps:1/111(0%), Strand: Plus/Plus

Query  15   GACATGACTATTGAGGATGTCAAAAATGCAATTGGGGTCCTCATCGGAGGACTTGAATGG  74
            ||||| ||||||||||||||||||||||||||||||||||||||||||||||||||||||
Sbjct  517  GACAT-ACTATTGAGGATGTCAAAAATGCAATTGGGGTCCTCATCGGAGGACTTGAATGG  575

Query  75   AATGATAACACAGTTCGAGTCTCTAAAAATCTACAGAGATTCGCTTGGAGA  125
            |||||||||||||||||||||||||||||||||||||||||||||||||||
Sbjct  576  AATGATAACACAGTTCGAGTCTCTAAAAATCTACAGAGATTCGCTTGGAGA  626


Range 2: 274 to 316

Score:60.2 bits(32), Expect:1e-04, 
Identities:40/43(93%),  Gaps:3/43(6%), Strand: Plus/Plus

Query  1    CGCGATACATAACTGACATGACTATTGAGGA-T-GTCAA-AAA  40
            ||||||||||||||||||||||||||||||| | ||||| |||
Sbjct  274  CGCGATACATAACTGACATGACTATTGAGGAATTGTCAAGAAA  316


>Influenza A virus (A/Nicaragua/727311.NS/2022(H3N2)) segment 8 nuclear export protein (NEP) and nonstructural protein 1 (NS1) genes, complete cds
Sequence ID: OR140350.1 Length: 866
Range 1: 518 to 627

Score:198 bits(107), Expect:2e-46, 
Identities:110/111(99%),  Gaps:1/111(0%), Strand: Plus/Plus

Query  15   GACATGACTATTGAGGATGTCAAAAATGCAATTGGGGTCCTCATCGGAGGACTTGAATGG  74
            ||||| ||||||||||||||||||||||||||||||||||||||||||||||||||||||
Sbjct  518  GACAT-ACTATTGAGGATGTCAAAAATGCAATTGGGGTCCTCATCGGAGGACTTGAATGG  576

Query  75   AATGATAACACAGTTCGAGTCTCTAAAAATCTACAGAGATTCGCTTGGAGA  125
            |||||||||||||||||||||||||||||||||||||||||||||||||||
Sbjct  577  AATGATAACACAGTTCGAGTCTCTAAAAATCTACAGAGATTCGCTTGGAGA  627


Range 2: 275 to 317

Score:60.2 bits(32), Expect:1e-04, 
Identities:40/43(93%),  Gaps:3/43(6%), Strand: Plus/Plus

Query  1    CGCGATACATAACTGACATGACTATTGAGGA-T-GTCAA-AAA  40
            ||||||||||||||||||||||||||||||| | ||||| |||
Sbjct  275  CGCGATACATAACTGACATGACTATTGAGGAATTGTCAAGAAA  317


>Influenza A virus (A/Nicaragua/727302.NS/2022(H3N2)) segment 8 nuclear export protein (NEP) and nonstructural protein 1 (NS1) genes, complete cds
Sequence ID: OR140326.1 Length: 865
Range 1: 517 to 626

Score:198 bits(107), Expect:2e-46, 
Identities:110/111(99%),  Gaps:1/111(0%), Strand: Plus/Plus

Query  15   GACATGACTATTGAGGATGTCAAAAATGCAATTGGGGTCCTCATCGGAGGACTTGAATGG  74
            ||||| ||||||||||||||||||||||||||||||||||||||||||||||||||||||
Sbjct  517  GACAT-ACTATTGAGGATGTCAAAAATGCAATTGGGGTCCTCATCGGAGGACTTGAATGG  575

Query  75   AATGATAACACAGTTCGAGTCTCTAAAAATCTACAGAGATTCGCTTGGAGA  125
            |||||||||||||||||||||||||||||||||||||||||||||||||||
Sbjct  576  AATGATAACACAGTTCGAGTCTCTAAAAATCTACAGAGATTCGCTTGGAGA  626


Range 2: 274 to 316

Score:60.2 bits(32), Expect:1e-04, 
Identities:40/43(93%),  Gaps:3/43(6%), Strand: Plus/Plus

Query  1    CGCGATACATAACTGACATGACTATTGAGGA-T-GTCAA-AAA  40
            ||||||||||||||||||||||||||||||| | ||||| |||
Sbjct  274  CGCGATACATAACTGACATGACTATTGAGGAATTGTCAAGAAA  316


>Influenza A virus (A/Nicaragua/727300.NS/2022(H3N2)) segment 8 nuclear export protein (NEP) and nonstructural protein 1 (NS1) genes, complete cds
Sequence ID: OR140318.1 Length: 865
Range 1: 517 to 626

Score:198 bits(107), Expect:2e-46, 
Identities:110/111(99%),  Gaps:1/111(0%), Strand: Plus/Plus

Query  15   GACATGACTATTGAGGATGTCAAAAATGCAATTGGGGTCCTCATCGGAGGACTTGAATGG  74
            ||||| ||||||||||||||||||||||||||||||||||||||||||||||||||||||
Sbjct  517  GACAT-ACTATTGAGGATGTCAAAAATGCAATTGGGGTCCTCATCGGAGGACTTGAATGG  575

Query  75   AATGATAACACAGTTCGAGTCTCTAAAAATCTACAGAGATTCGCTTGGAGA  125
            |||||||||||||||||||||||||||||||||||||||||||||||||||
Sbjct  576  AATGATAACACAGTTCGAGTCTCTAAAAATCTACAGAGATTCGCTTGGAGA  626


Range 2: 274 to 316

Score:60.2 bits(32), Expect:1e-04, 
Identities:40/43(93%),  Gaps:3/43(6%), Strand: Plus/Plus

Query  1    CGCGATACATAACTGACATGACTATTGAGGA-T-GTCAA-AAA  40
            ||||||||||||||||||||||||||||||| | ||||| |||
Sbjct  274  CGCGATACATAACTGACATGACTATTGAGGAATTGTCAAGAAA  316


>Influenza A virus (A/Nicaragua/727281.NS/2022(H3N2)) segment 8 nuclear export protein (NEP) and nonstructural protein 1 (NS1) genes, complete cds
Sequence ID: OR140202.1 Length: 865
Range 1: 517 to 626

Score:198 bits(107), Expect:2e-46, 
Identities:110/111(99%),  Gaps:1/111(0%), Strand: Plus/Plus

Query  15   GACATGACTATTGAGGATGTCAAAAATGCAATTGGGGTCCTCATCGGAGGACTTGAATGG  74
            ||||| ||||||||||||||||||||||||||||||||||||||||||||||||||||||
Sbjct  517  GACAT-ACTATTGAGGATGTCAAAAATGCAATTGGGGTCCTCATCGGAGGACTTGAATGG  575

Query  75   AATGATAACACAGTTCGAGTCTCTAAAAATCTACAGAGATTCGCTTGGAGA  125
            |||||||||||||||||||||||||||||||||||||||||||||||||||
Sbjct  576  AATGATAACACAGTTCGAGTCTCTAAAAATCTACAGAGATTCGCTTGGAGA  626


Range 2: 274 to 316

Score:60.2 bits(32), Expect:1e-04, 
Identities:40/43(93%),  Gaps:3/43(6%), Strand: Plus/Plus

Query  1    CGCGATACATAACTGACATGACTATTGAGGA-T-GTCAA-AAA  40
            ||||||||||||||||||||||||||||||| | ||||| |||
Sbjct  274  CGCGATACATAACTGACATGACTATTGAGGAATTGTCAAGAAA  316


>Influenza A virus (A/Nicaragua/727279.NS/2022(H3N2)) segment 8 nuclear export protein (NEP) and nonstructural protein 1 (NS1) genes, complete cds
Sequence ID: OR140194.1 Length: 865
>Influenza A virus (A/Nicaragua/727283.NS/2022(H3N2)) segment 8 nuclear export protein (NEP) and nonstructural protein 1 (NS1) genes, complete cds
Sequence ID: OR140210.1 Length: 865
>Influenza A virus (A/Nicaragua/727294.NS/2022(H3N2)) segment 8 nuclear export protein (NEP) and nonstructural protein 1 (NS1) genes, complete cds
Sequence ID: OR140278.1 Length: 865 
Range 1: 517 to 626

Score:198 bits(107), Expect:2e-46, 
Identities:110/111(99%),  Gaps:1/111(0%), Strand: Plus/Plus

Query  15   GACATGACTATTGAGGATGTCAAAAATGCAATTGGGGTCCTCATCGGAGGACTTGAATGG  74
            ||||| ||||||||||||||||||||||||||||||||||||||||||||||||||||||
Sbjct  517  GACAT-ACTATTGAGGATGTCAAAAATGCAATTGGGGTCCTCATCGGAGGACTTGAATGG  575

Query  75   AATGATAACACAGTTCGAGTCTCTAAAAATCTACAGAGATTCGCTTGGAGA  125
            |||||||||||||||||||||||||||||||||||||||||||||||||||
Sbjct  576  AATGATAACACAGTTCGAGTCTCTAAAAATCTACAGAGATTCGCTTGGAGA  626


Range 2: 274 to 316

Score:60.2 bits(32), Expect:1e-04, 
Identities:40/43(93%),  Gaps:3/43(6%), Strand: Plus/Plus

Query  1    CGCGATACATAACTGACATGACTATTGAGGA-T-GTCAA-AAA  40
            ||||||||||||||||||||||||||||||| | ||||| |||
Sbjct  274  CGCGATACATAACTGACATGACTATTGAGGAATTGTCAAGAAA  316


>Influenza A virus (A/Nicaragua/727278.NS/2022(H3N2)) segment 8 nuclear export protein (NEP) and nonstructural protein 1 (NS1) genes, complete cds
Sequence ID: OR140186.1 Length: 865
Range 1: 517 to 626

Score:198 bits(107), Expect:2e-46, 
Identities:110/111(99%),  Gaps:1/111(0%), Strand: Plus/Plus

Query  15   GACATGACTATTGAGGATGTCAAAAATGCAATTGGGGTCCTCATCGGAGGACTTGAATGG  74
            ||||| ||||||||||||||||||||||||||||||||||||||||||||||||||||||
Sbjct  517  GACAT-ACTATTGAGGATGTCAAAAATGCAATTGGGGTCCTCATCGGAGGACTTGAATGG  575

Query  75   AATGATAACACAGTTCGAGTCTCTAAAAATCTACAGAGATTCGCTTGGAGA  125
            |||||||||||||||||||||||||||||||||||||||||||||||||||
Sbjct  576  AATGATAACACAGTTCGAGTCTCTAAAAATCTACAGAGATTCGCTTGGAGA  626


Range 2: 274 to 316

Score:60.2 bits(32), Expect:1e-04, 
Identities:40/43(93%),  Gaps:3/43(6%), Strand: Plus/Plus

Query  1    CGCGATACATAACTGACATGACTATTGAGGA-T-GTCAA-AAA  40
            ||||||||||||||||||||||||||||||| | ||||| |||
Sbjct  274  CGCGATACATAACTGACATGACTATTGAGGAATTGTCAAGAAA  316


>Influenza A virus (A/Nicaragua/727272.NS/2022(H3N2)) segment 8 nuclear export protein (NEP) and nonstructural protein 1 (NS1) genes, complete cds
Sequence ID: OR140155.1 Length: 865
>Influenza A virus (A/Nicaragua/727299.NS/2022(H3N2)) segment 8 nuclear export protein (NEP) and nonstructural protein 1 (NS1) genes, complete cds
Sequence ID: OR140310.1 Length: 865 
Range 1: 517 to 626

Score:198 bits(107), Expect:2e-46, 
Identities:110/111(99%),  Gaps:1/111(0%), Strand: Plus/Plus

Query  15   GACATGACTATTGAGGATGTCAAAAATGCAATTGGGGTCCTCATCGGAGGACTTGAATGG  74
            ||||| ||||||||||||||||||||||||||||||||||||||||||||||||||||||
Sbjct  517  GACAT-ACTATTGAGGATGTCAAAAATGCAATTGGGGTCCTCATCGGAGGACTTGAATGG  575

Query  75   AATGATAACACAGTTCGAGTCTCTAAAAATCTACAGAGATTCGCTTGGAGA  125
            |||||||||||||||||||||||||||||||||||||||||||||||||||
Sbjct  576  AATGATAACACAGTTCGAGTCTCTAAAAATCTACAGAGATTCGCTTGGAGA  626


Range 2: 274 to 316

Score:60.2 bits(32), Expect:1e-04, 
Identities:40/43(93%),  Gaps:3/43(6%), Strand: Plus/Plus

Query  1    CGCGATACATAACTGACATGACTATTGAGGA-T-GTCAA-AAA  40
            ||||||||||||||||||||||||||||||| | ||||| |||
Sbjct  274  CGCGATACATAACTGACATGACTATTGAGGAATTGTCAAGAAA  316


>Influenza A virus (A/Nicaragua/727271.NS/2022(H3N2)) segment 8 nuclear export protein (NEP) and nonstructural protein 1 (NS1) genes, complete cds
Sequence ID: OR140147.1 Length: 865
Range 1: 517 to 626

Score:198 bits(107), Expect:2e-46, 
Identities:110/111(99%),  Gaps:1/111(0%), Strand: Plus/Plus

Query  15   GACATGACTATTGAGGATGTCAAAAATGCAATTGGGGTCCTCATCGGAGGACTTGAATGG  74
            ||||| ||||||||||||||||||||||||||||||||||||||||||||||||||||||
Sbjct  517  GACAT-ACTATTGAGGATGTCAAAAATGCAATTGGGGTCCTCATCGGAGGACTTGAATGG  575

Query  75   AATGATAACACAGTTCGAGTCTCTAAAAATCTACAGAGATTCGCTTGGAGA  125
            |||||||||||||||||||||||||||||||||||||||||||||||||||
Sbjct  576  AATGATAACACAGTTCGAGTCTCTAAAAATCTACAGAGATTCGCTTGGAGA  626


Range 2: 274 to 316

Score:60.2 bits(32), Expect:1e-04, 
Identities:40/43(93%),  Gaps:3/43(6%), Strand: Plus/Plus

Query  1    CGCGATACATAACTGACATGACTATTGAGGA-T-GTCAA-AAA  40
            ||||||||||||||||||||||||||||||| | ||||| |||
Sbjct  274  CGCGATACATAACTGACATGACTATTGAGGAATTGTCAAGAAA  316


>Influenza A virus (A/Nicaragua/727242.NS/2022(H3N2)) segment 8 nuclear export protein (NEP) and nonstructural protein 1 (NS1) genes, complete cds
Sequence ID: OR139263.1 Length: 865
>Influenza A virus (A/Nicaragua/727269.NS/2022(H3N2)) segment 8 nuclear export protein (NEP) and nonstructural protein 1 (NS1) genes, complete cds
Sequence ID: OR140139.1 Length: 865
>Influenza A virus (A/Nicaragua/727273.NS/2022(H3N2)) segment 8 nuclear export protein (NEP) and nonstructural protein 1 (NS1) genes, complete cds
Sequence ID: OR140170.1 Length: 865
>Influenza A virus (A/Nicaragua/727276.NS/2022(H3N2)) segment 8 nuclear export protein (NEP) and nonstructural protein 1 (NS1) genes, complete cds
Sequence ID: OR140178.1 Length: 865
>Influenza A virus (A/Nicaragua/727297.NS/2022(H3N2)) segment 8 nuclear export protein (NEP) and nonstructural protein 1 (NS1) genes, complete cds
Sequence ID: OR140302.1 Length: 865
>Influenza A virus (A/Nicaragua/727316.NS/2022(H3N2)) segment 8 nuclear export protein (NEP) and nonstructural protein 1 (NS1) genes, complete cds
Sequence ID: OR140462.1 Length: 865 
Range 1: 517 to 626

Score:198 bits(107), Expect:2e-46, 
Identities:110/111(99%),  Gaps:1/111(0%), Strand: Plus/Plus

Query  15   GACATGACTATTGAGGATGTCAAAAATGCAATTGGGGTCCTCATCGGAGGACTTGAATGG  74
            ||||| ||||||||||||||||||||||||||||||||||||||||||||||||||||||
Sbjct  517  GACAT-ACTATTGAGGATGTCAAAAATGCAATTGGGGTCCTCATCGGAGGACTTGAATGG  575

Query  75   AATGATAACACAGTTCGAGTCTCTAAAAATCTACAGAGATTCGCTTGGAGA  125
            |||||||||||||||||||||||||||||||||||||||||||||||||||
Sbjct  576  AATGATAACACAGTTCGAGTCTCTAAAAATCTACAGAGATTCGCTTGGAGA  626


Range 2: 274 to 316

Score:60.2 bits(32), Expect:1e-04, 
Identities:40/43(93%),  Gaps:3/43(6%), Strand: Plus/Plus

Query  1    CGCGATACATAACTGACATGACTATTGAGGA-T-GTCAA-AAA  40
            ||||||||||||||||||||||||||||||| | ||||| |||
Sbjct  274  CGCGATACATAACTGACATGACTATTGAGGAATTGTCAAGAAA  316


>Influenza A virus (A/Nicaragua/727232.NS/2022(H3N2)) segment 8 nuclear export protein (NEP) and nonstructural protein 1 (NS1) genes, complete cds
Sequence ID: OR139247.1 Length: 865
Range 1: 517 to 626

Score:198 bits(107), Expect:2e-46, 
Identities:110/111(99%),  Gaps:1/111(0%), Strand: Plus/Plus

Query  15   GACATGACTATTGAGGATGTCAAAAATGCAATTGGGGTCCTCATCGGAGGACTTGAATGG  74
            ||||| ||||||||||||||||||||||||||||||||||||||||||||||||||||||
Sbjct  517  GACAT-ACTATTGAGGATGTCAAAAATGCAATTGGGGTCCTCATCGGAGGACTTGAATGG  575

Query  75   AATGATAACACAGTTCGAGTCTCTAAAAATCTACAGAGATTCGCTTGGAGA  125
            |||||||||||||||||||||||||||||||||||||||||||||||||||
Sbjct  576  AATGATAACACAGTTCGAGTCTCTAAAAATCTACAGAGATTCGCTTGGAGA  626


Range 2: 274 to 316

Score:60.2 bits(32), Expect:1e-04, 
Identities:40/43(93%),  Gaps:3/43(6%), Strand: Plus/Plus

Query  1    CGCGATACATAACTGACATGACTATTGAGGA-T-GTCAA-AAA  40
            ||||||||||||||||||||||||||||||| | ||||| |||
Sbjct  274  CGCGATACATAACTGACATGACTATTGAGGAATTGTCAAGAAA  316


>Influenza A virus (A/Nicaragua/727230.NS/2022(H3N2)) segment 8 nuclear export protein (NEP) and nonstructural protein 1 (NS1) genes, complete cds
Sequence ID: OR139217.1 Length: 865
Range 1: 517 to 626

Score:198 bits(107), Expect:2e-46, 
Identities:110/111(99%),  Gaps:1/111(0%), Strand: Plus/Plus

Query  15   GACATGACTATTGAGGATGTCAAAAATGCAATTGGGGTCCTCATCGGAGGACTTGAATGG  74
            ||||| ||||||||||||||||||||||||||||||||||||||||||||||||||||||
Sbjct  517  GACAT-ACTATTGAGGATGTCAAAAATGCAATTGGGGTCCTCATCGGAGGACTTGAATGG  575

Query  75   AATGATAACACAGTTCGAGTCTCTAAAAATCTACAGAGATTCGCTTGGAGA  125
            |||||||||||||||||||||||||||||||||||||||||||||||||||
Sbjct  576  AATGATAACACAGTTCGAGTCTCTAAAAATCTACAGAGATTCGCTTGGAGA  626


Range 2: 274 to 316

Score:60.2 bits(32), Expect:1e-04, 
Identities:40/43(93%),  Gaps:3/43(6%), Strand: Plus/Plus

Query  1    CGCGATACATAACTGACATGACTATTGAGGA-T-GTCAA-AAA  40
            ||||||||||||||||||||||||||||||| | ||||| |||
Sbjct  274  CGCGATACATAACTGACATGACTATTGAGGAATTGTCAAGAAA  316


>Influenza A virus (A/Nicaragua/727229.NS/2022(H3N2)) segment 8 nuclear export protein (NEP) and nonstructural protein 1 (NS1) genes, complete cds
Sequence ID: OR139209.1 Length: 865
Range 1: 517 to 626

Score:198 bits(107), Expect:2e-46, 
Identities:110/111(99%),  Gaps:1/111(0%), Strand: Plus/Plus

Query  15   GACATGACTATTGAGGATGTCAAAAATGCAATTGGGGTCCTCATCGGAGGACTTGAATGG  74
            ||||| ||||||||||||||||||||||||||||||||||||||||||||||||||||||
Sbjct  517  GACAT-ACTATTGAGGATGTCAAAAATGCAATTGGGGTCCTCATCGGAGGACTTGAATGG  575

Query  75   AATGATAACACAGTTCGAGTCTCTAAAAATCTACAGAGATTCGCTTGGAGA  125
            |||||||||||||||||||||||||||||||||||||||||||||||||||
Sbjct  576  AATGATAACACAGTTCGAGTCTCTAAAAATCTACAGAGATTCGCTTGGAGA  626


Range 2: 274 to 316

Score:60.2 bits(32), Expect:1e-04, 
Identities:40/43(93%),  Gaps:3/43(6%), Strand: Plus/Plus

Query  1    CGCGATACATAACTGACATGACTATTGAGGA-T-GTCAA-AAA  40
            ||||||||||||||||||||||||||||||| | ||||| |||
Sbjct  274  CGCGATACATAACTGACATGACTATTGAGGAATTGTCAAGAAA  316


>Influenza A virus (A/Nicaragua/727226.NS/2022(H3N2)) segment 8 nuclear export protein (NEP) and nonstructural protein 1 (NS1) genes, complete cds
Sequence ID: OR139189.1 Length: 865
Range 1: 517 to 626

Score:198 bits(107), Expect:2e-46, 
Identities:110/111(99%),  Gaps:1/111(0%), Strand: Plus/Plus

Query  15   GACATGACTATTGAGGATGTCAAAAATGCAATTGGGGTCCTCATCGGAGGACTTGAATGG  74
            ||||| ||||||||||||||||||||||||||||||||||||||||||||||||||||||
Sbjct  517  GACAT-ACTATTGAGGATGTCAAAAATGCAATTGGGGTCCTCATCGGAGGACTTGAATGG  575

Query  75   AATGATAACACAGTTCGAGTCTCTAAAAATCTACAGAGATTCGCTTGGAGA  125
            |||||||||||||||||||||||||||||||||||||||||||||||||||
Sbjct  576  AATGATAACACAGTTCGAGTCTCTAAAAATCTACAGAGATTCGCTTGGAGA  626


Range 2: 274 to 316

Score:60.2 bits(32), Expect:1e-04, 
Identities:40/43(93%),  Gaps:3/43(6%), Strand: Plus/Plus

Query  1    CGCGATACATAACTGACATGACTATTGAGGA-T-GTCAA-AAA  40
            ||||||||||||||||||||||||||||||| | ||||| |||
Sbjct  274  CGCGATACATAACTGACATGACTATTGAGGAATTGTCAAGAAA  316


>Influenza A virus (A/Nicaragua/727225.NS/2022(H3N2)) segment 8 nuclear export protein (NEP) and nonstructural protein 1 (NS1) genes, complete cds
Sequence ID: OR139105.1 Length: 865
>Influenza A virus (A/Nicaragua/727240.NS/2022(H3N2)) segment 8 nuclear export protein (NEP) and nonstructural protein 1 (NS1) genes, complete cds
Sequence ID: OR139255.1 Length: 865
>Influenza A virus (A/Nicaragua/727265.NS/2022(H3N2)) segment 8 nuclear export protein (NEP) and nonstructural protein 1 (NS1) genes, complete cds
Sequence ID: OR140115.1 Length: 865
>Influenza A virus (A/Nicaragua/727266.NS/2022(H3N2)) segment 8 nuclear export protein (NEP) and nonstructural protein 1 (NS1) genes, complete cds
Sequence ID: OR140123.1 Length: 865
>Influenza A virus (A/Nicaragua/727268.NS/2022(H3N2)) segment 8 nuclear export protein (NEP) and nonstructural protein 1 (NS1) genes, complete cds
Sequence ID: OR140131.1 Length: 865
>Influenza A virus (A/Nicaragua/727305.NS/2022(H3N2)) segment 8 nuclear export protein (NEP) and nonstructural protein 1 (NS1) genes, complete cds
Sequence ID: OR140342.1 Length: 865 
Range 1: 517 to 626

Score:198 bits(107), Expect:2e-46, 
Identities:110/111(99%),  Gaps:1/111(0%), Strand: Plus/Plus

Query  15   GACATGACTATTGAGGATGTCAAAAATGCAATTGGGGTCCTCATCGGAGGACTTGAATGG  74
            ||||| ||||||||||||||||||||||||||||||||||||||||||||||||||||||
Sbjct  517  GACAT-ACTATTGAGGATGTCAAAAATGCAATTGGGGTCCTCATCGGAGGACTTGAATGG  575

Query  75   AATGATAACACAGTTCGAGTCTCTAAAAATCTACAGAGATTCGCTTGGAGA  125
            |||||||||||||||||||||||||||||||||||||||||||||||||||
Sbjct  576  AATGATAACACAGTTCGAGTCTCTAAAAATCTACAGAGATTCGCTTGGAGA  626


Range 2: 274 to 316

Score:60.2 bits(32), Expect:1e-04, 
Identities:40/43(93%),  Gaps:3/43(6%), Strand: Plus/Plus

Query  1    CGCGATACATAACTGACATGACTATTGAGGA-T-GTCAA-AAA  40
            ||||||||||||||||||||||||||||||| | ||||| |||
Sbjct  274  CGCGATACATAACTGACATGACTATTGAGGAATTGTCAAGAAA  316


>Influenza A virus (A/Michigan/UOM10048582241/2022(H3N2)) segment 8 nuclear export protein (NEP) and nonstructural protein 1 (NS1) genes, complete cds
Sequence ID: OQ754808.1 Length: 838
>Influenza A virus (A/USA/10048697660/2022(H3N2)) segment 8 nuclear export protein (NEP) and nonstructural protein 1 (NS1) genes, complete cds
Sequence ID: OQ794920.1 Length: 838
>Influenza A virus (A/Michigan/UOM10048498740/2022(H3N2)) segment 8 nuclear export protein (NEP) and nonstructural protein 1 (NS1) genes, complete cds
Sequence ID: OQ917288.1 Length: 838
>Influenza A virus (A/Michigan/UOM10048486852/2022(H3N2)) segment 8 nuclear export protein (NEP) and nonstructural protein 1 (NS1) genes, complete cds
Sequence ID: OQ917774.1 Length: 838
>Influenza A virus (A/Michigan/UOM10048976169/2022(H3N2)) segment 8 nuclear export protein (NEP) and nonstructural protein 1 (NS1) genes, complete cds
Sequence ID: OR458137.1 Length: 838 
Range 1: 503 to 612

Score:198 bits(107), Expect:2e-46, 
Identities:110/111(99%),  Gaps:1/111(0%), Strand: Plus/Plus

Query  15   GACATGACTATTGAGGATGTCAAAAATGCAATTGGGGTCCTCATCGGAGGACTTGAATGG  74
            ||||| ||||||||||||||||||||||||||||||||||||||||||||||||||||||
Sbjct  503  GACAT-ACTATTGAGGATGTCAAAAATGCAATTGGGGTCCTCATCGGAGGACTTGAATGG  561

Query  75   AATGATAACACAGTTCGAGTCTCTAAAAATCTACAGAGATTCGCTTGGAGA  125
            |||||||||||||||||||||||||||||||||||||||||||||||||||
Sbjct  562  AATGATAACACAGTTCGAGTCTCTAAAAATCTACAGAGATTCGCTTGGAGA  612


Range 2: 260 to 302

Score:60.2 bits(32), Expect:1e-04, 
Identities:40/43(93%),  Gaps:3/43(6%), Strand: Plus/Plus

Query  1    CGCGATACATAACTGACATGACTATTGAGGA-T-GTCAA-AAA  40
            ||||||||||||||||||||||||||||||| | ||||| |||
Sbjct  260  CGCGATACATAACTGACATGACTATTGAGGAATTGTCAAGAAA  302


>Influenza A virus (A/Michigan/UOM10048580252/2022(H3N2)) segment 8 nuclear export protein (NEP) and nonstructural protein 1 (NS1) genes, complete cds
Sequence ID: OQ754686.1 Length: 838
>Influenza A virus (A/USA/10048596737/2022(H3N2)) segment 8 nuclear export protein (NEP) and nonstructural protein 1 (NS1) genes, complete cds
Sequence ID: OQ794374.1 Length: 838
>Influenza A virus (A/USA/10048607277/2022(H3N2)) segment 8 nuclear export protein (NEP) and nonstructural protein 1 (NS1) genes, complete cds
Sequence ID: OQ794414.1 Length: 838
>Influenza A virus (A/USA/10048607706/2022(H3N2)) segment 8 nuclear export protein (NEP) and nonstructural protein 1 (NS1) genes, complete cds
Sequence ID: OQ794443.1 Length: 838
>Influenza A virus (A/USA/10048613335/2022(H3N2)) segment 8 nuclear export protein (NEP) and nonstructural protein 1 (NS1) genes, complete cds
Sequence ID: OQ794469.1 Length: 838
>Influenza A virus (A/USA/10048618335/2022(H3N2)) segment 8 nuclear export protein (NEP) and nonstructural protein 1 (NS1) genes, complete cds
Sequence ID: OQ794497.1 Length: 838
>Influenza A virus (A/USA/10048668265/2022(H3N2)) segment 8 nuclear export protein (NEP) and nonstructural protein 1 (NS1) genes, complete cds
Sequence ID: OQ794808.1 Length: 838
>Influenza A virus (A/USA/10048699265/2022(H3N2)) segment 8 nuclear export protein (NEP) and nonstructural protein 1 (NS1) genes, complete cds
Sequence ID: OQ794972.1 Length: 838
>Influenza A virus (A/USA/10048733270/2022(H3N2)) segment 8 nuclear export protein (NEP) and nonstructural protein 1 (NS1) genes, complete cds
Sequence ID: OQ795351.1 Length: 838
>Influenza A virus (A/USA/10048773597/2022(H3N2)) segment 8 nuclear export protein (NEP) and nonstructural protein 1 (NS1) genes, complete cds
Sequence ID: OQ795730.1 Length: 838
>Influenza A virus (A/USA/10048787565/2022(H3N2)) segment 8 nuclear export protein (NEP) and nonstructural protein 1 (NS1) genes, complete cds
Sequence ID: OQ795866.1 Length: 838
>Influenza A virus (A/USA/10048796469/2022(H3N2)) segment 8 nuclear export protein (NEP) and nonstructural protein 1 (NS1) genes, complete cds
Sequence ID: OQ795956.1 Length: 838
>Influenza A virus (A/USA/10048823698/2022(H3N2)) segment 8 nuclear export protein (NEP) and nonstructural protein 1 (NS1) genes, complete cds
Sequence ID: OQ796321.1 Length: 838
>Influenza A virus (A/USA/10048842916/2022(H3N2)) segment 8 nuclear export protein (NEP) and nonstructural protein 1 (NS1) genes, complete cds
Sequence ID: OQ796643.1 Length: 838
>Influenza A virus (A/USA/10048965633/2022(H3N2)) segment 8 nuclear export protein (NEP) and nonstructural protein 1 (NS1) genes, complete cds
Sequence ID: OQ796790.1 Length: 838
>Influenza A virus (A/USA/10049002602/2022(H3N2)) segment 8 nuclear export protein (NEP) and nonstructural protein 1 (NS1) genes, complete cds
Sequence ID: OQ797149.1 Length: 838
>Influenza A virus (A/USA/10049046862/2022(H3N2)) segment 8 nuclear export protein (NEP) and nonstructural protein 1 (NS1) genes, complete cds
Sequence ID: OQ797263.1 Length: 838
>Influenza A virus (A/USA/10049048088/2022(H3N2)) segment 8 nuclear export protein (NEP) and nonstructural protein 1 (NS1) genes, complete cds
Sequence ID: OQ797278.1 Length: 838
>Influenza A virus (A/USA/10049069682/2022(H3N2)) segment 8 nuclear export protein (NEP) and nonstructural protein 1 (NS1) genes, complete cds
Sequence ID: OQ797357.1 Length: 838
>Influenza A virus (A/USA/10049069807/2022(H3N2)) segment 8 nuclear export protein (NEP) and nonstructural protein 1 (NS1) genes, complete cds
Sequence ID: OQ797364.1 Length: 838
>Influenza A virus (A/USA/10049084954/2022(H3N2)) segment 8 nuclear export protein (NEP) and nonstructural protein 1 (NS1) genes, complete cds
Sequence ID: OQ797488.1 Length: 838
>Influenza A virus (A/Michigan/UOM10048388457/2022(H3N2)) segment 8 nuclear export protein (NEP) and nonstructural protein 1 (NS1) genes, complete cds
Sequence ID: OQ917694.1 Length: 838
>Influenza A virus (A/Michigan/UOM10049097872/2022(H3N2)) segment 8 nuclear export protein (NEP) and nonstructural protein 1 (NS1) genes, complete cds
Sequence ID: OR437542.1 Length: 838
>Influenza A virus (A/Michigan/UOM10048878142/2022(H3N2)) segment 8 nuclear export protein (NEP) and nonstructural protein 1 (NS1) genes, complete cds
Sequence ID: OR437747.1 Length: 838
>Influenza A virus (A/Michigan/UOM10048872534/2022(H3N2)) segment 8 nuclear export protein (NEP) and nonstructural protein 1 (NS1) genes, complete cds
Sequence ID: OR450276.1 Length: 838
>Influenza A virus (A/Michigan/UOM10048938677/2022(H3N2)) segment 8 nuclear export protein (NEP) and nonstructural protein 1 (NS1) genes, complete cds
Sequence ID: OR450432.1 Length: 838
>Influenza A virus (A/Michigan/UOM10048863116/2022(H3N2)) segment 8 nuclear export protein (NEP) and nonstructural protein 1 (NS1) genes, complete cds
Sequence ID: OR450515.1 Length: 838
>Influenza A virus (A/Michigan/UOM10048911198/2022(H3N2)) segment 8 nuclear export protein (NEP) and nonstructural protein 1 (NS1) genes, complete cds
Sequence ID: OR457800.1 Length: 838
>Influenza A virus (A/Michigan/UOM10048926358/2022(H3N2)) segment 8 nuclear export protein (NEP) and nonstructural protein 1 (NS1) genes, complete cds
Sequence ID: OR457984.1 Length: 838
>Influenza A virus (A/Michigan/UOM10048959772/2022(H3N2)) segment 8 nuclear export protein (NEP) and nonstructural protein 1 (NS1) genes, complete cds
Sequence ID: OR458019.1 Length: 838
>Influenza A virus (A/Michigan/UOM10048935167/2022(H3N2)) segment 8 nuclear export protein (NEP) and nonstructural protein 1 (NS1) genes, complete cds
Sequence ID: OR458248.1 Length: 838
>Influenza A virus (A/Michigan/UOM10049042882/2022(H3N2)) segment 8 nuclear export protein (NEP) and nonstructural protein 1 (NS1) genes, complete cds
Sequence ID: OR476406.1 Length: 838
>Influenza A virus (A/Michigan/UOM10048939935/2022(H3N2)) segment 8 nuclear export protein (NEP) and nonstructural protein 1 (NS1) genes, complete cds
Sequence ID: OR479469.1 Length: 838
>Influenza A virus (A/Michigan/UOM10048929214/2022(H3N2)) segment 8 nuclear export protein (NEP) and nonstructural protein 1 (NS1) genes, complete cds
Sequence ID: OR483598.1 Length: 838
>Influenza A virus (A/Michigan/UOM10048941456/2022(H3N2)) segment 8 nuclear export protein (NEP) and nonstructural protein 1 (NS1) genes, complete cds
Sequence ID: OR483690.1 Length: 838
>Influenza A virus (A/Michigan/UOM10049118626/2022(H3N2)) segment 8 nuclear export protein (NEP) and nonstructural protein 1 (NS1) genes, complete cds
Sequence ID: OR495927.1 Length: 838
>Influenza A virus (A/Michigan/UOM10049163092/2023(H3N2)) segment 8 nuclear export protein (NEP) and nonstructural protein 1 (NS1) genes, complete cds
Sequence ID: OR496080.1 Length: 838
>Influenza A virus (A/Michigan/UOM10049343533/2023(H3N2)) segment 8 nuclear export protein (NEP) and nonstructural protein 1 (NS1) genes, complete cds
Sequence ID: OR768676.1 Length: 838
>Influenza A virus (A/Michigan/UOM10049483444/2023(H3N2)) segment 8 nuclear export protein (NEP) and nonstructural protein 1 (NS1) genes, complete cds
Sequence ID: OR768915.1 Length: 838 
Range 1: 503 to 612

Score:198 bits(107), Expect:2e-46, 
Identities:110/111(99%),  Gaps:1/111(0%), Strand: Plus/Plus

Query  15   GACATGACTATTGAGGATGTCAAAAATGCAATTGGGGTCCTCATCGGAGGACTTGAATGG  74
            ||||| ||||||||||||||||||||||||||||||||||||||||||||||||||||||
Sbjct  503  GACAT-ACTATTGAGGATGTCAAAAATGCAATTGGGGTCCTCATCGGAGGACTTGAATGG  561

Query  75   AATGATAACACAGTTCGAGTCTCTAAAAATCTACAGAGATTCGCTTGGAGA  125
            |||||||||||||||||||||||||||||||||||||||||||||||||||
Sbjct  562  AATGATAACACAGTTCGAGTCTCTAAAAATCTACAGAGATTCGCTTGGAGA  612


Range 2: 260 to 302

Score:60.2 bits(32), Expect:1e-04, 
Identities:40/43(93%),  Gaps:3/43(6%), Strand: Plus/Plus

Query  1    CGCGATACATAACTGACATGACTATTGAGGA-T-GTCAA-AAA  40
            ||||||||||||||||||||||||||||||| | ||||| |||
Sbjct  260  CGCGATACATAACTGACATGACTATTGAGGAATTGTCAAGAAA  302


>Influenza A virus (A/Michigan/UOM10048516132/2022(H3N2)) segment 8 nuclear export protein (NEP) and nonstructural protein 1 (NS1) genes, complete cds
Sequence ID: OQ754654.1 Length: 838
>Influenza A virus (A/Michigan/UOM10048516133/2022(H3N2)) segment 8 nuclear export protein (NEP) and nonstructural protein 1 (NS1) genes, complete cds
Sequence ID: OQ754729.1 Length: 838
>Influenza A virus (A/USA/10048762360/2022(H3N2)) segment 8 nuclear export protein (NEP) and nonstructural protein 1 (NS1) genes, complete cds
Sequence ID: OQ795615.1 Length: 838
>Influenza A virus (A/USA/10048983061/2022(H3N2)) segment 8 nuclear export protein (NEP) and nonstructural protein 1 (NS1) genes, complete cds
Sequence ID: OQ796948.1 Length: 838
>Influenza A virus (A/Michigan/UOM10048978933/2022(H3N2)) segment 8 nuclear export protein (NEP) and nonstructural protein 1 (NS1) genes, complete cds
Sequence ID: OR458301.1 Length: 838
>Influenza A virus (A/Michigan/UOM10048901821/2022(H3N2)) segment 8 nuclear export protein (NEP) and nonstructural protein 1 (NS1) genes, complete cds
Sequence ID: OR479254.1 Length: 838
>Influenza A virus (A/Michigan/UOM10048919547/2022(H3N2)) segment 8 nuclear export protein (NEP) and nonstructural protein 1 (NS1) genes, complete cds
Sequence ID: OR479566.1 Length: 838
>Influenza A virus (A/Michigan/UOM10048965422/2022(H3N2)) segment 8 nuclear export protein (NEP) and nonstructural protein 1 (NS1) genes, complete cds
Sequence ID: OR483544.1 Length: 838
>Influenza A virus (A/Michigan/UM-HS16539/2022(H3N2)) segment 8 nuclear export protein (NEP) and nonstructural protein 1 (NS1) genes, complete cds
Sequence ID: OR866875.1 Length: 838 
Range 1: 503 to 612

Score:198 bits(107), Expect:2e-46, 
Identities:110/111(99%),  Gaps:1/111(0%), Strand: Plus/Plus

Query  15   GACATGACTATTGAGGATGTCAAAAATGCAATTGGGGTCCTCATCGGAGGACTTGAATGG  74
            ||||| ||||||||||||||||||||||||||||||||||||||||||||||||||||||
Sbjct  503  GACAT-ACTATTGAGGATGTCAAAAATGCAATTGGGGTCCTCATCGGAGGACTTGAATGG  561

Query  75   AATGATAACACAGTTCGAGTCTCTAAAAATCTACAGAGATTCGCTTGGAGA  125
            |||||||||||||||||||||||||||||||||||||||||||||||||||
Sbjct  562  AATGATAACACAGTTCGAGTCTCTAAAAATCTACAGAGATTCGCTTGGAGA  612


Range 2: 260 to 302

Score:60.2 bits(32), Expect:1e-04, 
Identities:40/43(93%),  Gaps:3/43(6%), Strand: Plus/Plus

Query  1    CGCGATACATAACTGACATGACTATTGAGGA-T-GTCAA-AAA  40
            ||||||||||||||||||||||||||||||| | ||||| |||
Sbjct  260  CGCGATACATAACTGACATGACTATTGAGGAATTGTCAAGAAA  302


>Influenza A virus (A/Michigan/UOM10048522929/2022(H3N2)) segment 8 nuclear export protein (NEP) and nonstructural protein 1 (NS1) genes, complete cds
Sequence ID: OQ754607.1 Length: 838
Range 1: 503 to 612

Score:198 bits(107), Expect:2e-46, 
Identities:110/111(99%),  Gaps:1/111(0%), Strand: Plus/Plus

Query  15   GACATGACTATTGAGGATGTCAAAAATGCAATTGGGGTCCTCATCGGAGGACTTGAATGG  74
            ||||| ||||||||||||||||||||||||||||||||||||||||||||||||||||||
Sbjct  503  GACAT-ACTATTGAGGATGTCAAAAATGCAATTGGGGTCCTCATCGGAGGACTTGAATGG  561

Query  75   AATGATAACACAGTTCGAGTCTCTAAAAATCTACAGAGATTCGCTTGGAGA  125
            |||||||||||||||||||||||||||||||||||||||||||||||||||
Sbjct  562  AATGATAACACAGTTCGAGTCTCTAAAAATCTACAGAGATTCGCTTGGAGA  612


Range 2: 260 to 302

Score:60.2 bits(32), Expect:1e-04, 
Identities:40/43(93%),  Gaps:3/43(6%), Strand: Plus/Plus

Query  1    CGCGATACATAACTGACATGACTATTGAGGA-T-GTCAA-AAA  40
            ||||||||||||||||||||||||||||||| | ||||| |||
Sbjct  260  CGCGATACATAACTGACATGACTATTGAGGAATTGTCAAGAAA  302


>Influenza A virus (A/Michigan/UOM10048525163/2022(H3N2)) segment 8 nuclear export protein (NEP) and nonstructural protein 1 (NS1) genes, complete cds
Sequence ID: OQ754580.1 Length: 838
>Influenza A virus (A/Michigan/UOM10048588338/2022(H3N2)) segment 8 nuclear export protein (NEP) and nonstructural protein 1 (NS1) genes, complete cds
Sequence ID: OQ754855.1 Length: 838
>Influenza A virus (A/USA/10048701101/2022(H3N2)) segment 8 nuclear export protein (NEP) and nonstructural protein 1 (NS1) genes, complete cds
Sequence ID: OQ795007.1 Length: 838
>Influenza A virus (A/USA/10048734371/2022(H3N2)) segment 8 nuclear export protein (NEP) and nonstructural protein 1 (NS1) genes, complete cds
Sequence ID: OQ795373.1 Length: 838
>Influenza A virus (A/USA/10048821470/2022(H3N2)) segment 8 nuclear export protein (NEP) and nonstructural protein 1 (NS1) genes, complete cds
Sequence ID: OQ796290.1 Length: 838
>Influenza A virus (A/Michigan/UOM10049116779/2022(H3N2)) segment 8 nuclear export protein (NEP) and nonstructural protein 1 (NS1) genes, complete cds
Sequence ID: OR437586.1 Length: 838 
Range 1: 503 to 612

Score:198 bits(107), Expect:2e-46, 
Identities:110/111(99%),  Gaps:1/111(0%), Strand: Plus/Plus

Query  15   GACATGACTATTGAGGATGTCAAAAATGCAATTGGGGTCCTCATCGGAGGACTTGAATGG  74
            ||||| ||||||||||||||||||||||||||||||||||||||||||||||||||||||
Sbjct  503  GACAT-ACTATTGAGGATGTCAAAAATGCAATTGGGGTCCTCATCGGAGGACTTGAATGG  561

Query  75   AATGATAACACAGTTCGAGTCTCTAAAAATCTACAGAGATTCGCTTGGAGA  125
            |||||||||||||||||||||||||||||||||||||||||||||||||||
Sbjct  562  AATGATAACACAGTTCGAGTCTCTAAAAATCTACAGAGATTCGCTTGGAGA  612


Range 2: 260 to 302

Score:60.2 bits(32), Expect:1e-04, 
Identities:40/43(93%),  Gaps:3/43(6%), Strand: Plus/Plus

Query  1    CGCGATACATAACTGACATGACTATTGAGGA-T-GTCAA-AAA  40
            ||||||||||||||||||||||||||||||| | ||||| |||
Sbjct  260  CGCGATACATAACTGACATGACTATTGAGGAATTGTCAAGAAA  302


>Influenza A virus (A/Michigan/UOM10048548086/2022(H3N2)) segment 8 nuclear export protein (NEP) and nonstructural protein 1 (NS1) genes, complete cds
Sequence ID: OQ754505.1 Length: 838
Range 1: 503 to 612

Score:198 bits(107), Expect:2e-46, 
Identities:110/111(99%),  Gaps:1/111(0%), Strand: Plus/Plus

Query  15   GACATGACTATTGAGGATGTCAAAAATGCAATTGGGGTCCTCATCGGAGGACTTGAATGG  74
            ||||| ||||||||||||||||||||||||||||||||||||||||||||||||||||||
Sbjct  503  GACAT-ACTATTGAGGATGTCAAAAATGCAATTGGGGTCCTCATCGGAGGACTTGAATGG  561

Query  75   AATGATAACACAGTTCGAGTCTCTAAAAATCTACAGAGATTCGCTTGGAGA  125
            |||||||||||||||||||||||||||||||||||||||||||||||||||
Sbjct  562  AATGATAACACAGTTCGAGTCTCTAAAAATCTACAGAGATTCGCTTGGAGA  612


Range 2: 260 to 302

Score:60.2 bits(32), Expect:1e-04, 
Identities:40/43(93%),  Gaps:3/43(6%), Strand: Plus/Plus

Query  1    CGCGATACATAACTGACATGACTATTGAGGA-T-GTCAA-AAA  40
            ||||||||||||||||||||||||||||||| | ||||| |||
Sbjct  260  CGCGATACATAACTGACATGACTATTGAGGAATTGTCAAGAAA  302


>Influenza A virus (A/USA/7O8/2011(H3N2)) segment 8 nuclear export protein (NEP) and nonstructural protein 1 (NS1) genes, complete cds
Sequence ID: OQ535331.1 Length: 876
Range 1: 515 to 624

Score:198 bits(107), Expect:2e-46, 
Identities:110/111(99%),  Gaps:1/111(0%), Strand: Plus/Plus

Query  15   GACATGACTATTGAGGATGTCAAAAATGCAATTGGGGTCCTCATCGGAGGACTTGAATGG  74
            ||||| ||||||||||||||||||||||||||||||||||||||||||||||||||||||
Sbjct  515  GACAT-ACTATTGAGGATGTCAAAAATGCAATTGGGGTCCTCATCGGAGGACTTGAATGG  573

Query  75   AATGATAACACAGTTCGAGTCTCTAAAAATCTACAGAGATTCGCTTGGAGA  125
            |||||||||||||||||||||||||||||||||||||||||||||||||||
Sbjct  574  AATGATAACACAGTTCGAGTCTCTAAAAATCTACAGAGATTCGCTTGGAGA  624


Range 2: 272 to 314

Score:60.2 bits(32), Expect:1e-04, 
Identities:40/43(93%),  Gaps:3/43(6%), Strand: Plus/Plus

Query  1    CGCGATACATAACTGACATGACTATTGAGGA--TGTCAA-AAA  40
            |||||||||||||||||||||||||||||||  |||||| |||
Sbjct  272  CGCGATACATAACTGACATGACTATTGAGGAACTGTCAAGAAA  314


>Influenza A virus (A/USA/7H3/2011(H3N2)) segment 8 nuclear export protein (NEP) and nonstructural protein 1 (NS1) genes, complete cds
Sequence ID: OQ535315.1 Length: 890
Range 1: 529 to 638

Score:198 bits(107), Expect:2e-46, 
Identities:110/111(99%),  Gaps:1/111(0%), Strand: Plus/Plus

Query  15   GACATGACTATTGAGGATGTCAAAAATGCAATTGGGGTCCTCATCGGAGGACTTGAATGG  74
            ||||| ||||||||||||||||||||||||||||||||||||||||||||||||||||||
Sbjct  529  GACAT-ACTATTGAGGATGTCAAAAATGCAATTGGGGTCCTCATCGGAGGACTTGAATGG  587

Query  75   AATGATAACACAGTTCGAGTCTCTAAAAATCTACAGAGATTCGCTTGGAGA  125
            |||||||||||||||||||||||||||||||||||||||||||||||||||
Sbjct  588  AATGATAACACAGTTCGAGTCTCTAAAAATCTACAGAGATTCGCTTGGAGA  638


Range 2: 286 to 328

Score:54.7 bits(29), Expect:0.005, 
Identities:39/43(91%),  Gaps:3/43(6%), Strand: Plus/Plus

Query  1    CGCGATACATAACTGACATGACTATTGAGGA-T-GTCAA-AAA  40
            |||||||||||||||||||||||||||| || | ||||| |||
Sbjct  286  CGCGATACATAACTGACATGACTATTGAAGAATTGTCAAGAAA  328


>Influenza A virus (A/USA/7H6/2011(H3N2)) segment 8 nuclear export protein (NEP) and nonstructural protein 1 (NS1) genes, complete cds
Sequence ID: OQ535307.1 Length: 890
Range 1: 529 to 638

Score:198 bits(107), Expect:2e-46, 
Identities:110/111(99%),  Gaps:1/111(0%), Strand: Plus/Plus

Query  15   GACATGACTATTGAGGATGTCAAAAATGCAATTGGGGTCCTCATCGGAGGACTTGAATGG  74
            ||||| ||||||||||||||||||||||||||||||||||||||||||||||||||||||
Sbjct  529  GACAT-ACTATTGAGGATGTCAAAAATGCAATTGGGGTCCTCATCGGAGGACTTGAATGG  587

Query  75   AATGATAACACAGTTCGAGTCTCTAAAAATCTACAGAGATTCGCTTGGAGA  125
            |||||||||||||||||||||||||||||||||||||||||||||||||||
Sbjct  588  AATGATAACACAGTTCGAGTCTCTAAAAATCTACAGAGATTCGCTTGGAGA  638


Range 2: 286 to 328

Score:60.2 bits(32), Expect:1e-04, 
Identities:40/43(93%),  Gaps:3/43(6%), Strand: Plus/Plus

Query  1    CGCGATACATAACTGACATGACTATTGAGGA-T-GTCAA-AAA  40
            ||||||||||||||||||||||||||||||| | ||||| |||
Sbjct  286  CGCGATACATAACTGACATGACTATTGAGGAATTGTCAAGAAA  328


>Influenza A virus (A/USA/8D7/2011(H3N2)) segment 8 nuclear export protein (NEP) and nonstructural protein 1 (NS1) genes, complete cds
Sequence ID: OQ535283.1 Length: 874
Range 1: 513 to 622

Score:198 bits(107), Expect:2e-46, 
Identities:110/111(99%),  Gaps:1/111(0%), Strand: Plus/Plus

Query  15   GACATGACTATTGAGGATGTCAAAAATGCAATTGGGGTCCTCATCGGAGGACTTGAATGG  74
            ||||| ||||||||||||||||||||||||||||||||||||||||||||||||||||||
Sbjct  513  GACAT-ACTATTGAGGATGTCAAAAATGCAATTGGGGTCCTCATCGGAGGACTTGAATGG  571

Query  75   AATGATAACACAGTTCGAGTCTCTAAAAATCTACAGAGATTCGCTTGGAGA  125
            |||||||||||||||||||||||||||||||||||||||||||||||||||
Sbjct  572  AATGATAACACAGTTCGAGTCTCTAAAAATCTACAGAGATTCGCTTGGAGA  622


Range 2: 270 to 312

Score:60.2 bits(32), Expect:1e-04, 
Identities:40/43(93%),  Gaps:3/43(6%), Strand: Plus/Plus

Query  1    CGCGATACATAACTGACATGACTATTGAGGA-T-GTCAA-AAA  40
            ||||||||||||||||||||||||||||||| | ||||| |||
Sbjct  270  CGCGATACATAACTGACATGACTATTGAGGAATTGTCAAGAAA  312


>Influenza A virus (A/USA/7O1/2011(H3N2)) segment 8 nuclear export protein (NEP) and nonstructural protein 1 (NS1) genes, complete cds
Sequence ID: OQ535115.1 Length: 876
Range 1: 515 to 624

Score:198 bits(107), Expect:2e-46, 
Identities:110/111(99%),  Gaps:1/111(0%), Strand: Plus/Plus

Query  15   GACATGACTATTGAGGATGTCAAAAATGCAATTGGGGTCCTCATCGGAGGACTTGAATGG  74
            ||||| ||||||||||||||||||||||||||||||||||||||||||||||||||||||
Sbjct  515  GACAT-ACTATTGAGGATGTCAAAAATGCAATTGGGGTCCTCATCGGAGGACTTGAATGG  573

Query  75   AATGATAACACAGTTCGAGTCTCTAAAAATCTACAGAGATTCGCTTGGAGA  125
            |||||||||||||||||||||||||||||||||||||||||||||||||||
Sbjct  574  AATGATAACACAGTTCGAGTCTCTAAAAATCTACAGAGATTCGCTTGGAGA  624


Range 2: 272 to 314

Score:60.2 bits(32), Expect:1e-04, 
Identities:40/43(93%),  Gaps:3/43(6%), Strand: Plus/Plus

Query  1    CGCGATACATAACTGACATGACTATTGAGGA-T-GTCAA-AAA  40
            ||||||||||||||||||||||||||||||| | ||||| |||
Sbjct  272  CGCGATACATAACTGACATGACTATTGAGGAATTGTCAAGAAA  314


>Influenza A virus (A/USA/6Q10/2010(H3N2)) segment 8 nuclear export protein (NEP) and nonstructural protein 1 (NS1) genes, complete cds
Sequence ID: OQ535107.1 Length: 862
Range 1: 515 to 624

Score:198 bits(107), Expect:2e-46, 
Identities:110/111(99%),  Gaps:1/111(0%), Strand: Plus/Plus

Query  15   GACATGACTATTGAGGATGTCAAAAATGCAATTGGGGTCCTCATCGGAGGACTTGAATGG  74
            ||||| ||||||||||||||||||||||||||||||||||||||||||||||||||||||
Sbjct  515  GACAT-ACTATTGAGGATGTCAAAAATGCAATTGGGGTCCTCATCGGAGGACTTGAATGG  573

Query  75   AATGATAACACAGTTCGAGTCTCTAAAAATCTACAGAGATTCGCTTGGAGA  125
            |||||||||||||||||||||||||||||||||||||||||||||||||||
Sbjct  574  AATGATAACACAGTTCGAGTCTCTAAAAATCTACAGAGATTCGCTTGGAGA  624


Range 2: 272 to 314

Score:60.2 bits(32), Expect:1e-04, 
Identities:40/43(93%),  Gaps:3/43(6%), Strand: Plus/Plus

Query  1    CGCGATACATAACTGACATGACTATTGAGGA-T-GTCAA-AAA  40
            ||||||||||||||||||||||||||||||| | ||||| |||
Sbjct  272  CGCGATACATAACTGACATGACTATTGAGGAATTGTCAAGAAA  314


>Influenza A virus (A/USA/7K1/2011(H3N2)) segment 8 nuclear export protein (NEP) and nonstructural protein 1 (NS1) genes, complete cds
Sequence ID: OQ535075.1 Length: 890
>Influenza A virus (A/USA/7I9/2011(H3N2)) segment 8 nuclear export protein (NEP) and nonstructural protein 1 (NS1) genes, complete cds
Sequence ID: OQ535195.1 Length: 890
>Influenza A virus (A/USA/7K2/2011(H3N2)) segment 8 nuclear export protein (NEP) and nonstructural protein 1 (NS1) genes, complete cds
Sequence ID: OQ535259.1 Length: 890 
Range 1: 529 to 638

Score:198 bits(107), Expect:2e-46, 
Identities:110/111(99%),  Gaps:1/111(0%), Strand: Plus/Plus

Query  15   GACATGACTATTGAGGATGTCAAAAATGCAATTGGGGTCCTCATCGGAGGACTTGAATGG  74
            ||||| ||||||||||||||||||||||||||||||||||||||||||||||||||||||
Sbjct  529  GACAT-ACTATTGAGGATGTCAAAAATGCAATTGGGGTCCTCATCGGAGGACTTGAATGG  587

Query  75   AATGATAACACAGTTCGAGTCTCTAAAAATCTACAGAGATTCGCTTGGAGA  125
            |||||||||||||||||||||||||||||||||||||||||||||||||||
Sbjct  588  AATGATAACACAGTTCGAGTCTCTAAAAATCTACAGAGATTCGCTTGGAGA  638


Range 2: 286 to 328

Score:60.2 bits(32), Expect:1e-04, 
Identities:40/43(93%),  Gaps:3/43(6%), Strand: Plus/Plus

Query  1    CGCGATACATAACTGACATGACTATTGAGGA-T-GTCAA-AAA  40
            ||||||||||||||||||||||||||||||| | ||||| |||
Sbjct  286  CGCGATACATAACTGACATGACTATTGAGGAATTGTCAAGAAA  328


>Influenza A virus (A/USA/7M5/2011(H3N2)) segment 8 nuclear export protein (NEP) and nonstructural protein 1 (NS1) genes, complete cds
Sequence ID: OQ535043.1 Length: 876
>Influenza A virus (A/USA/7O5/2011(H3N2)) segment 8 nuclear export protein (NEP) and nonstructural protein 1 (NS1) genes, complete cds
Sequence ID: OQ535059.1 Length: 876
>Influenza A virus (A/USA/7N7/2011(H3N2)) segment 8 nuclear export protein (NEP) and nonstructural protein 1 (NS1) genes, complete cds
Sequence ID: OQ535179.1 Length: 876 
Range 1: 515 to 624

Score:198 bits(107), Expect:2e-46, 
Identities:110/111(99%),  Gaps:1/111(0%), Strand: Plus/Plus

Query  15   GACATGACTATTGAGGATGTCAAAAATGCAATTGGGGTCCTCATCGGAGGACTTGAATGG  74
            ||||| ||||||||||||||||||||||||||||||||||||||||||||||||||||||
Sbjct  515  GACAT-ACTATTGAGGATGTCAAAAATGCAATTGGGGTCCTCATCGGAGGACTTGAATGG  573

Query  75   AATGATAACACAGTTCGAGTCTCTAAAAATCTACAGAGATTCGCTTGGAGA  125
            |||||||||||||||||||||||||||||||||||||||||||||||||||
Sbjct  574  AATGATAACACAGTTCGAGTCTCTAAAAATCTACAGAGATTCGCTTGGAGA  624


Range 2: 272 to 314

Score:60.2 bits(32), Expect:1e-04, 
Identities:40/43(93%),  Gaps:3/43(6%), Strand: Plus/Plus

Query  1    CGCGATACATAACTGACATGACTATTGAGGA-T-GTCAA-AAA  40
            ||||||||||||||||||||||||||||||| | ||||| |||
Sbjct  272  CGCGATACATAACTGACATGACTATTGAGGAATTGTCAAGAAA  314


>Influenza A virus (A/Tokyo/USAFSAM-14072/2023(H3N2)) segment 8 nuclear export protein (NEP) and nonstructural protein 1 (NS1) genes, complete cds
Sequence ID: OQ507096.1 Length: 838
Range 1: 503 to 612

Score:198 bits(107), Expect:2e-46, 
Identities:110/111(99%),  Gaps:1/111(0%), Strand: Plus/Plus

Query  15   GACATGACTATTGAGGATGTCAAAAATGCAATTGGGGTCCTCATCGGAGGACTTGAATGG  74
            ||||| ||||||||||||||||||||||||||||||||||||||||||||||||||||||
Sbjct  503  GACAT-ACTATTGAGGATGTCAAAAATGCAATTGGGGTCCTCATCGGAGGACTTGAATGG  561

Query  75   AATGATAACACAGTTCGAGTCTCTAAAAATCTACAGAGATTCGCTTGGAGA  125
            |||||||||||||||||||||||||||||||||||||||||||||||||||
Sbjct  562  AATGATAACACAGTTCGAGTCTCTAAAAATCTACAGAGATTCGCTTGGAGA  612


Range 2: 260 to 302

Score:60.2 bits(32), Expect:1e-04, 
Identities:40/43(93%),  Gaps:3/43(6%), Strand: Plus/Plus

Query  1    CGCGATACATAACTGACATGACTATTGAGGA-T-GTCAA-AAA  40
            ||||||||||||||||||||||||||||||| | ||||| |||
Sbjct  260  CGCGATACATAACTGACATGACTATTGAGGAATTGTCAAGAAA  302


>Influenza A virus (A/Rheinland-Pfalz/USAFSAM-14054/2023(H3N2)) segment 8 nuclear export protein (NEP) and nonstructural protein 1 (NS1) genes, complete cds
Sequence ID: OQ507056.1 Length: 838
Range 1: 503 to 612

Score:198 bits(107), Expect:2e-46, 
Identities:110/111(99%),  Gaps:1/111(0%), Strand: Plus/Plus

Query  15   GACATGACTATTGAGGATGTCAAAAATGCAATTGGGGTCCTCATCGGAGGACTTGAATGG  74
            ||||| ||||||||||||||||||||||||||||||||||||||||||||||||||||||
Sbjct  503  GACAT-ACTATTGAGGATGTCAAAAATGCAATTGGGGTCCTCATCGGAGGACTTGAATGG  561

Query  75   AATGATAACACAGTTCGAGTCTCTAAAAATCTACAGAGATTCGCTTGGAGA  125
            |||||||||||||||||||||||||||||||||||||||||||||||||||
Sbjct  562  AATGATAACACAGTTCGAGTCTCTAAAAATCTACAGAGATTCGCTTGGAGA  612


Range 2: 260 to 302

Score:60.2 bits(32), Expect:1e-04, 
Identities:40/43(93%),  Gaps:3/43(6%), Strand: Plus/Plus

Query  1    CGCGATACATAACTGACATGACTATTGAGGA-T-GTCAA-AAA  40
            ||||||||||||||||||||||||||||||| | ||||| |||
Sbjct  260  CGCGATACATAACTGACATGACTATTGAGGAATTGTCAAGAAA  302


>Influenza A virus (A/Rheinland-Pfalz/USAFSAM-14049/2023(H3N2)) segment 8 nuclear export protein (NEP) and nonstructural protein 1 (NS1) genes, complete cds
Sequence ID: OQ507032.1 Length: 838
Range 1: 503 to 612

Score:198 bits(107), Expect:2e-46, 
Identities:110/111(99%),  Gaps:1/111(0%), Strand: Plus/Plus

Query  15   GACATGACTATTGAGGATGTCAAAAATGCAATTGGGGTCCTCATCGGAGGACTTGAATGG  74
            ||||| ||||||||||||||||||||||||||||||||||||||||||||||||||||||
Sbjct  503  GACAT-ACTATTGAGGATGTCAAAAATGCAATTGGGGTCCTCATCGGAGGACTTGAATGG  561

Query  75   AATGATAACACAGTTCGAGTCTCTAAAAATCTACAGAGATTCGCTTGGAGA  125
            |||||||||||||||||||||||||||||||||||||||||||||||||||
Sbjct  562  AATGATAACACAGTTCGAGTCTCTAAAAATCTACAGAGATTCGCTTGGAGA  612


Range 2: 260 to 302

Score:60.2 bits(32), Expect:1e-04, 
Identities:40/43(93%),  Gaps:3/43(6%), Strand: Plus/Plus

Query  1    CGCGATACATAACTGACATGACTATTGAGGA-T-GTCAA-AAA  40
            ||||||||||||||||||||||||||||||| | ||||| |||
Sbjct  260  CGCGATACATAACTGACATGACTATTGAGGAATTGTCAAGAAA  302


>Influenza A virus (A/New Jersey/USAFSAM-14081/2023(H3N2)) segment 8 nuclear export protein (NEP) and nonstructural protein 1 (NS1) genes, complete cds
Sequence ID: OQ506984.1 Length: 838
Range 1: 503 to 612

Score:198 bits(107), Expect:2e-46, 
Identities:110/111(99%),  Gaps:1/111(0%), Strand: Plus/Plus

Query  15   GACATGACTATTGAGGATGTCAAAAATGCAATTGGGGTCCTCATCGGAGGACTTGAATGG  74
            ||||| ||||||||||||||||||||||||||||||||||||||||||||||||||||||
Sbjct  503  GACAT-ACTATTGAGGATGTCAAAAATGCAATTGGGGTCCTCATCGGAGGACTTGAATGG  561

Query  75   AATGATAACACAGTTCGAGTCTCTAAAAATCTACAGAGATTCGCTTGGAGA  125
            |||||||||||||||||||||||||||||||||||||||||||||||||||
Sbjct  562  AATGATAACACAGTTCGAGTCTCTAAAAATCTACAGAGATTCGCTTGGAGA  612


Range 2: 260 to 302

Score:60.2 bits(32), Expect:1e-04, 
Identities:40/43(93%),  Gaps:3/43(6%), Strand: Plus/Plus

Query  1    CGCGATACATAACTGACATGACTATTGAGGA-T-GTCAA-AAA  40
            ||||||||||||||||||||||||||||||| | ||||| |||
Sbjct  260  CGCGATACATAACTGACATGACTATTGAGGAATTGTCAAGAAA  302


>Influenza A virus (A/Nebraska/USAFSAM-14080/2023(H3N2)) segment 8 nuclear export protein (NEP) and nonstructural protein 1 (NS1) genes, complete cds
Sequence ID: OQ506976.1 Length: 838
>Influenza A virus (A/USA/10048659363/2022(H3N2)) segment 8 nuclear export protein (NEP) and nonstructural protein 1 (NS1) genes, complete cds
Sequence ID: OQ794742.1 Length: 838
>Influenza A virus (A/USA/10049006306/2022(H3N2)) segment 8 nuclear export protein (NEP) and nonstructural protein 1 (NS1) genes, complete cds
Sequence ID: OQ797218.1 Length: 838
>Influenza A virus (A/Michigan/UOM10048852410/2022(H3N2)) segment 8 nuclear export protein (NEP) and nonstructural protein 1 (NS1) genes, complete cds
Sequence ID: OR450376.1 Length: 838 
Range 1: 503 to 612

Score:198 bits(107), Expect:2e-46, 
Identities:110/111(99%),  Gaps:1/111(0%), Strand: Plus/Plus

Query  15   GACATGACTATTGAGGATGTCAAAAATGCAATTGGGGTCCTCATCGGAGGACTTGAATGG  74
            ||||| ||||||||||||||||||||||||||||||||||||||||||||||||||||||
Sbjct  503  GACAT-ACTATTGAGGATGTCAAAAATGCAATTGGGGTCCTCATCGGAGGACTTGAATGG  561

Query  75   AATGATAACACAGTTCGAGTCTCTAAAAATCTACAGAGATTCGCTTGGAGA  125
            |||||||||||||||||||||||||||||||||||||||||||||||||||
Sbjct  562  AATGATAACACAGTTCGAGTCTCTAAAAATCTACAGAGATTCGCTTGGAGA  612


Range 2: 260 to 302

Score:60.2 bits(32), Expect:1e-04, 
Identities:40/43(93%),  Gaps:3/43(6%), Strand: Plus/Plus

Query  1    CGCGATACATAACTGACATGACTATTGAGGA-T-GTCAA-AAA  40
            ||||||||||||||||||||||||||||||| | ||||| |||
Sbjct  260  CGCGATACATAACTGACATGACTATTGAGGAATTGTCAAGAAA  302


>Influenza A virus (A/Alaska/USAFSAM-14035/2023(H3N2)) segment 8 nuclear export protein (NEP) and nonstructural protein 1 (NS1) genes, complete cds
Sequence ID: OQ506928.1 Length: 838
Range 1: 503 to 612

Score:198 bits(107), Expect:2e-46, 
Identities:110/111(99%),  Gaps:1/111(0%), Strand: Plus/Plus

Query  15   GACATGACTATTGAGGATGTCAAAAATGCAATTGGGGTCCTCATCGGAGGACTTGAATGG  74
            ||||| ||||||||||||||||||||||||||||||||||||||||||||||||||||||
Sbjct  503  GACAT-ACTATTGAGGATGTCAAAAATGCAATTGGGGTCCTCATCGGAGGACTTGAATGG  561

Query  75   AATGATAACACAGTTCGAGTCTCTAAAAATCTACAGAGATTCGCTTGGAGA  125
            |||||||||||||||||||||||||||||||||||||||||||||||||||
Sbjct  562  AATGATAACACAGTTCGAGTCTCTAAAAATCTACAGAGATTCGCTTGGAGA  612


Range 2: 260 to 302

Score:60.2 bits(32), Expect:1e-04, 
Identities:40/43(93%),  Gaps:3/43(6%), Strand: Plus/Plus

Query  1    CGCGATACATAACTGACATGACTATTGAGGA-T-GTCAA-AAA  40
            ||||||||||||||||||||||||||||||| | ||||| |||
Sbjct  260  CGCGATACATAACTGACATGACTATTGAGGAATTGTCAAGAAA  302


>Influenza A virus (A/Alaska/USAFSAM-14030/2022(H3N2)) segment 8 nuclear export protein (NEP) and nonstructural protein 1 (NS1) genes, complete cds
Sequence ID: OQ506904.1 Length: 838
Range 1: 503 to 612

Score:198 bits(107), Expect:2e-46, 
Identities:110/111(99%),  Gaps:1/111(0%), Strand: Plus/Plus

Query  15   GACATGACTATTGAGGATGTCAAAAATGCAATTGGGGTCCTCATCGGAGGACTTGAATGG  74
            ||||| ||||||||||||||||||||||||||||||||||||||||||||||||||||||
Sbjct  503  GACAT-ACTATTGAGGATGTCAAAAATGCAATTGGGGTCCTCATCGGAGGACTTGAATGG  561

Query  75   AATGATAACACAGTTCGAGTCTCTAAAAATCTACAGAGATTCGCTTGGAGA  125
            |||||||||||||||||||||||||||||||||||||||||||||||||||
Sbjct  562  AATGATAACACAGTTCGAGTCTCTAAAAATCTACAGAGATTCGCTTGGAGA  612


Range 2: 260 to 302

Score:60.2 bits(32), Expect:1e-04, 
Identities:40/43(93%),  Gaps:3/43(6%), Strand: Plus/Plus

Query  1    CGCGATACATAACTGACATGACTATTGAGGA-T-GTCAA-AAA  40
            ||||||||||||||||||||||||||||||| | ||||| |||
Sbjct  260  CGCGATACATAACTGACATGACTATTGAGGAATTGTCAAGAAA  302


>Influenza A virus (A/Okinawa/USAFSAM-14073/2023(H3N2)) segment 8 nuclear export protein (NEP) and nonstructural protein 1 (NS1) genes, complete cds
Sequence ID: OQ506835.1 Length: 838
Range 1: 503 to 612

Score:198 bits(107), Expect:2e-46, 
Identities:110/111(99%),  Gaps:1/111(0%), Strand: Plus/Plus

Query  15   GACATGACTATTGAGGATGTCAAAAATGCAATTGGGGTCCTCATCGGAGGACTTGAATGG  74
            ||||| ||||||||||||||||||||||||||||||||||||||||||||||||||||||
Sbjct  503  GACAT-ACTATTGAGGATGTCAAAAATGCAATTGGGGTCCTCATCGGAGGACTTGAATGG  561

Query  75   AATGATAACACAGTTCGAGTCTCTAAAAATCTACAGAGATTCGCTTGGAGA  125
            |||||||||||||||||||||||||||||||||||||||||||||||||||
Sbjct  562  AATGATAACACAGTTCGAGTCTCTAAAAATCTACAGAGATTCGCTTGGAGA  612


Range 2: 260 to 302

Score:60.2 bits(32), Expect:1e-04, 
Identities:40/43(93%),  Gaps:3/43(6%), Strand: Plus/Plus

Query  1    CGCGATACATAACTGACATGACTATTGAGGA-T-GTCAA-AAA  40
            ||||||||||||||||||||||||||||||| | ||||| |||
Sbjct  260  CGCGATACATAACTGACATGACTATTGAGGAATTGTCAAGAAA  302


>Influenza A virus (A/Rheinland-Pfalz/USAFSAM-14064/2023(H3N2)) segment 8 nuclear export protein (NEP) and nonstructural protein 1 (NS1) genes, complete cds
Sequence ID: OQ506828.1 Length: 838
Range 1: 503 to 612

Score:198 bits(107), Expect:2e-46, 
Identities:110/111(99%),  Gaps:1/111(0%), Strand: Plus/Plus

Query  15   GACATGACTATTGAGGATGTCAAAAATGCAATTGGGGTCCTCATCGGAGGACTTGAATGG  74
            ||||| ||||||||||||||||||||||||||||||||||||||||||||||||||||||
Sbjct  503  GACAT-ACTATTGAGGATGTCAAAAATGCAATTGGGGTCCTCATCGGAGGACTTGAATGG  561

Query  75   AATGATAACACAGTTCGAGTCTCTAAAAATCTACAGAGATTCGCTTGGAGA  125
            |||||||||||||||||||||||||||||||||||||||||||||||||||
Sbjct  562  AATGATAACACAGTTCGAGTCTCTAAAAATCTACAGAGATTCGCTTGGAGA  612


Range 2: 260 to 302

Score:60.2 bits(32), Expect:1e-04, 
Identities:40/43(93%),  Gaps:3/43(6%), Strand: Plus/Plus

Query  1    CGCGATACATAACTGACATGACTATTGAGGA-T-GTCAA-AAA  40
            ||||||||||||||||||||||||||||||| | ||||| |||
Sbjct  260  CGCGATACATAACTGACATGACTATTGAGGAATTGTCAAGAAA  302


>Influenza A virus (A/Rheinland-Pfalz/USAFSAM-14055/2023(H3N2)) segment 8 nuclear export protein (NEP) and nonstructural protein 1 (NS1) genes, complete cds
Sequence ID: OQ506821.1 Length: 838
Range 1: 503 to 612

Score:198 bits(107), Expect:2e-46, 
Identities:110/111(99%),  Gaps:1/111(0%), Strand: Plus/Plus

Query  15   GACATGACTATTGAGGATGTCAAAAATGCAATTGGGGTCCTCATCGGAGGACTTGAATGG  74
            ||||| ||||||||||||||||||||||||||||||||||||||||||||||||||||||
Sbjct  503  GACAT-ACTATTGAGGATGTCAAAAATGCAATTGGGGTCCTCATCGGAGGACTTGAATGG  561

Query  75   AATGATAACACAGTTCGAGTCTCTAAAAATCTACAGAGATTCGCTTGGAGA  125
            |||||||||||||||||||||||||||||||||||||||||||||||||||
Sbjct  562  AATGATAACACAGTTCGAGTCTCTAAAAATCTACAGAGATTCGCTTGGAGA  612


Range 2: 260 to 302

Score:60.2 bits(32), Expect:1e-04, 
Identities:40/43(93%),  Gaps:3/43(6%), Strand: Plus/Plus

Query  1    CGCGATACATAACTGACATGACTATTGAGGA-T-GTCAA-AAA  40
            ||||||||||||||||||||||||||||||| | ||||| |||
Sbjct  260  CGCGATACATAACTGACATGACTATTGAGGAATTGTCAAGAAA  302


>Influenza A virus (A/Rheinland-Pfalz/USAFSAM-14052/2023(H3N2)) segment 8 nuclear export protein (NEP) and nonstructural protein 1 (NS1) genes, complete cds
Sequence ID: OQ506820.1 Length: 838
Range 1: 503 to 612

Score:198 bits(107), Expect:2e-46, 
Identities:110/111(99%),  Gaps:1/111(0%), Strand: Plus/Plus

Query  15   GACATGACTATTGAGGATGTCAAAAATGCAATTGGGGTCCTCATCGGAGGACTTGAATGG  74
            ||||| ||||||||||||||||||||||||||||||||||||||||||||||||||||||
Sbjct  503  GACAT-ACTATTGAGGATGTCAAAAATGCAATTGGGGTCCTCATCGGAGGACTTGAATGG  561

Query  75   AATGATAACACAGTTCGAGTCTCTAAAAATCTACAGAGATTCGCTTGGAGA  125
            |||||||||||||||||||||||||||||||||||||||||||||||||||
Sbjct  562  AATGATAACACAGTTCGAGTCTCTAAAAATCTACAGAGATTCGCTTGGAGA  612


Range 2: 260 to 302

Score:60.2 bits(32), Expect:1e-04, 
Identities:40/43(93%),  Gaps:3/43(6%), Strand: Plus/Plus

Query  1    CGCGATACATAACTGACATGACTATTGAGGA-T-GTCAA-AAA  40
            ||||||||||||||||||||||||||||||| | ||||| |||
Sbjct  260  CGCGATACATAACTGACATGACTATTGAGGAATTGTCAAGAAA  302


>Influenza A virus (A/Rheinland-Pfalz/USAFSAM-14048/2023(H3N2)) segment 8 nuclear export protein (NEP) and nonstructural protein 1 (NS1) genes, complete cds
Sequence ID: OQ506818.1 Length: 838
Range 1: 503 to 612

Score:198 bits(107), Expect:2e-46, 
Identities:110/111(99%),  Gaps:1/111(0%), Strand: Plus/Plus

Query  15   GACATGACTATTGAGGATGTCAAAAATGCAATTGGGGTCCTCATCGGAGGACTTGAATGG  74
            ||||| ||||||||||||||||||||||||||||||||||||||||||||||||||||||
Sbjct  503  GACAT-ACTATTGAGGATGTCAAAAATGCAATTGGGGTCCTCATCGGAGGACTTGAATGG  561

Query  75   AATGATAACACAGTTCGAGTCTCTAAAAATCTACAGAGATTCGCTTGGAGA  125
            |||||||||||||||||||||||||||||||||||||||||||||||||||
Sbjct  562  AATGATAACACAGTTCGAGTCTCTAAAAATCTACAGAGATTCGCTTGGAGA  612


Range 2: 260 to 302

Score:60.2 bits(32), Expect:1e-04, 
Identities:40/43(93%),  Gaps:3/43(6%), Strand: Plus/Plus

Query  1    CGCGATACATAACTGACATGACTATTGAGGA-T-GTCAA-AAA  40
            ||||||||||||||||||||||||||||||| | ||||| |||
Sbjct  260  CGCGATACATAACTGACATGACTATTGAGGAATTGTCAAGAAA  302


>Influenza A virus (A/Alaska/USAFSAM-14037/2022(H3N2)) segment 8 nuclear export protein (NEP) and nonstructural protein 1 (NS1) genes, complete cds
Sequence ID: OQ506812.1 Length: 838
Range 1: 503 to 612

Score:198 bits(107), Expect:2e-46, 
Identities:110/111(99%),  Gaps:1/111(0%), Strand: Plus/Plus

Query  15   GACATGACTATTGAGGATGTCAAAAATGCAATTGGGGTCCTCATCGGAGGACTTGAATGG  74
            ||||| ||||||||||||||||||||||||||||||||||||||||||||||||||||||
Sbjct  503  GACAT-ACTATTGAGGATGTCAAAAATGCAATTGGGGTCCTCATCGGAGGACTTGAATGG  561

Query  75   AATGATAACACAGTTCGAGTCTCTAAAAATCTACAGAGATTCGCTTGGAGA  125
            |||||||||||||||||||||||||||||||||||||||||||||||||||
Sbjct  562  AATGATAACACAGTTCGAGTCTCTAAAAATCTACAGAGATTCGCTTGGAGA  612


>Influenza A virus (A/Alaska/USAFSAM-14031/2022(H3N2)) segment 8 nuclear export protein (NEP) and nonstructural protein 1 (NS1) genes, complete cds
Sequence ID: OQ506809.1 Length: 838
>Influenza A virus (A/United Kingdom/GSTT_IAV_ED65/2023(H3)) segment 8 nuclear export protein (NEP) and nonstructural protein 1 (NS1) genes, complete cds
Sequence ID: OQ763954.1 Length: 838
>Influenza A virus (A/Aomori/USAFSAM-14252/2023(H3N2)) segment 8 nuclear export protein (NEP) and nonstructural protein 1 (NS1) genes, complete cds
Sequence ID: OR865165.1 Length: 838
>Influenza A virus (A/Aomori/USAFSAM-14253/2023(H3N2)) segment 8 nuclear export protein (NEP) and nonstructural protein 1 (NS1) genes, complete cds
Sequence ID: OR865166.1 Length: 838
>Influenza A virus (A/Michigan/MIS-L369631814/2023(H3N2)) segment 8 nuclear export protein (NEP) and nonstructural protein 1 (NS1) genes, complete cds
Sequence ID: OR866459.1 Length: 838
>Influenza A virus (A/Michigan/MIS-L371341586/2023(H3N2)) segment 8 nuclear export protein (NEP) and nonstructural protein 1 (NS1) genes, complete cds
Sequence ID: PP070559.1 Length: 838
>Influenza A virus (A/Michigan/MIS-L371503303/2023(H3N2)) segment 8 nuclear export protein (NEP) and nonstructural protein 1 (NS1) genes, complete cds
Sequence ID: PP070582.1 Length: 838
>Influenza A virus (A/Michigan/MIS-L370569210/2023(H3N2)) segment 8 nuclear export protein (NEP) and nonstructural protein 1 (NS1) genes, complete cds
Sequence ID: PP071654.1 Length: 838
>Influenza A virus (A/Michigan/MIS-L371059246/2023(H3N2)) segment 8 nuclear export protein (NEP) and nonstructural protein 1 (NS1) genes, complete cds
Sequence ID: PP071669.1 Length: 838
>Influenza A virus (A/Michigan/MIS-L371056358/2023(H3N2)) segment 8 nuclear export protein (NEP) and nonstructural protein 1 (NS1) genes, complete cds
Sequence ID: PP071688.1 Length: 838
>Influenza A virus (A/Michigan/MIS-L371033452/2023(H3N2)) segment 8 nuclear export protein (NEP) and nonstructural protein 1 (NS1) genes, complete cds
Sequence ID: PP071699.1 Length: 838
>Influenza A virus (A/Michigan/MIS-L370612818/2023(H3N2)) segment 8 nuclear export protein (NEP) and nonstructural protein 1 (NS1) genes, complete cds
Sequence ID: PP071709.1 Length: 838
>Influenza A virus (A/Bayern/USAFSAM-14317/2023(H3N2)) segment 8 nuclear export protein (NEP) and nonstructural protein 1 (NS1) genes, complete cds
Sequence ID: PP093573.1 Length: 838
>Influenza A virus (A/Bayern/USAFSAM-14318/2023(H3N2)) segment 8 nuclear export protein (NEP) and nonstructural protein 1 (NS1) genes, complete cds
Sequence ID: PP093574.1 Length: 838 
Range 1: 503 to 612

Score:198 bits(107), Expect:2e-46, 
Identities:110/111(99%),  Gaps:1/111(0%), Strand: Plus/Plus

Query  15   GACATGACTATTGAGGATGTCAAAAATGCAATTGGGGTCCTCATCGGAGGACTTGAATGG  74
            ||||| ||||||||||||||||||||||||||||||||||||||||||||||||||||||
Sbjct  503  GACAT-ACTATTGAGGATGTCAAAAATGCAATTGGGGTCCTCATCGGAGGACTTGAATGG  561

Query  75   AATGATAACACAGTTCGAGTCTCTAAAAATCTACAGAGATTCGCTTGGAGA  125
            |||||||||||||||||||||||||||||||||||||||||||||||||||
Sbjct  562  AATGATAACACAGTTCGAGTCTCTAAAAATCTACAGAGATTCGCTTGGAGA  612


Range 2: 260 to 302

Score:60.2 bits(32), Expect:1e-04, 
Identities:40/43(93%),  Gaps:3/43(6%), Strand: Plus/Plus

Query  1    CGCGATACATAACTGACATGACTATTGAGGA-T-GTCAA-AAA  40
            ||||||||||||||||||||||||||||||| | ||||| |||
Sbjct  260  CGCGATACATAACTGACATGACTATTGAGGAATTGTCAAGAAA  302


>Influenza A virus (A/Wyoming/19/2022(H3N2)) segment 8 nuclear export protein (NEP) and nonstructural protein 1 (NS1) genes, complete cds
Sequence ID: OQ465870.1 Length: 865
Range 1: 517 to 626

Score:198 bits(107), Expect:2e-46, 
Identities:110/111(99%),  Gaps:1/111(0%), Strand: Plus/Plus

Query  15   GACATGACTATTGAGGATGTCAAAAATGCAATTGGGGTCCTCATCGGAGGACTTGAATGG  74
            ||||| ||||||||||||||||||||||||||||||||||||||||||||||||||||||
Sbjct  517  GACAT-ACTATTGAGGATGTCAAAAATGCAATTGGGGTCCTCATCGGAGGACTTGAATGG  575

Query  75   AATGATAACACAGTTCGAGTCTCTAAAAATCTACAGAGATTCGCTTGGAGA  125
            |||||||||||||||||||||||||||||||||||||||||||||||||||
Sbjct  576  AATGATAACACAGTTCGAGTCTCTAAAAATCTACAGAGATTCGCTTGGAGA  626


Range 2: 274 to 316

Score:60.2 bits(32), Expect:1e-04, 
Identities:40/43(93%),  Gaps:3/43(6%), Strand: Plus/Plus

Query  1    CGCGATACATAACTGACATGACTATTGAGGA-T-GTCAA-AAA  40
            ||||||||||||||||||||||||||||||| | ||||| |||
Sbjct  274  CGCGATACATAACTGACATGACTATTGAGGAATTGTCAAGAAA  316


>Influenza A virus (A/Wisconsin/98/2022(H3N2)) segment 8 nuclear export protein (NEP) and nonstructural protein 1 (NS1) genes, complete cds
Sequence ID: OQ465862.1 Length: 865
Range 1: 517 to 626

Score:198 bits(107), Expect:2e-46, 
Identities:110/111(99%),  Gaps:1/111(0%), Strand: Plus/Plus

Query  15   GACATGACTATTGAGGATGTCAAAAATGCAATTGGGGTCCTCATCGGAGGACTTGAATGG  74
            ||||| ||||||||||||||||||||||||||||||||||||||||||||||||||||||
Sbjct  517  GACAT-ACTATTGAGGATGTCAAAAATGCAATTGGGGTCCTCATCGGAGGACTTGAATGG  575

Query  75   AATGATAACACAGTTCGAGTCTCTAAAAATCTACAGAGATTCGCTTGGAGA  125
            |||||||||||||||||||||||||||||||||||||||||||||||||||
Sbjct  576  AATGATAACACAGTTCGAGTCTCTAAAAATCTACAGAGATTCGCTTGGAGA  626


Range 2: 274 to 316

Score:60.2 bits(32), Expect:1e-04, 
Identities:40/43(93%),  Gaps:3/43(6%), Strand: Plus/Plus

Query  1    CGCGATACATAACTGACATGACTATTGAGGA-T-GTCAA-AAA  40
            ||||||||||||||||||||||||||||||| | ||||| |||
Sbjct  274  CGCGATACATAACTGACATGACTATTGAGGAATTGTCAAGAAA  316


>Influenza A virus (A/Washington/66/2022(H3N2)) segment 8 nuclear export protein (NEP) and nonstructural protein 1 (NS1) genes, complete cds
Sequence ID: OQ465798.1 Length: 864
Range 1: 517 to 626

Score:198 bits(107), Expect:2e-46, 
Identities:110/111(99%),  Gaps:1/111(0%), Strand: Plus/Plus

Query  15   GACATGACTATTGAGGATGTCAAAAATGCAATTGGGGTCCTCATCGGAGGACTTGAATGG  74
            ||||| ||||||||||||||||||||||||||||||||||||||||||||||||||||||
Sbjct  517  GACAT-ACTATTGAGGATGTCAAAAATGCAATTGGGGTCCTCATCGGAGGACTTGAATGG  575

Query  75   AATGATAACACAGTTCGAGTCTCTAAAAATCTACAGAGATTCGCTTGGAGA  125
            |||||||||||||||||||||||||||||||||||||||||||||||||||
Sbjct  576  AATGATAACACAGTTCGAGTCTCTAAAAATCTACAGAGATTCGCTTGGAGA  626


Range 2: 274 to 316

Score:60.2 bits(32), Expect:1e-04, 
Identities:40/43(93%),  Gaps:3/43(6%), Strand: Plus/Plus

Query  1    CGCGATACATAACTGACATGACTATTGAGGA-T-GTCAA-AAA  40
            ||||||||||||||||||||||||||||||| | ||||| |||
Sbjct  274  CGCGATACATAACTGACATGACTATTGAGGAATTGTCAAGAAA  316


>Influenza A virus (A/Virginia/12/2022(H3N2)) segment 8 nuclear export protein (NEP) and nonstructural protein 1 (NS1) genes, complete cds
Sequence ID: OQ465734.1 Length: 865
>Influenza A virus (A/Virginia/12/2022(H3N2)) segment 8 nuclear export protein (NEP) and nonstructural protein 1 (NS1) genes, complete cds
Sequence ID: OQ465742.1 Length: 865 
Range 1: 517 to 626

Score:198 bits(107), Expect:2e-46, 
Identities:110/111(99%),  Gaps:1/111(0%), Strand: Plus/Plus

Query  15   GACATGACTATTGAGGATGTCAAAAATGCAATTGGGGTCCTCATCGGAGGACTTGAATGG  74
            ||||| ||||||||||||||||||||||||||||||||||||||||||||||||||||||
Sbjct  517  GACAT-ACTATTGAGGATGTCAAAAATGCAATTGGGGTCCTCATCGGAGGACTTGAATGG  575

Query  75   AATGATAACACAGTTCGAGTCTCTAAAAATCTACAGAGATTCGCTTGGAGA  125
            |||||||||||||||||||||||||||||||||||||||||||||||||||
Sbjct  576  AATGATAACACAGTTCGAGTCTCTAAAAATCTACAGAGATTCGCTTGGAGA  626


Range 2: 274 to 316

Score:60.2 bits(32), Expect:1e-04, 
Identities:40/43(93%),  Gaps:3/43(6%), Strand: Plus/Plus

Query  1    CGCGATACATAACTGACATGACTATTGAGGA-T-GTCAA-AAA  40
            ||||||||||||||||||||||||||||||| | ||||| |||
Sbjct  274  CGCGATACATAACTGACATGACTATTGAGGAATTGTCAAGAAA  316


>Influenza A virus (A/Utah/66/2022(H3N2)) segment 8 nuclear export protein (NEP) and nonstructural protein 1 (NS1) genes, complete cds
Sequence ID: OQ465718.1 Length: 865
>Influenza A virus (A/Utah/75/2022(H3N2)) segment 8 nuclear export protein (NEP) and nonstructural protein 1 (NS1) genes, complete cds
Sequence ID: OQ664273.1 Length: 865
>Influenza A virus (A/Utah/77/2022(H3N2)) segment 8 nuclear export protein (NEP) and nonstructural protein 1 (NS1) genes, complete cds
Sequence ID: OQ664289.1 Length: 865
>Influenza A virus (A/Utah/80/2022(H3N2)) segment 8 nuclear export protein (NEP) and nonstructural protein 1 (NS1) genes, complete cds
Sequence ID: OQ667228.1 Length: 865
>Influenza A virus (A/Utah/83/2022(H3N2)) segment 8 nuclear export protein (NEP) and nonstructural protein 1 (NS1) genes, complete cds
Sequence ID: OQ667244.1 Length: 865
>Influenza A virus (A/Utah/66/2022(H3N2)) segment 8 nuclear export protein (NEP) and nonstructural protein 1 (NS1) genes, complete cds
Sequence ID: OR013599.1 Length: 865 
Range 1: 517 to 626

Score:198 bits(107), Expect:2e-46, 
Identities:110/111(99%),  Gaps:1/111(0%), Strand: Plus/Plus

Query  15   GACATGACTATTGAGGATGTCAAAAATGCAATTGGGGTCCTCATCGGAGGACTTGAATGG  74
            ||||| ||||||||||||||||||||||||||||||||||||||||||||||||||||||
Sbjct  517  GACAT-ACTATTGAGGATGTCAAAAATGCAATTGGGGTCCTCATCGGAGGACTTGAATGG  575

Query  75   AATGATAACACAGTTCGAGTCTCTAAAAATCTACAGAGATTCGCTTGGAGA  125
            |||||||||||||||||||||||||||||||||||||||||||||||||||
Sbjct  576  AATGATAACACAGTTCGAGTCTCTAAAAATCTACAGAGATTCGCTTGGAGA  626


Range 2: 274 to 316

Score:60.2 bits(32), Expect:1e-04, 
Identities:40/43(93%),  Gaps:3/43(6%), Strand: Plus/Plus

Query  1    CGCGATACATAACTGACATGACTATTGAGGA-T-GTCAA-AAA  40
            ||||||||||||||||||||||||||||||| | ||||| |||
Sbjct  274  CGCGATACATAACTGACATGACTATTGAGGAATTGTCAAGAAA  316


>Influenza A virus (A/Utah/62/2022(H3N2)) segment 8 nuclear export protein (NEP) and nonstructural protein 1 (NS1) genes, complete cds
Sequence ID: OQ465702.1 Length: 865
Range 1: 517 to 626

Score:198 bits(107), Expect:2e-46, 
Identities:110/111(99%),  Gaps:1/111(0%), Strand: Plus/Plus

Query  15   GACATGACTATTGAGGATGTCAAAAATGCAATTGGGGTCCTCATCGGAGGACTTGAATGG  74
            ||||| ||||||||||||||||||||||||||||||||||||||||||||||||||||||
Sbjct  517  GACAT-ACTATTGAGGATGTCAAAAATGCAATTGGGGTCCTCATCGGAGGACTTGAATGG  575

Query  75   AATGATAACACAGTTCGAGTCTCTAAAAATCTACAGAGATTCGCTTGGAGA  125
            |||||||||||||||||||||||||||||||||||||||||||||||||||
Sbjct  576  AATGATAACACAGTTCGAGTCTCTAAAAATCTACAGAGATTCGCTTGGAGA  626


Range 2: 274 to 316

Score:60.2 bits(32), Expect:1e-04, 
Identities:40/43(93%),  Gaps:3/43(6%), Strand: Plus/Plus

Query  1    CGCGATACATAACTGACATGACTATTGAGGA-T-GTCAA-AAA  40
            ||||||||||||||||||||||||||||||| | ||||| |||
Sbjct  274  CGCGATACATAACTGACATGACTATTGAGGAATTGTCAAGAAA  316


>Influenza A virus (A/South Dakota/45/2022(H3N2)) segment 8 nuclear export protein (NEP) and nonstructural protein 1 (NS1) genes, complete cds
Sequence ID: OQ465614.1 Length: 865
>Influenza A virus (A/South Dakota/45/2022(H3N2)) segment 8 nuclear export protein (NEP) and nonstructural protein 1 (NS1) genes, complete cds
Sequence ID: OQ667064.1 Length: 865 
Range 1: 517 to 626

Score:198 bits(107), Expect:2e-46, 
Identities:110/111(99%),  Gaps:1/111(0%), Strand: Plus/Plus

Query  15   GACATGACTATTGAGGATGTCAAAAATGCAATTGGGGTCCTCATCGGAGGACTTGAATGG  74
            ||||| ||||||||||||||||||||||||||||||||||||||||||||||||||||||
Sbjct  517  GACAT-ACTATTGAGGATGTCAAAAATGCAATTGGGGTCCTCATCGGAGGACTTGAATGG  575

Query  75   AATGATAACACAGTTCGAGTCTCTAAAAATCTACAGAGATTCGCTTGGAGA  125
            |||||||||||||||||||||||||||||||||||||||||||||||||||
Sbjct  576  AATGATAACACAGTTCGAGTCTCTAAAAATCTACAGAGATTCGCTTGGAGA  626


Range 2: 274 to 316

Score:60.2 bits(32), Expect:1e-04, 
Identities:40/43(93%),  Gaps:3/43(6%), Strand: Plus/Plus

Query  1    CGCGATACATAACTGACATGACTATTGAGGA-T-GTCAA-AAA  40
            ||||||||||||||||||||||||||||||| | ||||| |||
Sbjct  274  CGCGATACATAACTGACATGACTATTGAGGAATTGTCAAGAAA  316


>Influenza A virus (A/Rhode Island/67/2022(H3N2)) segment 8 nuclear export protein (NEP) and nonstructural protein 1 (NS1) genes, complete cds
Sequence ID: OQ465606.1 Length: 865
Range 1: 517 to 626

Score:198 bits(107), Expect:2e-46, 
Identities:110/111(99%),  Gaps:1/111(0%), Strand: Plus/Plus

Query  15   GACATGACTATTGAGGATGTCAAAAATGCAATTGGGGTCCTCATCGGAGGACTTGAATGG  74
            ||||| ||||||||||||||||||||||||||||||||||||||||||||||||||||||
Sbjct  517  GACAT-ACTATTGAGGATGTCAAAAATGCAATTGGGGTCCTCATCGGAGGACTTGAATGG  575

Query  75   AATGATAACACAGTTCGAGTCTCTAAAAATCTACAGAGATTCGCTTGGAGA  125
            |||||||||||||||||||||||||||||||||||||||||||||||||||
Sbjct  576  AATGATAACACAGTTCGAGTCTCTAAAAATCTACAGAGATTCGCTTGGAGA  626


Range 2: 274 to 316

Score:60.2 bits(32), Expect:1e-04, 
Identities:40/43(93%),  Gaps:3/43(6%), Strand: Plus/Plus

Query  1    CGCGATACATAACTGACATGACTATTGAGGA-T-GTCAA-AAA  40
            ||||||||||||||||||||||||||||||| | ||||| |||
Sbjct  274  CGCGATACATAACTGACATGACTATTGAGGAATTGTCAAGAAA  316


>Influenza A virus (A/Rhode Island/63/2022(H3N2)) segment 8 nuclear export protein (NEP) and nonstructural protein 1 (NS1) genes, complete cds
Sequence ID: OQ465558.1 Length: 865
>Influenza A virus (A/Rhode Island/63/2022(H3N2)) segment 8 nuclear export protein (NEP) and nonstructural protein 1 (NS1) genes, complete cds
Sequence ID: OQ465566.1 Length: 865 
Range 1: 517 to 626

Score:198 bits(107), Expect:2e-46, 
Identities:110/111(99%),  Gaps:1/111(0%), Strand: Plus/Plus

Query  15   GACATGACTATTGAGGATGTCAAAAATGCAATTGGGGTCCTCATCGGAGGACTTGAATGG  74
            ||||| ||||||||||||||||||||||||||||||||||||||||||||||||||||||
Sbjct  517  GACAT-ACTATTGAGGATGTCAAAAATGCAATTGGGGTCCTCATCGGAGGACTTGAATGG  575

Query  75   AATGATAACACAGTTCGAGTCTCTAAAAATCTACAGAGATTCGCTTGGAGA  125
            |||||||||||||||||||||||||||||||||||||||||||||||||||
Sbjct  576  AATGATAACACAGTTCGAGTCTCTAAAAATCTACAGAGATTCGCTTGGAGA  626


Range 2: 274 to 316

Score:60.2 bits(32), Expect:1e-04, 
Identities:40/43(93%),  Gaps:3/43(6%), Strand: Plus/Plus

Query  1    CGCGATACATAACTGACATGACTATTGAGGA-T-GTCAA-AAA  40
            ||||||||||||||||||||||||||||||| | ||||| |||
Sbjct  274  CGCGATACATAACTGACATGACTATTGAGGAATTGTCAAGAAA  316


>Influenza A virus (A/Oregon/64/2022(H3N2)) segment 8 nuclear export protein (NEP) and nonstructural protein 1 (NS1) genes, complete cds
Sequence ID: OQ465454.1 Length: 865
Range 1: 517 to 626

Score:198 bits(107), Expect:2e-46, 
Identities:110/111(99%),  Gaps:1/111(0%), Strand: Plus/Plus

Query  15   GACATGACTATTGAGGATGTCAAAAATGCAATTGGGGTCCTCATCGGAGGACTTGAATGG  74
            ||||| ||||||||||||||||||||||||||||||||||||||||||||||||||||||
Sbjct  517  GACAT-ACTATTGAGGATGTCAAAAATGCAATTGGGGTCCTCATCGGAGGACTTGAATGG  575

Query  75   AATGATAACACAGTTCGAGTCTCTAAAAATCTACAGAGATTCGCTTGGAGA  125
            |||||||||||||||||||||||||||||||||||||||||||||||||||
Sbjct  576  AATGATAACACAGTTCGAGTCTCTAAAAATCTACAGAGATTCGCTTGGAGA  626


Range 2: 274 to 316

Score:60.2 bits(32), Expect:1e-04, 
Identities:40/43(93%),  Gaps:3/43(6%), Strand: Plus/Plus

Query  1    CGCGATACATAACTGACATGACTATTGAGGA-T-GTCAA-AAA  40
            ||||||||||||||||||||||||||||||| | ||||| |||
Sbjct  274  CGCGATACATAACTGACATGACTATTGAGGAATTGTCAAGAAA  316


>Influenza A virus (A/Oregon/62/2022(H3N2)) segment 8 nuclear export protein (NEP) and nonstructural protein 1 (NS1) genes, complete cds
Sequence ID: OQ465446.1 Length: 865
>Influenza A virus (A/Oregon/62/2022(H3N2)) segment 8 nuclear export protein (NEP) and nonstructural protein 1 (NS1) genes, complete cds
Sequence ID: OR012913.1 Length: 865 
Range 1: 517 to 626

Score:198 bits(107), Expect:2e-46, 
Identities:110/111(99%),  Gaps:1/111(0%), Strand: Plus/Plus

Query  15   GACATGACTATTGAGGATGTCAAAAATGCAATTGGGGTCCTCATCGGAGGACTTGAATGG  74
            ||||| ||||||||||||||||||||||||||||||||||||||||||||||||||||||
Sbjct  517  GACAT-ACTATTGAGGATGTCAAAAATGCAATTGGGGTCCTCATCGGAGGACTTGAATGG  575

Query  75   AATGATAACACAGTTCGAGTCTCTAAAAATCTACAGAGATTCGCTTGGAGA  125
            |||||||||||||||||||||||||||||||||||||||||||||||||||
Sbjct  576  AATGATAACACAGTTCGAGTCTCTAAAAATCTACAGAGATTCGCTTGGAGA  626


Range 2: 274 to 316

Score:60.2 bits(32), Expect:1e-04, 
Identities:40/43(93%),  Gaps:3/43(6%), Strand: Plus/Plus

Query  1    CGCGATACATAACTGACATGACTATTGAGGA-T-GTCAA-AAA  40
            ||||||||||||||||||||||||||||||| | ||||| |||
Sbjct  274  CGCGATACATAACTGACATGACTATTGAGGAATTGTCAAGAAA  316


>Influenza A virus (A/Oregon/58/2022(H3N2)) segment 8 nuclear export protein (NEP) and nonstructural protein 1 (NS1) genes, complete cds
Sequence ID: OQ465430.1 Length: 865
Range 1: 517 to 626

Score:198 bits(107), Expect:2e-46, 
Identities:110/111(99%),  Gaps:1/111(0%), Strand: Plus/Plus

Query  15   GACATGACTATTGAGGATGTCAAAAATGCAATTGGGGTCCTCATCGGAGGACTTGAATGG  74
            ||||| ||||||||||||||||||||||||||||||||||||||||||||||||||||||
Sbjct  517  GACAT-ACTATTGAGGATGTCAAAAATGCAATTGGGGTCCTCATCGGAGGACTTGAATGG  575

Query  75   AATGATAACACAGTTCGAGTCTCTAAAAATCTACAGAGATTCGCTTGGAGA  125
            |||||||||||||||||||||||||||||||||||||||||||||||||||
Sbjct  576  AATGATAACACAGTTCGAGTCTCTAAAAATCTACAGAGATTCGCTTGGAGA  626


Range 2: 274 to 316

Score:60.2 bits(32), Expect:1e-04, 
Identities:40/43(93%),  Gaps:3/43(6%), Strand: Plus/Plus

Query  1    CGCGATACATAACTGACATGACTATTGAGGA-T-GTCAA-AAA  40
            ||||||||||||||||||||||||||||||| | ||||| |||
Sbjct  274  CGCGATACATAACTGACATGACTATTGAGGAATTGTCAAGAAA  316


>Influenza A virus (A/Oregon/37/2022(H3N2)) segment 8 nuclear export protein (NEP) and nonstructural protein 1 (NS1) genes, complete cds
Sequence ID: OQ465398.1 Length: 865
Range 1: 517 to 626

Score:198 bits(107), Expect:2e-46, 
Identities:110/111(99%),  Gaps:1/111(0%), Strand: Plus/Plus

Query  15   GACATGACTATTGAGGATGTCAAAAATGCAATTGGGGTCCTCATCGGAGGACTTGAATGG  74
            ||||| ||||||||||||||||||||||||||||||||||||||||||||||||||||||
Sbjct  517  GACAT-ACTATTGAGGATGTCAAAAATGCAATTGGGGTCCTCATCGGAGGACTTGAATGG  575

Query  75   AATGATAACACAGTTCGAGTCTCTAAAAATCTACAGAGATTCGCTTGGAGA  125
            |||||||||||||||||||||||||||||||||||||||||||||||||||
Sbjct  576  AATGATAACACAGTTCGAGTCTCTAAAAATCTACAGAGATTCGCTTGGAGA  626


Range 2: 274 to 316

Score:60.2 bits(32), Expect:1e-04, 
Identities:40/43(93%),  Gaps:3/43(6%), Strand: Plus/Plus

Query  1    CGCGATACATAACTGACATGACTATTGAGGA-T-GTCAA-AAA  40
            ||||||||||||||||||||||||||||||| | ||||| |||
Sbjct  274  CGCGATACATAACTGACATGACTATTGAGGAATTGTCAAGAAA  316


>Influenza A virus (A/Ohio/48/2022(H3N2)) segment 8 nuclear export protein (NEP) and nonstructural protein 1 (NS1) genes, complete cds
Sequence ID: OQ465382.1 Length: 865
>Influenza A virus (A/Ohio/48/2022(H3N2)) segment 8 nuclear export protein (NEP) and nonstructural protein 1 (NS1) genes, complete cds
Sequence ID: OQ662905.1 Length: 865 
Range 1: 517 to 626

Score:198 bits(107), Expect:2e-46, 
Identities:110/111(99%),  Gaps:1/111(0%), Strand: Plus/Plus

Query  15   GACATGACTATTGAGGATGTCAAAAATGCAATTGGGGTCCTCATCGGAGGACTTGAATGG  74
            ||||| ||||||||||||||||||||||||||||||||||||||||||||||||||||||
Sbjct  517  GACAT-ACTATTGAGGATGTCAAAAATGCAATTGGGGTCCTCATCGGAGGACTTGAATGG  575

Query  75   AATGATAACACAGTTCGAGTCTCTAAAAATCTACAGAGATTCGCTTGGAGA  125
            |||||||||||||||||||||||||||||||||||||||||||||||||||
Sbjct  576  AATGATAACACAGTTCGAGTCTCTAAAAATCTACAGAGATTCGCTTGGAGA  626


>Influenza A virus (A/North Carolina/20/2022(H3N2)) segment 8 nuclear export protein (NEP) and nonstructural protein 1 (NS1) genes, complete cds
Sequence ID: OQ465366.1 Length: 865
Range 1: 517 to 626

Score:198 bits(107), Expect:2e-46, 
Identities:110/111(99%),  Gaps:1/111(0%), Strand: Plus/Plus

Query  15   GACATGACTATTGAGGATGTCAAAAATGCAATTGGGGTCCTCATCGGAGGACTTGAATGG  74
            ||||| ||||||||||||||||||||||||||||||||||||||||||||||||||||||
Sbjct  517  GACAT-ACTATTGAGGATGTCAAAAATGCAATTGGGGTCCTCATCGGAGGACTTGAATGG  575

Query  75   AATGATAACACAGTTCGAGTCTCTAAAAATCTACAGAGATTCGCTTGGAGA  125
            |||||||||||||||||||||||||||||||||||||||||||||||||||
Sbjct  576  AATGATAACACAGTTCGAGTCTCTAAAAATCTACAGAGATTCGCTTGGAGA  626


Range 2: 274 to 316

Score:60.2 bits(32), Expect:1e-04, 
Identities:40/43(93%),  Gaps:3/43(6%), Strand: Plus/Plus

Query  1    CGCGATACATAACTGACATGACTATTGAGGA-T-GTCAA-AAA  40
            ||||||||||||||||||||||||||||||| | ||||| |||
Sbjct  274  CGCGATACATAACTGACATGACTATTGAGGAATTGTCAAGAAA  316


>Influenza A virus (A/North Carolina/19/2022(H3N2)) segment 8 nuclear export protein (NEP) and nonstructural protein 1 (NS1) genes, complete cds
Sequence ID: OQ465358.1 Length: 865
>Influenza A virus (A/Pennsylvania/73/2022(H3N2)) segment 8 nuclear export protein (NEP) and nonstructural protein 1 (NS1) genes, complete cds
Sequence ID: OQ465486.1 Length: 865
>Influenza A virus (A/Pennsylvania/73/2022(H3N2)) segment 8 nuclear export protein (NEP) and nonstructural protein 1 (NS1) genes, complete cds
Sequence ID: OQ465494.1 Length: 865 
Range 1: 517 to 626

Score:198 bits(107), Expect:2e-46, 
Identities:110/111(99%),  Gaps:1/111(0%), Strand: Plus/Plus

Query  15   GACATGACTATTGAGGATGTCAAAAATGCAATTGGGGTCCTCATCGGAGGACTTGAATGG  74
            ||||| ||||||||||||||||||||||||||||||||||||||||||||||||||||||
Sbjct  517  GACAT-ACTATTGAGGATGTCAAAAATGCAATTGGGGTCCTCATCGGAGGACTTGAATGG  575

Query  75   AATGATAACACAGTTCGAGTCTCTAAAAATCTACAGAGATTCGCTTGGAGA  125
            |||||||||||||||||||||||||||||||||||||||||||||||||||
Sbjct  576  AATGATAACACAGTTCGAGTCTCTAAAAATCTACAGAGATTCGCTTGGAGA  626


Range 2: 274 to 316

Score:60.2 bits(32), Expect:1e-04, 
Identities:40/43(93%),  Gaps:3/43(6%), Strand: Plus/Plus

Query  1    CGCGATACATAACTGACATGACTATTGAGGA-T-GTCAA-AAA  40
            ||||||||||||||||||||||||||||||| | ||||| |||
Sbjct  274  CGCGATACATAACTGACATGACTATTGAGGAATTGTCAAGAAA  316


>Influenza A virus (A/North Carolina/16/2022(H3N2)) segment 8 nuclear export protein (NEP) and nonstructural protein 1 (NS1) genes, complete cds
Sequence ID: OQ465342.1 Length: 865
>Influenza A virus (A/North Carolina/16/2022(H3N2)) segment 8 nuclear export protein (NEP) and nonstructural protein 1 (NS1) genes, complete cds
Sequence ID: OQ465350.1 Length: 865 
Range 1: 517 to 626

Score:198 bits(107), Expect:2e-46, 
Identities:110/111(99%),  Gaps:1/111(0%), Strand: Plus/Plus

Query  15   GACATGACTATTGAGGATGTCAAAAATGCAATTGGGGTCCTCATCGGAGGACTTGAATGG  74
            ||||| ||||||||||||||||||||||||||||||||||||||||||||||||||||||
Sbjct  517  GACAT-ACTATTGAGGATGTCAAAAATGCAATTGGGGTCCTCATCGGAGGACTTGAATGG  575

Query  75   AATGATAACACAGTTCGAGTCTCTAAAAATCTACAGAGATTCGCTTGGAGA  125
            |||||||||||||||||||||||||||||||||||||||||||||||||||
Sbjct  576  AATGATAACACAGTTCGAGTCTCTAAAAATCTACAGAGATTCGCTTGGAGA  626


Range 2: 274 to 316

Score:60.2 bits(32), Expect:1e-04, 
Identities:40/43(93%),  Gaps:3/43(6%), Strand: Plus/Plus

Query  1    CGCGATACATAACTGACATGACTATTGAGGA-T-GTCAA-AAA  40
            ||||||||||||||||||||||||||||||| | ||||| |||
Sbjct  274  CGCGATACATAACTGACATGACTATTGAGGAATTGTCAAGAAA  316


>Influenza A virus (A/New York/42/2022(H3N2)) segment 8 nuclear export protein (NEP) and nonstructural protein 1 (NS1) genes, complete cds
Sequence ID: OQ465286.1 Length: 865
Range 1: 517 to 626

Score:198 bits(107), Expect:2e-46, 
Identities:110/111(99%),  Gaps:1/111(0%), Strand: Plus/Plus

Query  15   GACATGACTATTGAGGATGTCAAAAATGCAATTGGGGTCCTCATCGGAGGACTTGAATGG  74
            ||||| ||||||||||||||||||||||||||||||||||||||||||||||||||||||
Sbjct  517  GACAT-ACTATTGAGGATGTCAAAAATGCAATTGGGGTCCTCATCGGAGGACTTGAATGG  575

Query  75   AATGATAACACAGTTCGAGTCTCTAAAAATCTACAGAGATTCGCTTGGAGA  125
            |||||||||||||||||||||||||||||||||||||||||||||||||||
Sbjct  576  AATGATAACACAGTTCGAGTCTCTAAAAATCTACAGAGATTCGCTTGGAGA  626


Range 2: 274 to 316

Score:60.2 bits(32), Expect:1e-04, 
Identities:40/43(93%),  Gaps:3/43(6%), Strand: Plus/Plus

Query  1    CGCGATACATAACTGACATGACTATTGAGGA-T-GTCAA-AAA  40
            ||||||||||||||||||||||||||||||| | ||||| |||
Sbjct  274  CGCGATACATAACTGACATGACTATTGAGGAATTGTCAAGAAA  316


>Influenza A virus (A/New Mexico/45/2022(H3N2)) segment 8 nuclear export protein (NEP) and nonstructural protein 1 (NS1) genes, complete cds
Sequence ID: OQ465246.1 Length: 865
>Influenza A virus (A/Missouri/48/2022(H3N2)) segment 8 nuclear export protein (NEP) and nonstructural protein 1 (NS1) genes, complete cds
Sequence ID: OQ663681.1 Length: 865 
Range 1: 517 to 626

Score:198 bits(107), Expect:2e-46, 
Identities:110/111(99%),  Gaps:1/111(0%), Strand: Plus/Plus

Query  15   GACATGACTATTGAGGATGTCAAAAATGCAATTGGGGTCCTCATCGGAGGACTTGAATGG  74
            ||||| ||||||||||||||||||||||||||||||||||||||||||||||||||||||
Sbjct  517  GACAT-ACTATTGAGGATGTCAAAAATGCAATTGGGGTCCTCATCGGAGGACTTGAATGG  575

Query  75   AATGATAACACAGTTCGAGTCTCTAAAAATCTACAGAGATTCGCTTGGAGA  125
            |||||||||||||||||||||||||||||||||||||||||||||||||||
Sbjct  576  AATGATAACACAGTTCGAGTCTCTAAAAATCTACAGAGATTCGCTTGGAGA  626


Range 2: 274 to 316

Score:60.2 bits(32), Expect:1e-04, 
Identities:40/43(93%),  Gaps:3/43(6%), Strand: Plus/Plus

Query  1    CGCGATACATAACTGACATGACTATTGAGGA-T-GTCAA-AAA  40
            ||||||||||||||||||||||||||||||| | ||||| |||
Sbjct  274  CGCGATACATAACTGACATGACTATTGAGGAATTGTCAAGAAA  316


>Influenza A virus (A/New Hampshire/34/2022(H3N2)) segment 8 nuclear export protein (NEP) and nonstructural protein 1 (NS1) genes, complete cds
Sequence ID: OQ465102.1 Length: 865
>Influenza A virus (A/New Hampshire/34/2022(H3N2)) segment 8 nuclear export protein (NEP) and nonstructural protein 1 (NS1) genes, complete cds
Sequence ID: OQ465110.1 Length: 865 
Range 1: 517 to 626

Score:198 bits(107), Expect:2e-46, 
Identities:110/111(99%),  Gaps:1/111(0%), Strand: Plus/Plus

Query  15   GACATGACTATTGAGGATGTCAAAAATGCAATTGGGGTCCTCATCGGAGGACTTGAATGG  74
            ||||| ||||||||||||||||||||||||||||||||||||||||||||||||||||||
Sbjct  517  GACAT-ACTATTGAGGATGTCAAAAATGCAATTGGGGTCCTCATCGGAGGACTTGAATGG  575

Query  75   AATGATAACACAGTTCGAGTCTCTAAAAATCTACAGAGATTCGCTTGGAGA  125
            |||||||||||||||||||||||||||||||||||||||||||||||||||
Sbjct  576  AATGATAACACAGTTCGAGTCTCTAAAAATCTACAGAGATTCGCTTGGAGA  626


Range 2: 274 to 316

Score:60.2 bits(32), Expect:1e-04, 
Identities:40/43(93%),  Gaps:3/43(6%), Strand: Plus/Plus

Query  1    CGCGATACATAACTGACATGACTATTGAGGA-T-GTCAA-AAA  40
            ||||||||||||||||||||||||||||||| | ||||| |||
Sbjct  274  CGCGATACATAACTGACATGACTATTGAGGAATTGTCAAGAAA  316


>Influenza A virus (A/Missouri/43/2022(H3N2)) segment 8 nuclear export protein (NEP) and nonstructural protein 1 (NS1) genes, complete cds
Sequence ID: OQ464982.1 Length: 865
Range 1: 517 to 626

Score:198 bits(107), Expect:2e-46, 
Identities:110/111(99%),  Gaps:1/111(0%), Strand: Plus/Plus

Query  15   GACATGACTATTGAGGATGTCAAAAATGCAATTGGGGTCCTCATCGGAGGACTTGAATGG  74
            ||||| ||||||||||||||||||||||||||||||||||||||||||||||||||||||
Sbjct  517  GACAT-ACTATTGAGGATGTCAAAAATGCAATTGGGGTCCTCATCGGAGGACTTGAATGG  575

Query  75   AATGATAACACAGTTCGAGTCTCTAAAAATCTACAGAGATTCGCTTGGAGA  125
            |||||||||||||||||||||||||||||||||||||||||||||||||||
Sbjct  576  AATGATAACACAGTTCGAGTCTCTAAAAATCTACAGAGATTCGCTTGGAGA  626


Range 2: 274 to 316

Score:60.2 bits(32), Expect:1e-04, 
Identities:40/43(93%),  Gaps:3/43(6%), Strand: Plus/Plus

Query  1    CGCGATACATAACTGACATGACTATTGAGGA-T-GTCAA-AAA  40
            ||||||||||||||||||||||||||||||| | ||||| |||
Sbjct  274  CGCGATACATAACTGACATGACTATTGAGGAATTGTCAAGAAA  316


>Influenza A virus (A/Mississippi/57/2022(H3N2)) segment 8 nuclear export protein (NEP) and nonstructural protein 1 (NS1) genes, complete cds
Sequence ID: OQ464974.1 Length: 865
Range 1: 517 to 626

Score:198 bits(107), Expect:2e-46, 
Identities:110/111(99%),  Gaps:1/111(0%), Strand: Plus/Plus

Query  15   GACATGACTATTGAGGATGTCAAAAATGCAATTGGGGTCCTCATCGGAGGACTTGAATGG  74
            ||||| ||||||||||||||||||||||||||||||||||||||||||||||||||||||
Sbjct  517  GACAT-ACTATTGAGGATGTCAAAAATGCAATTGGGGTCCTCATCGGAGGACTTGAATGG  575

Query  75   AATGATAACACAGTTCGAGTCTCTAAAAATCTACAGAGATTCGCTTGGAGA  125
            |||||||||||||||||||||||||||||||||||||||||||||||||||
Sbjct  576  AATGATAACACAGTTCGAGTCTCTAAAAATCTACAGAGATTCGCTTGGAGA  626


Range 2: 274 to 316

Score:60.2 bits(32), Expect:1e-04, 
Identities:40/43(93%),  Gaps:3/43(6%), Strand: Plus/Plus

Query  1    CGCGATACATAACTGACATGACTATTGAGGA-T-GTCAA-AAA  40
            ||||||||||||||||||||||||||||||| | ||||| |||
Sbjct  274  CGCGATACATAACTGACATGACTATTGAGGAATTGTCAAGAAA  316


>Influenza A virus (A/Massachusetts/34/2022(H3N2)) segment 8 nuclear export protein (NEP) and nonstructural protein 1 (NS1) genes, complete cds
Sequence ID: OQ464894.1 Length: 865
>Influenza A virus (A/Massachusetts/34/2022(H3N2)) segment 8 nuclear export protein (NEP) and nonstructural protein 1 (NS1) genes, complete cds
Sequence ID: OQ464902.1 Length: 865 
Range 1: 517 to 626

Score:198 bits(107), Expect:2e-46, 
Identities:110/111(99%),  Gaps:1/111(0%), Strand: Plus/Plus

Query  15   GACATGACTATTGAGGATGTCAAAAATGCAATTGGGGTCCTCATCGGAGGACTTGAATGG  74
            ||||| ||||||||||||||||||||||||||||||||||||||||||||||||||||||
Sbjct  517  GACAT-ACTATTGAGGATGTCAAAAATGCAATTGGGGTCCTCATCGGAGGACTTGAATGG  575

Query  75   AATGATAACACAGTTCGAGTCTCTAAAAATCTACAGAGATTCGCTTGGAGA  125
            |||||||||||||||||||||||||||||||||||||||||||||||||||
Sbjct  576  AATGATAACACAGTTCGAGTCTCTAAAAATCTACAGAGATTCGCTTGGAGA  626


Range 2: 274 to 316

Score:60.2 bits(32), Expect:1e-04, 
Identities:40/43(93%),  Gaps:3/43(6%), Strand: Plus/Plus

Query  1    CGCGATACATAACTGACATGACTATTGAGGA-T-GTCAA-AAA  40
            ||||||||||||||||||||||||||||||| | ||||| |||
Sbjct  274  CGCGATACATAACTGACATGACTATTGAGGAATTGTCAAGAAA  316


>Influenza A virus (A/Massachusetts/29/2022(H3N2)) segment 8 nuclear export protein (NEP) and nonstructural protein 1 (NS1) genes, complete cds
Sequence ID: OQ464870.1 Length: 865
Range 1: 517 to 626

Score:198 bits(107), Expect:2e-46, 
Identities:110/111(99%),  Gaps:1/111(0%), Strand: Plus/Plus

Query  15   GACATGACTATTGAGGATGTCAAAAATGCAATTGGGGTCCTCATCGGAGGACTTGAATGG  74
            ||||| ||||||||||||||||||||||||||||||||||||||||||||||||||||||
Sbjct  517  GACAT-ACTATTGAGGATGTCAAAAATGCAATTGGGGTCCTCATCGGAGGACTTGAATGG  575

Query  75   AATGATAACACAGTTCGAGTCTCTAAAAATCTACAGAGATTCGCTTGGAGA  125
            |||||||||||||||||||||||||||||||||||||||||||||||||||
Sbjct  576  AATGATAACACAGTTCGAGTCTCTAAAAATCTACAGAGATTCGCTTGGAGA  626


Range 2: 274 to 316

Score:60.2 bits(32), Expect:1e-04, 
Identities:40/43(93%),  Gaps:3/43(6%), Strand: Plus/Plus

Query  1    CGCGATACATAACTGACATGACTATTGAGGA-T-GTCAA-AAA  40
            ||||||||||||||||||||||||||||||| | ||||| |||
Sbjct  274  CGCGATACATAACTGACATGACTATTGAGGAATTGTCAAGAAA  316


>Influenza A virus (A/Maine/27/2022(H3N2)) segment 8 nuclear export protein (NEP) and nonstructural protein 1 (NS1) genes, complete cds
Sequence ID: OQ464814.1 Length: 865
>Influenza A virus (A/SD/SD-INBRE-02853_8/2022(H3N2)) segment 8 nuclear export protein (NEP) and nonstructural protein 1 (NS1) genes, complete cds
Sequence ID: OR974916.1 Length: 865 
Range 1: 517 to 626

Score:198 bits(107), Expect:2e-46, 
Identities:110/111(99%),  Gaps:1/111(0%), Strand: Plus/Plus

Query  15   GACATGACTATTGAGGATGTCAAAAATGCAATTGGGGTCCTCATCGGAGGACTTGAATGG  74
            ||||| ||||||||||||||||||||||||||||||||||||||||||||||||||||||
Sbjct  517  GACAT-ACTATTGAGGATGTCAAAAATGCAATTGGGGTCCTCATCGGAGGACTTGAATGG  575

Query  75   AATGATAACACAGTTCGAGTCTCTAAAAATCTACAGAGATTCGCTTGGAGA  125
            |||||||||||||||||||||||||||||||||||||||||||||||||||
Sbjct  576  AATGATAACACAGTTCGAGTCTCTAAAAATCTACAGAGATTCGCTTGGAGA  626


Range 2: 274 to 316

Score:60.2 bits(32), Expect:1e-04, 
Identities:40/43(93%),  Gaps:3/43(6%), Strand: Plus/Plus

Query  1    CGCGATACATAACTGACATGACTATTGAGGA-T-GTCAA-AAA  40
            ||||||||||||||||||||||||||||||| | ||||| |||
Sbjct  274  CGCGATACATAACTGACATGACTATTGAGGAATTGTCAAGAAA  316


>Influenza A virus (A/Indiana/20/2022(H3N2)) segment 8 nuclear export protein (NEP) and nonstructural protein 1 (NS1) genes, complete cds
Sequence ID: OQ464694.1 Length: 865
>Influenza A virus (A/Indiana/20/2022(H3N2)) segment 8 nuclear export protein (NEP) and nonstructural protein 1 (NS1) genes, complete cds
Sequence ID: OQ663201.1 Length: 865 
Range 1: 517 to 626

Score:198 bits(107), Expect:2e-46, 
Identities:110/111(99%),  Gaps:1/111(0%), Strand: Plus/Plus

Query  15   GACATGACTATTGAGGATGTCAAAAATGCAATTGGGGTCCTCATCGGAGGACTTGAATGG  74
            ||||| ||||||||||||||||||||||||||||||||||||||||||||||||||||||
Sbjct  517  GACAT-ACTATTGAGGATGTCAAAAATGCAATTGGGGTCCTCATCGGAGGACTTGAATGG  575

Query  75   AATGATAACACAGTTCGAGTCTCTAAAAATCTACAGAGATTCGCTTGGAGA  125
            |||||||||||||||||||||||||||||||||||||||||||||||||||
Sbjct  576  AATGATAACACAGTTCGAGTCTCTAAAAATCTACAGAGATTCGCTTGGAGA  626


Range 2: 274 to 316

Score:60.2 bits(32), Expect:1e-04, 
Identities:40/43(93%),  Gaps:3/43(6%), Strand: Plus/Plus

Query  1    CGCGATACATAACTGACATGACTATTGAGGA-T-GTCAA-AAA  40
            ||||||||||||||||||||||||||||||| | ||||| |||
Sbjct  274  CGCGATACATAACTGACATGACTATTGAGGAATTGTCAAGAAA  316


>Influenza A virus (A/Idaho/61/2022(H3N2)) segment 8 nuclear export protein (NEP) and nonstructural protein 1 (NS1) genes, complete cds
Sequence ID: OQ464614.1 Length: 865
>Influenza A virus (A/Idaho/61/2022(H3N2)) segment 8 nuclear export protein (NEP) and nonstructural protein 1 (NS1) genes, complete cds
Sequence ID: OR010726.1 Length: 865 
Range 1: 517 to 626

Score:198 bits(107), Expect:2e-46, 
Identities:110/111(99%),  Gaps:1/111(0%), Strand: Plus/Plus

Query  15   GACATGACTATTGAGGATGTCAAAAATGCAATTGGGGTCCTCATCGGAGGACTTGAATGG  74
            |||||| |||||||||||||||||||||||||||||||||||||||||||||||||||||
Sbjct  517  GACATG-CTATTGAGGATGTCAAAAATGCAATTGGGGTCCTCATCGGAGGACTTGAATGG  575

Query  75   AATGATAACACAGTTCGAGTCTCTAAAAATCTACAGAGATTCGCTTGGAGA  125
            |||||||||||||||||||||||||||||||||||||||||||||||||||
Sbjct  576  AATGATAACACAGTTCGAGTCTCTAAAAATCTACAGAGATTCGCTTGGAGA  626


Range 2: 274 to 316

Score:60.2 bits(32), Expect:1e-04, 
Identities:40/43(93%),  Gaps:3/43(6%), Strand: Plus/Plus

Query  1    CGCGATACATAACTGACATGACTATTGAGGA-T-GTCAA-AAA  40
            ||||||||||||||||||||||||||||||| | ||||| |||
Sbjct  274  CGCGATACATAACTGACATGACTATTGAGGAATTGTCAAGAAA  316


>Influenza A virus (A/Idaho/58/2022(H3N2)) segment 8 nuclear export protein (NEP) and nonstructural protein 1 (NS1) genes, complete cds
Sequence ID: OQ464590.1 Length: 864
Range 1: 517 to 626

Score:198 bits(107), Expect:2e-46, 
Identities:110/111(99%),  Gaps:1/111(0%), Strand: Plus/Plus

Query  15   GACATGACTATTGAGGATGTCAAAAATGCAATTGGGGTCCTCATCGGAGGACTTGAATGG  74
            ||||| ||||||||||||||||||||||||||||||||||||||||||||||||||||||
Sbjct  517  GACAT-ACTATTGAGGATGTCAAAAATGCAATTGGGGTCCTCATCGGAGGACTTGAATGG  575

Query  75   AATGATAACACAGTTCGAGTCTCTAAAAATCTACAGAGATTCGCTTGGAGA  125
            |||||||||||||||||||||||||||||||||||||||||||||||||||
Sbjct  576  AATGATAACACAGTTCGAGTCTCTAAAAATCTACAGAGATTCGCTTGGAGA  626


Range 2: 274 to 316

Score:60.2 bits(32), Expect:1e-04, 
Identities:40/43(93%),  Gaps:3/43(6%), Strand: Plus/Plus

Query  1    CGCGATACATAACTGACATGACTATTGAGGA-T-GTCAA-AAA  40
            ||||||||||||||||||||||||||||||| | ||||| |||
Sbjct  274  CGCGATACATAACTGACATGACTATTGAGGAATTGTCAAGAAA  316


>Influenza A virus (A/Idaho/47/2022(H3N2)) segment 8 nuclear export protein (NEP) and nonstructural protein 1 (NS1) genes, complete cds
Sequence ID: OQ464566.1 Length: 865
Range 1: 517 to 626

Score:198 bits(107), Expect:2e-46, 
Identities:110/111(99%),  Gaps:1/111(0%), Strand: Plus/Plus

Query  15   GACATGACTATTGAGGATGTCAAAAATGCAATTGGGGTCCTCATCGGAGGACTTGAATGG  74
            ||||| ||||||||||||||||||||||||||||||||||||||||||||||||||||||
Sbjct  517  GACAT-ACTATTGAGGATGTCAAAAATGCAATTGGGGTCCTCATCGGAGGACTTGAATGG  575

Query  75   AATGATAACACAGTTCGAGTCTCTAAAAATCTACAGAGATTCGCTTGGAGA  125
            |||||||||||||||||||||||||||||||||||||||||||||||||||
Sbjct  576  AATGATAACACAGTTCGAGTCTCTAAAAATCTACAGAGATTCGCTTGGAGA  626


Range 2: 274 to 316

Score:60.2 bits(32), Expect:1e-04, 
Identities:40/43(93%),  Gaps:3/43(6%), Strand: Plus/Plus

Query  1    CGCGATACATAACTGACATGACTATTGAGGA-T-GTCAA-AAA  40
            ||||||||||||||||||||||||||||||| | ||||| |||
Sbjct  274  CGCGATACATAACTGACATGACTATTGAGGAATTGTCAAGAAA  316


>Influenza A virus (A/Hawaii/49/2022(H3N2)) segment 8 nuclear export protein (NEP) and nonstructural protein 1 (NS1) genes, complete cds
Sequence ID: OQ464486.1 Length: 865
>Influenza A virus (A/Hawaii/49/2022(H3N2)) segment 8 nuclear export protein (NEP) and nonstructural protein 1 (NS1) genes, complete cds
Sequence ID: OQ664585.1 Length: 865 
Range 1: 517 to 626

Score:198 bits(107), Expect:2e-46, 
Identities:110/111(99%),  Gaps:1/111(0%), Strand: Plus/Plus

Query  15   GACATGACTATTGAGGATGTCAAAAATGCAATTGGGGTCCTCATCGGAGGACTTGAATGG  74
            ||||| ||||||||||||||||||||||||||||||||||||||||||||||||||||||
Sbjct  517  GACAT-ACTATTGAGGATGTCAAAAATGCAATTGGGGTCCTCATCGGAGGACTTGAATGG  575

Query  75   AATGATAACACAGTTCGAGTCTCTAAAAATCTACAGAGATTCGCTTGGAGA  125
            |||||||||||||||||||||||||||||||||||||||||||||||||||
Sbjct  576  AATGATAACACAGTTCGAGTCTCTAAAAATCTACAGAGATTCGCTTGGAGA  626


Range 2: 274 to 316

Score:60.2 bits(32), Expect:1e-04, 
Identities:40/43(93%),  Gaps:3/43(6%), Strand: Plus/Plus

Query  1    CGCGATACATAACTGACATGACTATTGAGGA-T-GTCAA-AAA  40
            ||||||||||||||||||||||||||||||| | ||||| |||
Sbjct  274  CGCGATACATAACTGACATGACTATTGAGGAATTGTCAAGAAA  316


>Influenza A virus (A/Hawaii/48/2022(H3N2)) segment 8 nuclear export protein (NEP) and nonstructural protein 1 (NS1) genes, complete cds
Sequence ID: OQ464478.1 Length: 865
>Influenza A virus (A/Hawaii/48/2022(H3N2)) segment 8 nuclear export protein (NEP) and nonstructural protein 1 (NS1) genes, complete cds
Sequence ID: OQ665636.1 Length: 865 
Range 1: 517 to 626

Score:198 bits(107), Expect:2e-46, 
Identities:110/111(99%),  Gaps:1/111(0%), Strand: Plus/Plus

Query  15   GACATGACTATTGAGGATGTCAAAAATGCAATTGGGGTCCTCATCGGAGGACTTGAATGG  74
            ||||| ||||||||||||||||||||||||||||||||||||||||||||||||||||||
Sbjct  517  GACAT-ACTATTGAGGATGTCAAAAATGCAATTGGGGTCCTCATCGGAGGACTTGAATGG  575

Query  75   AATGATAACACAGTTCGAGTCTCTAAAAATCTACAGAGATTCGCTTGGAGA  125
            |||||||||||||||||||||||||||||||||||||||||||||||||||
Sbjct  576  AATGATAACACAGTTCGAGTCTCTAAAAATCTACAGAGATTCGCTTGGAGA  626


Range 2: 274 to 316

Score:60.2 bits(32), Expect:1e-04, 
Identities:40/43(93%),  Gaps:3/43(6%), Strand: Plus/Plus

Query  1    CGCGATACATAACTGACATGACTATTGAGGA-T-GTCAA-AAA  40
            ||||||||||||||||||||||||||||||| | ||||| |||
Sbjct  274  CGCGATACATAACTGACATGACTATTGAGGAATTGTCAAGAAA  316


>Influenza A virus (A/District Of Columbia/71/2022(H3N2)) segment 8 nuclear export protein (NEP) and nonstructural protein 1 (NS1) genes, complete cds
Sequence ID: OQ464446.1 Length: 865
Range 1: 517 to 626

Score:198 bits(107), Expect:2e-46, 
Identities:110/111(99%),  Gaps:1/111(0%), Strand: Plus/Plus

Query  15   GACATGACTATTGAGGATGTCAAAAATGCAATTGGGGTCCTCATCGGAGGACTTGAATGG  74
            ||||| ||||||||||||||||||||||||||||||||||||||||||||||||||||||
Sbjct  517  GACAT-ACTATTGAGGATGTCAAAAATGCAATTGGGGTCCTCATCGGAGGACTTGAATGG  575

Query  75   AATGATAACACAGTTCGAGTCTCTAAAAATCTACAGAGATTCGCTTGGAGA  125
            |||||||||||||||||||||||||||||||||||||||||||||||||||
Sbjct  576  AATGATAACACAGTTCGAGTCTCTAAAAATCTACAGAGATTCGCTTGGAGA  626


Range 2: 274 to 316

Score:60.2 bits(32), Expect:1e-04, 
Identities:40/43(93%),  Gaps:3/43(6%), Strand: Plus/Plus

Query  1    CGCGATACATAACTGACATGACTATTGAGGA-T-GTCAA-AAA  40
            ||||||||||||||||||||||||||||||| | ||||| |||
Sbjct  274  CGCGATACATAACTGACATGACTATTGAGGAATTGTCAAGAAA  316


>Influenza A virus (A/Colorado/48/2022(H3N2)) segment 8 nuclear export protein (NEP) and nonstructural protein 1 (NS1) genes, complete cds
Sequence ID: OQ464286.1 Length: 865
>Influenza A virus (A/Colorado/48/2022(H3N2)) segment 8 nuclear export protein (NEP) and nonstructural protein 1 (NS1) genes, complete cds
Sequence ID: OQ664892.1 Length: 865 
Range 1: 517 to 626

Score:198 bits(107), Expect:2e-46, 
Identities:110/111(99%),  Gaps:1/111(0%), Strand: Plus/Plus

Query  15   GACATGACTATTGAGGATGTCAAAAATGCAATTGGGGTCCTCATCGGAGGACTTGAATGG  74
            ||||| ||||||||||||||||||||||||||||||||||||||||||||||||||||||
Sbjct  517  GACAT-ACTATTGAGGATGTCAAAAATGCAATTGGGGTCCTCATCGGAGGACTTGAATGG  575

Query  75   AATGATAACACAGTTCGAGTCTCTAAAAATCTACAGAGATTCGCTTGGAGA  125
            |||||||||||||||||||||||||||||||||||||||||||||||||||
Sbjct  576  AATGATAACACAGTTCGAGTCTCTAAAAATCTACAGAGATTCGCTTGGAGA  626


Range 2: 274 to 316

Score:60.2 bits(32), Expect:1e-04, 
Identities:40/43(93%),  Gaps:3/43(6%), Strand: Plus/Plus

Query  1    CGCGATACATAACTGACATGACTATTGAGGA-T-GTCAA-AAA  40
            ||||||||||||||||||||||||||||||| | ||||| |||
Sbjct  274  CGCGATACATAACTGACATGACTATTGAGGAATTGTCAAGAAA  316


		
